# Supplementary material for: Insights into aphid prey consumption by ladybirds: Optimising field sampling methods and primer design for high throughput sequencing
Source: PLoS One. 2020 Jul 1;15(7):e0235054. doi: 10.1371/journal.pone.0235054 (PMC7329105; doi:10.1371/journal.pone.0235054)
Supplement: S1 Data — (XLSX) [file pone.0235054.s009.xlsx]

## Sheet: AphidOTUtable
SampleID	Country	Round	Interval	Landscape	SamplingPoint	SamplingMethod	HandorTrapSampling	LadybirdSpeciesAnalysed	AphidSpeciesRecovered	AphidRead	OTUsequence	OTUID
A28	Switzerland	R4	Int2	5	SP1	CombiTrap	trap	H.axyridis	Microlophium_carnosum	19	TAAAATAGGATCTCCTCCTCCTGCTGGATCAAAAAATGATGTATTTAAATTACGATCAGTTAATAATATTGTAATAGCACCAGCTAAAACTGGTAGAGATAAAATTAATAAAATAGCTGTAATTAGAATTGATCAAGGGAAAAGAGGAATTTGATTAAATTTTATATTATTTGGTATTATATTAAGAATTGTACAAATAAAATTAATTGCTCCTAAAATTGATGAAATTCCTGCTAAGTGTAATGAAAAAATAGTTAAATCAACTGAAATATTATTATGTGCAATATTATTTGATAGGGGTGGGTAGA	O91
A31	Switzerland	R4	Int2	2	SP1	CombiTrap	trap	H.axyridis	Hyperomyzus_lactucae	59	TTTATCCACCTTTATCAAATAATATTGCACATAATAATATTTCAGTTGACTTAACTATTTTTTCCTTACATTTAGCAGGAATCTCATCAATTTTAGGAGCAATTAATTTTATTTGTACAATTTTAAATATAATACCTAATAATATAAAATTAAATCAGATTCCTCTTTTTCCTTGATCAATTTTAATTACAGCTATTTTATTAATTTTATCTTTACCAGTACTAGCTGGTGCTATTACAATATTATTAACTGATCGTAATTTAAATACCTCATTTTTTGATCCAGCAGGAGGAGGAGATCCTATTTTG	O123
A31	Switzerland	R4	Int2	2	SP1	CombiTrap	trap	H.axyridis	Wahlgreniella_spp.	52	TAAAATAGGATCTCCTCCTCCTGCTGGATCAAAAAATGATGTATTTAAATTACGATCAGTTAATAATATAGTAATAGCACCGGCTAGTACTGGTAAAGATAAAATTAATAAAATAGCTGTAATTAAAATTGATCAAGGAAAAAGAGGAATTTGATTAAGTTTTATGTTATTTGGTATTATATTTAAAATTGTACAAATAAAATTAATTGCTCCTAAAATTGATGAAATTCCTGCTAAATGTAAAGAAAAGATAGTTAAATCAACTGAGATATTATTATGTGCAATATTATTTGATAAAGGTGGATAAA	O121
B38	Germany	R4	Int2	Schwegenheim	SP1	hand	hand	C.septempunctata	Chaetosiphon_fragaefolii	22	TTTATCCACCTTTATCTAATAATATCGCTCATAATAATATTTCAGTAGACTTAACTATTTTCTCTCTTCATTTAGCAGGAATCTCATCAATTTTAGGAGCAATTAATTTTATTTGTACAATCTTAAATATAATACCTAATAATATAAAATTAAATCAAATTCCTTTATTCCCCTGATCAATTTTAATTACAGCTATTTTATTAATTTTATCTTTACCAGTTTTAGCAGGTGCTATTACAATATTATTAACTGATCGAAATTTAAATACATCATTTTTTGATCCAGCAGGAGGGGGAGATCCAATTTTA	O73
B21	Germany	R7	Int4	Offenbach_1	SP1	hand	hand	C.septempunctata	Aphis_spp.	13	AAGAATTGGATCTCCTCCTCCTGCTGGGTCAAAAAATGATGTATTTAAATTTCGATCTGTTAATAATATAGTAATAGCACCAGCTAATACAGGTAAGGATAAAATTAATAATATAGCTGTAATTAAAATTGATCATGGAAATAGAGGAATTTGATTTAATTTTATATTATTAGGTATTATATTTAAGATAGTACAGATGAAATTAATTGCTCCTAAAATTGATGAGATACCTGCTAAATGTAGGGAAAAAATAGTTAAGTCTACTGAAATATTATTATGAGCAATATTATTTGATAAAGGTGGATAAA	O141
B21	Germany	R7	Int4	Offenbach_1	SP1	hand	hand	C.septempunctata	Aphis_spp.	304	TTTATCCACCTTTATCAAATAATATTGCTCATAATAATATTTCAGTAGACTTAACTATTTTTTCCCTACATTTAGCAGGTATCTCATCAATTTTAGGAGCAATTAATTTCATCTGTACTATCTTAAATATAATACCTAATAATATAAAATTAAATCAAATTCCTCTATTTCCATGATCAATTTTAATTACAGCTATATTATTAATTTTATCCTTACCTGTATTAGCTGGTGCTATTACTATATTATTAACAGATCGAAATTTAAATACATCATTTTTTGATCCAGCAGGTGGGGGAGACCCTATTCTT	O70
B21	Germany	R7	Int4	Offenbach_1	SP1	hand	hand	C.septempunctata	Aphis_spp.	1970	AAGAATTGGATCTCCTCCTCCTGCTGGGTCAAAAAATGATGTATTTAAATTTCGATCAGTTAATAATATAGTAATAGCACCAGCTAAAACTGGTAAGGATAAAATTAATAATATGGCTGTAATTAAGATTGATCATGGAAATAGAGGAATTTGATTTAATTTTATATTATTAGGTATTATATTTAAAATAGTGCAAACAAAATTAATTGCTCCTAAAATTGATGAAATACCTGCTAGATGAAGGGAAAAAATAGTTAAATCAACTGAAATATTATTATGGGCAATATTATTTGATAGGGGTGGATAAA	O104
B22	Germany	R4	Int2	Kandel_Z	SP1	hand	hand	H.axyridis	Acyrthosiphon_malvae	27	TAAAATAGGATCTCCTCCTCCTGCTGGATCAAAAAATGAAGTATTTAAATTTCGATCAGTTAATAATATTGTAATAGCACCAGCTAAAACTGGTAAAGATAAAATTAATAAAATAGCTGTAATTAAAATTGATCAAGGAAAAAGAGGAATTTGATTTAATTTTATATTATTTGGTATTATATTTAGAATTGTACAAATAAAGTTAATTGCTCCTAAAATTGATGAGATTCCTGCTAAATGTAAGGAAAAAATAGTTAAATCAACTGAAATATTATTATGTGCAATATTATTAGATAAAGGTGGATAAA	O109
B22	Germany	R4	Int2	Kandel_Z	SP1	hand	hand	H.axyridis	Macrosiphum_spp.	31	TTTATCCCCCTTTATCAAACAATATTGCACATAATAACATTTCAGTTGATTTAACTATTTTTTCTTTACATCTAGCAGGAATCTCATCAATTTTAGGAGCAATTAATTTTATTTGTACAATTCTTAATATAATACCAAACAATATAAAATTAAATCAAATTCCTCTTTTTCCTTGATCAATTTTAATTACAGCTATTTTACTAATTTTATCTTTACCAGTTTTAGCTGGTGCCATTACAATACTTTTAACTGATCGTAATTTAAATACATCATTTTTTGATCCAGCAGGAGGAGGAGATCCTATTTTA	O79
B24	Germany	R4	Int2	Kandel_Z	SP1	hand	hand	C.septempunctata	Macrosiphum_spp.	66	TTTATCCCCCTTTATCAAACAATATTGCACATAATAACATTTCAGTTGATTTAACTATTTTTTCTTTACATCTAGCAGGAATCTCATCAATTTTAGGAGCAATTAATTTTATTTGTACAATTCTTAATATAATACCAAACAATATAAAATTAAATCAAATTCCTCTTTTTCCTTGATCAATTTTAATTACAGCTATTTTACTAATTTTATCTTTACCAGTTTTAGCTGGTGCCATTACAATACTTTTAACTGATCGTAATTTAAATACATCATTTTTTGATCCAGCAGGAGGAGGAGATCCTATTTTA	O79
B25	Germany	R4	Int2	Offenbach_1	SP1	hand	hand	C.septempunctata	Macrosiphum_spp.	890	TTTATCCCCCTTTATCAAACAATATTGCACATAATAACATTTCAGTTGATTTAACTATTTTTTCTTTACATCTAGCAGGAATCTCATCAATTTTAGGAGCAATTAATTTTATTTGTACAATTCTTAATATAATACCAAACAATATAAAATTAAATCAAATTCCTCTTTTTCCTTGATCAATTTTAATTACAGCTATTTTACTAATTTTATCTTTACCAGTTTTAGCTGGTGCCATTACAATACTTTTAACTGATCGTAATTTAAATACATCATTTTTTGATCCAGCAGGAGGAGGAGATCCTATTTTA	O79
B26	Germany	R7	Int4	Gommersheim_1	SP4	hand	hand	C.septempunctata	Aphis_spp.	156	TTTATCCACCTTTATCAAATAATATTGCTCATAATAATATTTCAGTAGACTTAACTATTTTTTCCCTACATTTAGCAGGTATCTCATCAATTTTAGGAGCAATTAATTTCATCTGTACTATCTTAAATATAATACCTAATAATATAAAATTAAATCAAATTCCTCTATTTCCATGATCAATTTTAATTACAGCTATATTATTAATTTTATCCTTACCTGTATTAGCTGGTGCTATTACTATATTATTAACAGATCGAAATTTAAATACATCATTTTTTGATCCAGCAGGTGGGGGAGACCCTATTCTT	O70
B26	Germany	R7	Int4	Gommersheim_1	SP4	hand	hand	C.septempunctata	Aphis_spp.	2225	AAGAATTGGATCTCCTCCTCCTGCTGGGTCAAAAAATGATGTATTTAAATTTCGATCAGTTAATAATATAGTAATAGCACCAGCTAAAACTGGTAAGGATAAAATTAATAATATGGCTGTAATTAAGATTGATCATGGAAATAGAGGAATTTGATTTAATTTTATATTATTAGGTATTATATTTAAAATAGTGCAAACAAAATTAATTGCTCCTAAAATTGATGAAATACCTGCTAGATGAAGGGAAAAAATAGTTAAATCAACTGAAATATTATTATGGGCAATATTATTTGATAGGGGTGGATAAA	O104
A90	Switzerland	R7	Int4	8	SP1	CombiTrap	trap	H.axyridis	Chromaphis_juglandicola	50	CAGAATTGGATCTCCTCCTCCTGATGGATCAAAAAAGGATGTATTTAAATTTCGATCAGTTAATAATATTGTAATTGCTCCAGCTAAAACTGGAAGGGATACAATTAATAAAATAGCAGTAATTAGAATTGATCAAGGAAATAGGGGAATTTGATTTAATTTTAAATTATTAGGTATTATATTTAGAATGGTACAAATAAAATTAATAGCTCCTAAAATTGATGAAATTCCTGCTAAATGAAGAGAAAAAATGGTTAAATCAACTGAAATATTATTATGCGCAATATTATTTGATAATGGAGGGTAAA	O61
A73	Switzerland	R7	Int4	4	SP2	StickyTrap	trap	H.axyridis	Chromaphis_juglandicola	720	CAGAATTGGATCTCCTCCTCCTGATGGATCAAAAAAGGATGTATTTAAATTTCGATCAGTTAATAATATTGTAATTGCTCCAGCTAAAACTGGAAGGGATACAATTAATAAAATAGCAGTAATTAGAATTGATCAAGGAAATAGGGGAATTTGATTTAATTTTAAATTATTAGGTATTATATTTAGAATGGTACAAATAAAATTAATAGCTCCTAAAATTGATGAAATTCCTGCTAAATGAAGAGAAAAAATGGTTAAATCAACTGAAATATTATTATGCGCAATATTATTTGATAATGGAGGGTAAA	O61
A77	Switzerland	R7	Int4	2	SP2	StickyTrap	trap	H.axyridis	Rhopalosiphum_padi	98	AAGAATTGGATCTCCTCCTCCTGCAGGGTCAAAGAATGATGTATTTAAATTACGATCAGTAAGAAGTATAGTAATTGCACCAGCTAAAACAGGTAAAGATAAAATTAATAATATAGCTGTAATTAAAATTGATCAAGGGAATAATGGAATTTGGTTTAATTTTATATTATTAGGTATTATATTTAAAATTGTACAAATAAAATTAATTGCCCCTAAAATTGATGAGATTCCTGCTAAATGTAGAGAAAAAATTGTTAAATCAACTGAAATATTATTATGAGCAATATTATTAGATAAAGGAGGATAAA	O97
A58	Switzerland	R6	Int3	3	SP5	CombiTrap	trap	C.septempunctata	Sitobion_avenae	1309	TTTACCCACCTTTATCAAATAATATTGCACATAATAATATTTCAGTCGATTTAACTATTTTTTCATTACATTTAGCAGGAATCTCATCAATTTTAGGAGCAATTAATTTTATTTGTACAATTCTAAACATAATACCAAATAATATAAAATTAAATCAAATTCCTCTTTTCCCTTGATCAATTTTAATTACAGCTATTTTATTAATTTTATCTTTACCAGTTTTAGCTGGTGCTATTACAATATTATTAACTGATCGAAATCTAAATACATCATTTTTTGATCCAGCAGGAGGAGGAGATCCAATTTTA	O114
C19	Germany	R5	Int3	Gommersheim_1	SP3	hand	hand	H.axyridis	Aphis_spp.	135	TTTATCCACCCCTATCAAATAATATTGCCCATAATAATATTTCAGTTGATTTAACTATTTTTTCCCTTCATCTAGCAGGTATTTCATCAATTTTAGGAGCAATTAATTTTGTTTGCACTATTTTAAATATAATACCTAATAATATAAAATTAAATCAAATTCCCCTATTTCCATGATCAATCTTAATTACAGCCATATTATTAATTTTATCCTTACCAGTTTTAGCTGGTGCTATTACTATATTATTAACTGATCGAAATTTAAATACATCATTTTTTGACCCAGCAGGGGGAGGAGATCCAATTCTT	O86
C30	Germany	R5	Int3	Gommersheim_1	SP3	hand	hand	H.axyridis	Aphis_spp.	37	TTTATCCACCCCTATCAAATAATATTGCCCATAATAATATTTCAGTTGATTTAACTATTTTTTCCCTTCATCTAGCAGGTATTTCATCAATTTTAGGAGCAATTAATTTTGTTTGCACTATTTTAAATATAATACCTAATAATATAAAATTAAATCAAATTCCCCTATTTCCATGATCAATCTTAATTACAGCCATATTATTAATTTTATCCTTACCAGTTTTAGCTGGTGCTATTACTATATTATTAACTGATCGAAATTTAAATACATCATTTTTTGACCCAGCAGGGGGAGGAGATCCAATTCTT	O86
C36	Germany	R5	Int3	Gommersheim_1	SP3	hand	hand	H.axyridis	Aphis_spp.	13	TTTATCCACCCCTATCAAATAATATTGCCCATAATAATATTTCAGTTGATTTAACTATTTTTTCCCTTCATCTAGCAGGTATTTCATCAATTTTAGGAGCAATTAATTTTGTTTGCACTATTTTAAATATAATACCTAATAATATAAAATTAAATCAAATTCCCCTATTTCCATGATCAATCTTAATTACAGCCATATTATTAATTTTATCCTTACCAGTTTTAGCTGGTGCTATTACTATATTATTAACTGATCGAAATTTAAATACATCATTTTTTGACCCAGCAGGGGGAGGAGATCCAATTCTT	O86
C37	Germany	R5	Int3	Gommersheim_1	SP3	hand	hand	H.axyridis	Aphis_spp.	29	TTTATCCACCCCTATCAAATAATATTGCCCATAATAATATTTCAGTTGATTTAACTATTTTTTCCCTTCATCTAGCAGGTATTTCATCAATTTTAGGAGCAATTAATTTTGTTTGCACTATTTTAAATATAATACCTAATAATATAAAATTAAATCAAATTCCCCTATTTCCATGATCAATCTTAATTACAGCCATATTATTAATTTTATCCTTACCAGTTTTAGCTGGTGCTATTACTATATTATTAACTGATCGAAATTTAAATACATCATTTTTTGACCCAGCAGGGGGAGGAGATCCAATTCTT	O86
C42	Germany	R5	Int3	Gommersheim_1	SP3	hand	hand	C.septempunctata	Aphis_spp.	523	AAGAATTGGATCTCCTCCTCCTGCTGGGTCAAAAAATGATGTATTTAAATTTCGATCAGTTAATAATATAGTAATAGCACCAGCTAAAACTGGTAAGGATAAAATTAATAATATGGCTGTAATTAAGATTGATCATGGAAATAGGGGAATTTGATTTAATTTTATATTATTAGGTATTATATTTAAAATAGTGCAAACAAAATTAATTGCTCCTAAAATTGATGAAATACCTGCTAGATGAAGGGAAAAAATAGTTAAATCAACTGAAATATTATTATGGGCAATATTATTTGATAGGGGTGGATAAA	O122
C20	Germany	R5	Int3	Gommersheim_1	SP3	hand	hand	C.septempunctata	Aphis_spp.	73	AAGAATTGGATCTCCTCCTCCTGCTGGGTCAAAAAATGATGTATTTAAATTTCGATCAGTTAATAATATAGTAATAGCACCAGCTAAAACTGGTAAGGATAAAATTAATAATATGGCTGTAATTAAGATTGATCATGGAAATAGGGGAATTTGATTTAATTTTATATTATTAGGTATTATATTTAAAATAGTGCAAACAAAATTAATTGCTCCTAAAATTGATGAAATACCTGCTAGATGAAGGGAAAAAATAGTTAAATCAACTGAAATATTATTATGGGCAATATTATTTGATAGGGGTGGATAAA	O122
C21	Switzerland	R5	Int3	10	SP5	CombiTrap	trap	C.septempunctata	Aphis_spp.	53	AAGAATTGGATCTCCTCCTCCTGCTGGGTCAAAAAATGATGTATTTAAATTTCGATCAGTTAATAATATAGTAATAGCACCAGCTAAAACTGGTAAGGATAAAATTAATAATATGGCTGTAATTAAGATTGATCATGGAAATAGAGGAATTTGATTTAATTTTATATTATTAGGTATTATATTTAAAATAGTGCAAACAAAATTAATTGCTCCTAAAATTGATGAAATACCTGCTAGATGAAGGGAAAAAATAGTTAAATCAACTGAAATATTATTATGGGCAATATTATTTGATAGGGGTGGATAAA	O104
C22	Germany	R5	Int3	Gommersheim_1	SP1	hand	hand	C.septempunctata	Sitobion_avenae	345	TTTACCCACCTTTATCAAATAATATTGCACATAATAATATTTCAGTCGATTTAACTATTTTTTCATTACATTTAGCAGGAATCTCATCAATTTTAGGAGCAATTAATTTTATTTGCACAATTCTAAACATAATACCAAATAATATAAAATTAAATCAAATTCCTCTTTTCCCTTGATCAATTTTAATTACAGCTATTTTATTAATTTTATCTTTACCAGTTTTAGCTGGTGCTATTACAATATTATTAACTGATCGAAATCTAAATACATCATTTTTTGATCCAGCAGGAGGAGGAGATCCAATTTTA	O65
B78	Germany	R3	Int2	Schwegenheim	SP4	hand	hand	C.septempunctata	Myzus_cerasi	58	TTTATCCACCATTATCAAATAATATTGCACATAATAATATTTCAGTAGACTTAACTATTTTTTCATTACACTTAGCAGGAATTTCATCAATTTTAGGTGCAATCAATTTTATTTGCACAATTTTAAATATAATACCAAATAATTTAAAATTAAATCAAATCCCTCTTTTTCCATGATCAATTTTAATTACAGCTATTTTATTAATTTTATCTTTACCAGTATTAGCTGGTGCTATTACAATATTATTAACTGATCGTAATTTAAATACATCATTTTTTGACCCAGCAGGAGGGGGAGATCCAATTTTA	O67
B78	Germany	R3	Int2	Schwegenheim	SP4	hand	hand	C.septempunctata	Myzus_cerasi	13	TAAAATTGGATCTCCTCCTCCTGCTGGATCAAAAAATGATGTATTTAAATTACGATCAGTCAATAATATTGTAATAGCACCAGCTAATACTGGTAAAGATAAAATTAATAAAATAGCTGTAATTAAAATTGATCATGGAAAAAGAGGGATTTGATTTAATTTTAAATTATTTGGTATTATATTTAAAATTGTGCAAATAAAATTGATTGCACCTAAAATTGATGAAATTCCTGCTAAGTGTAATGAAAAAATAGTTAAGTCTACTGAAATATTATTATGTGCGATATTATTTGATAATGGTGGATAAA	O101
B89	Germany	R3	Int2	Schwegenheim	SP4	hand	hand	C.septempunctata	Myzus_cerasi	13	TAAAATTGGATCTCCTCCTCCTGCTGGATCAAAAAATGATGTATTTAAATTACGATCAGTCAATAATATTGTAATAGCACCAGCTAATACTGGTAAAGATAAAATTAATAAAATAGCTGTAATTAAAATTGATCATGGAAAAAGAGGGATTTGATTTAATTTTAAATTATTTGGTATTATATTTAAAATTGTGCAAATAAAATTGATTGCACCTAAAATTGATGAAATTCCTGCTAAGTGTAATGAAAAAATAGTTAAGTCTACTGAAATATTATTATGTGCGATATTATTTGATAATGGTGGATAAA	O101
B69	Switzerland	R3	Int2	6	SP3	StickyTrap	trap	C.septempunctata	Acyrthosiphon_caraganae	17	TAAAATAGGATCTCCTCCTCCTGCTGGATCAAAGAATGATGTATTTAAATTACGATCAGTTAATAATATTGTAATAGCACCAGCTAATACTGGTAAAGATAAAATTAATAAAATAGCTGTAATTAAAATTGATCAAGGGAAAAGTGGAATTTGACTTAATTTTATATTATTAGGTATTATATTAAGAATTGTACAAATGAAGTTAATTGCTCCTAAAATTGATGAAATTCCTGCTAAATGTAAAGAGAAGATAGTTAAATCAACTGAAATATTATTATGTGCAATATTATTTGATAAAGGTGGATAAA	O138
B75	Germany	R3	Int2	Offenbach_1	SP3	hand	hand	H.axyridis	Aphis_spp.	78	AAGAATTGGATCTCCTCCTCCTGCTGGGTCAAAAAATGATGTATTTAAATTTCGATCAGTTAATAATATAGTAATAGCACCAGCTAAAACTGGTAAGGATAAAATTAATAATATGGCTGTAATTAAGATTGATCATGGAAATAGGGGAATTTGATTTAATTTTATATTATTAGGTATTATATTTAAAATAGTGCAAACAAAATTAATTGCTCCTAAAATTGATGAAATACCTGCTAGATGAAGGGAAAAAATAGTTAAATCAACTGAAATATTATTATGGGCAATATTATTTGATAGGGGTGGATAAA	O122
B76	Germany	R3	Int2	Offenbach_1	SP3	hand	hand	H.axyridis	Aphis_spp.	28	AAGAATTGGATCTCCTCCTCCTGCTGGGTCAAAAAATGATGTATTTAAATTTCGATCAGTTAATAATATAGTAATAGCACCAGCTAAAACTGGTAAGGATAAAATTAATAATATGGCTGTAATTAAGATTGATCATGGAAATAGGGGAATTTGATTTAATTTTATATTATTAGGTATTATATTTAAAATAGTGCAAACAAAATTAATTGCTCCTAAAATTGATGAAATACCTGCTAGATGAAGGGAAAAAATAGTTAAATCAACTGAAATATTATTATGGGCAATATTATTTGATAGGGGTGGATAAA	O122
B77	Germany	R3	Int2	Offenbach_1	SP3	hand	hand	H.axyridis	Aphis_spp.	22	AAGAATTGGATCTCCTCCTCCTGCTGGGTCAAAAAATGATGTATTTAAATTTCGATCAGTTAATAATATAGTAATAGCACCAGCTAAAACTGGTAAGGATAAAATTAATAATATGGCTGTAATTAAGATTGATCATGGAAATAGGGGAATTTGATTTAATTTTATATTATTAGGTATTATATTTAAAATAGTGCAAACAAAATTAATTGCTCCTAAAATTGATGAAATACCTGCTAGATGAAGGGAAAAAATAGTTAAATCAACTGAAATATTATTATGGGCAATATTATTTGATAGGGGTGGATAAA	O122
B79	Germany	R3	Int2	Offenbach_1	SP3	hand	hand	H.axyridis	Aphis_spp.	93	AAGAATTGGATCTCCTCCTCCTGCTGGGTCAAAAAATGATGTATTTAAATTTCGATCAGTTAATAATATAGTAATAGCACCAGCTAAAACTGGTAAGGATAAAATTAATAATATGGCTGTAATTAAGATTGATCATGGAAATAGGGGAATTTGATTTAATTTTATATTATTAGGTATTATATTTAAAATAGTGCAAACAAAATTAATTGCTCCTAAAATTGATGAAATACCTGCTAGATGAAGGGAAAAAATAGTTAAATCAACTGAAATATTATTATGGGCAATATTATTTGATAGGGGTGGATAAA	O122
B91	Switzerland	R5	Int3	6	SP3	CombiTrap	trap	H.axyridis	Sitobion_avenae	64	TTTACCCACCTTTATCAAATAATATTGCACATAATAATATTTCAGTCGATTTAACTATTTTTTCATTACATTTAGCAGGAATCTCATCAATTTTAGGAGCAATTAATTTTATTTGTACAATTCTAAACATAATACCAAATAATATAAAATTAAATCAAATTCCTCTTTTCCCTTGATCAATTTTAATTACAGCTATTTTATTAATTTTATCTTTACCAGTTTTAGCTGGTGCTATTACAATATTATTAACTGATCGAAATCTAAATACATCATTTTTTGATCCAGCAGGAGGAGGAGATCCAATTTTA	O114
D18	Germany	R5	Int3	Kandel_2	SP3	hand	hand	C.septempunctata	Microlophium_carnosum	1175	TAAAATAGGATCTCCTCCTCCTGCTGGATCAAAAAATGATGTATTTAAATTACGATCAGTTAATAATATTGTAATAGCACCAGCTAAAACTGGTAGAGATAAAATTAATAAAATAGCTGTAATTAGAATTGATCAAGGGAAAAGAGGAATTTGATTAAATTTTATATTATTTGGTATTATATTAAGAATTGTACAAATAAAATTAATTGCTCCTAAAATTGATGAAATTCCTGCTAAGTGTAATGAAAAAATAGTTAAATCAACTGAAATATTATTATGTGCAATATTATTTGATAGGGGTGGGTAGA	O91
D29	Germany	R5	Int3	Kandel_2	SP3	hand	hand	C.septempunctata	Microlophium_carnosum	88	TAAAATAGGATCTCCTCCTCCTGCTGGATCAAAAAATGATGTATTTAAATTACGATCAGTTAATAATATTGTAATAGCACCAGCTAAAACTGGTAGAGATAAAATTAATAAAATAGCTGTAATTAGAATTGATCAAGGGAAAAGAGGAATTTGATTAAATTTTATATTATTTGGTATTATATTAAGAATTGTACAAATAAAATTAATTGCTCCTAAAATTGATGAAATTCCTGCTAAGTGTAATGAAAAAATAGTTAAATCAACTGAAATATTATTATGTGCAATATTATTTGATAGGGGTGGGTAGA	O91
D35	Germany	R5	Int3	Kandel_2	SP3	hand	hand	C.septempunctata	Microlophium_carnosum	97	TAAAATAGGATCTCCTCCTCCTGCTGGATCAAAAAATGATGTATTTAAATTACGATCAGTTAATAATATTGTAATAGCACCAGCTAAAACTGGTAGAGATAAAATTAATAAAATAGCTGTAATTAGAATTGATCAAGGGAAAAGAGGAATTTGATTAAATTTTATATTATTTGGTATTATATTAAGAATTGTACAAATAAAATTAATTGCTCCTAAAATTGATGAAATTCCTGCTAAGTGTAATGAAAAAATAGTTAAATCAACTGAAATATTATTATGTGCAATATTATTTGATAGGGGTGGGTAGA	O91
D36	Germany	R5	Int3	Kandel_2	SP3	hand	hand	C.septempunctata	Microlophium_carnosum	138	TAAAATAGGATCTCCTCCTCCTGCTGGATCAAAAAATGATGTATTTAAATTACGATCAGTTAATAATATTGTAATAGCACCAGCTAAAACTGGTAGAGATAAAATTAATAAAATAGCTGTAATTAGAATTGATCAAGGGAAAAGAGGAATTTGATTAAATTTTATATTATTTGGTATTATATTAAGAATTGTACAAATAAAATTAATTGCTCCTAAAATTGATGAAATTCCTGCTAAGTGTAATGAAAAAATAGTTAAATCAACTGAAATATTATTATGTGCAATATTATTTGATAGGGGTGGGTAGA	O91
D39	Germany	R2	Int1	Offenbach_2	SP3	hand	hand	C.septempunctata	Microlophium_carnosum	65	TAAAATAGGATCTCCTCCTCCTGCTGGATCAAAAAATGATGTATTTAAATTACGATCAGTTAATAATATTGTAATAGCACCAGCTAAAACTGGTAGAGATAAAATTAATAAAATAGCTGTAATTAGAATTGATCAAGGGAAAAGAGGAATTTGATTAAATTTTATATTATTTGGTATTATATTAAGAATTGTACAAATAAAATTAATTGCTCCTAAAATTGATGAAATTCCTGCTAAGTGTAATGAAAAAATAGTTAAATCAACTGAAATATTATTATGTGCAATATTATTTGATAGGGGTGGGTAGA	O91
D41	Germany	R6	Int3	Kandel_1	SP3	hand	hand	C.septempunctata	Microlophium_carnosum	295	TAAAATAGGATCTCCTCCTCCTGCTGGATCAAAAAATGATGTATTTAAATTACGATCAGTTAATAATATTGTAATAGCACCAGCTAAAACTGGTAGAGATAAAATTAATAAAATAGCTGTAATTAGAATTGATCAAGGGAAAAGAGGAATTTGATTAAATTTTATATTATTTGGTATTATATTAAGAATTGTACAAATAAAATTAATTGCTCCTAAAATTGATGAAATTCCTGCTAAGTGTAATGAAAAAATAGTTAAATCAACTGAAATATTATTATGTGCAATATTATTTGATAGGGGTGGGTAGA	O91
D19	Germany	R6	Int3	Kandel_1	SP3	hand	hand	C.septempunctata	Microlophium_carnosum	43	TAAAATAGGATCTCCTCCTCCTGCTGGATCAAAAAATGATGTATTTAAATTACGATCAGTTAATAATATTGTAATAGCACCAGCTAAAACTGGTAGAGATAAAATTAATAAAATAGCTGTAATTAGAATTGATCAAGGGAAAAGAGGAATTTGATTAAATTTTATATTATTTGGTATTATATTAAGAATTGTACAAATAAAATTAATTGCTCCTAAAATTGATGAAATTCCTGCTAAGTGTAATGAAAAAATAGTTAAATCAACTGAAATATTATTATGTGCAATATTATTTGATAGGGGTGGGTAGA	O91
D20	Germany	R6	Int3	Kandel_1	SP3	hand	hand	C.septempunctata	Microlophium_carnosum	14	TAAAATAGGATCTCCTCCTCCTGCTGGATCAAAAAATGATGTATTTAAATTACGATCAGTTAATAATATTGTAATAGCACCAGCTAAAACTGGTAGAGATAAAATTAATAAAATAGCTGTAATTAGAATTGATCAAGGGAAAAGAGGAATTTGATTAAATTTTATATTATTTGGTATTATATTAAGAATTGTACAAATAAAATTAATTGCTCCTAAAATTGATGAAATTCCTGCTAAGTGTAATGAAAAAATAGTTAAATCAACTGAAATATTATTATGTGCAATATTATTTGATAGGGGTGGGTAGA	O91
D21	Germany	R6	Int3	Kandel_1	SP3	hand	hand	C.septempunctata	Microlophium_carnosum	1190	TAAAATAGGATCTCCTCCTCCTGCTGGATCAAAAAATGATGTATTTAAATTACGATCAGTTAATAATATTGTAATAGCACCAGCTAAAACTGGTAGAGATAAAATTAATAAAATAGCTGTAATTAGAATTGATCAAGGGAAAAGAGGAATTTGATTAAATTTTATATTATTTGGTATTATATTAAGAATTGTACAAATAAAATTAATTGCTCCTAAAATTGATGAAATTCCTGCTAAGTGTAATGAAAAAATAGTTAAATCAACTGAAATATTATTATGTGCAATATTATTTGATAGGGGTGGGTAGA	O91
D23	Germany	R5	Int3	Kandel_1	SP2	hand	hand	C.septempunctata	Aphis_spp.	72	AAGAATTGGATCTCCTCCTCCTGCTGGGTCAAAAAATGATGTATTTAAATTTCGATCAGTTAATAATATAGTAATAGCACCAGCTAAAACTGGTAAGGATAAAATTAATAATATGGCTGTAATTAAGATTGATCATGGAAATAGGGGAATTTGATTTAATTTTATATTATTAGGTATTATATTTAAAATAGTGCAAACAAAATTAATTGCTCCTAAAATTGATGAAATACCTGCTAGATGAAGGGAAAAAATAGTTAAATCAACTGAAATATTATTATGGGCAATATTATTTGATAGGGGTGGATAAA	O122
D24	Germany	R6	Int3	Schwegenheim	NA	hand	hand	C.septempunctata	Sitobion_avenae	27	TTTACCCACCTTTATCAAATAATATTGCACATAATAATATTTCAGTCGATTTAACTATTTTTTCATTACATTTAGCAGGAATCTCATCAATTTTAGGAGCAATTAATTTTATTTGTACAATTCTAAACATAATACCAAATAATATAAAATTAAATCAAATTCCTCTTTTCCCTTGATCAATTTTAATTACAGCTATTTTATTAATTTTATCTTTACCAGTTTTAGCTGGTGCTATTACAATATTATTAACTGATCGAAATCTAAATACATCATTTTTTGATCCAGCAGGAGGAGGAGATCCAATTTTA	O114
D24	Germany	R6	Int3	Schwegenheim	NA	hand	hand	C.septempunctata	Rhopalosiphum_padi	31	AAGAATTGGATCTCCTCCTCCTGCAGGGTCAAAGAATGATGTATTTAAATTACGATCAGTAAGAAGTATAGTAATTGCACCAGCTAAAACAGGTAAAGATAAAATTAATAATATAGCTGTAATTAAAATTGATCAAGGGAATAATGGAATTTGGTTTAATTTTATATTATTAGGTATTATATTTAAAATTGTACAAATAAAATTAATTGCCCCTAAAATTGATGAGATTCCTGCTAAATGTAGAGAAAAAATTGTTAAATCAACTGAAATATTATTATGAGCAATATTATTAGATAAAGGAGGATAAA	O97
D26	Germany	R6	Int3	Offenbach_2	SP1	hand	hand	C.septempunctata	Microlophium_carnosum	53	TAAAATAGGATCTCCTCCTCCTGCTGGATCAAAAAATGATGTATTTAAATTACGATCAGTTAATAATATTGTAATAGCACCAGCTAAAACTGGTAGAGATAAAATTAATAAAATAGCTGTAATTAGAATTGATCAAGGGAAAAGAGGAATTTGATTAAATTTTATATTATTTGGTATTATATTAAGAATTGTACAAATAAAATTAATTGCTCCTAAAATTGATGAAATTCCTGCTAAGTGTAATGAAAAAATAGTTAAATCAACTGAAATATTATTATGTGCAATATTATTTGATAGGGGTGGGTAGA	O91
D30	Germany	R6	Int3	Offenbach_2	SP1	hand	hand	C.septempunctata	Microlophium_carnosum	20	TAAAATAGGATCTCCTCCTCCTGCTGGATCAAAAAATGATGTATTTAAATTACGATCAGTTAATAATATTGTAATAGCACCAGCTAAAACTGGTAGAGATAAAATTAATAAAATAGCTGTAATTAGAATTGATCAAGGGAAAAGAGGAATTTGATTAAATTTTATATTATTTGGTATTATATTAAGAATTGTACAAATAAAATTAATTGCTCCTAAAATTGATGAAATTCCTGCTAAGTGTAATGAAAAAATAGTTAAATCAACTGAAATATTATTATGTGCAATATTATTTGATAGGGGTGGGTAGA	O91
D32	Germany	R6	Int3	Offenbach_2	SP1	hand	hand	C.septempunctata	Microlophium_carnosum	195	TAAAATAGGATCTCCTCCTCCTGCTGGATCAAAAAATGATGTATTTAAATTACGATCAGTTAATAATATTGTAATAGCACCAGCTAAAACTGGTAGAGATAAAATTAATAAAATAGCTGTAATTAGAATTGATCAAGGGAAAAGAGGAATTTGATTAAATTTTATATTATTTGGTATTATATTAAGAATTGTACAAATAAAATTAATTGCTCCTAAAATTGATGAAATTCCTGCTAAGTGTAATGAAAAAATAGTTAAATCAACTGAAATATTATTATGTGCAATATTATTTGATAGGGGTGGGTAGA	O91
D34	Germany	R6	Int3	Offenbach_2	SP1	hand	hand	C.septempunctata	Microlophium_carnosum	77	TAAAATAGGATCTCCTCCTCCTGCTGGATCAAAAAATGATGTATTTAAATTACGATCAGTTAATAATATTGTAATAGCACCAGCTAAAACTGGTAGAGATAAAATTAATAAAATAGCTGTAATTAGAATTGATCAAGGGAAAAGAGGAATTTGATTAAATTTTATATTATTTGGTATTATATTAAGAATTGTACAAATAAAATTAATTGCTCCTAAAATTGATGAAATTCCTGCTAAGTGTAATGAAAAAATAGTTAAATCAACTGAAATATTATTATGTGCAATATTATTTGATAGGGGTGGGTAGA	O91
C53	Germany	R1	Int1	Kandel_1	SP2	hand	hand	H.axyridis	Pterocomma_pilosum	205	TAAAATTGGATCTCCTCCTCCTGCTGGGTCAAAAAATGATGTATTTAAATTTCGATCAGTTAATAATATTGTAATAGCACCCGCTAATACAGGTAGGGATAAAATTAATAAAATAGCTGTAATTAAAATTGATCATGGGAATAATGGAATTTGATTTAATTTTATATTATACGGTATTATGTTTAAAATAGTACAAATAAAGTTAATTGCTCCTAAAATAGAAGAAATTCCTGCTAAATGAAGGGAGAAAATGGTTAAATCAACTGAAATATTGTTATGTGCAATATTATTTGATAAGGGAGGGTAAA	O135
C62	Germany	R1	Int1	Schwegenheim	SP4	hand	hand	C.septempunctata	Myzus_cerasi	347	TAAAATTGGATCTCCTCCTCCTGCTGGATCAAAAAATGATGTATTTAAATTACGATCAGTCAATAATATTGTAATAGCACCAGCTAATACTGGTAAAGATAAAATTAATAAAATAGCTGTAATTAAAATTGATCATGGAAAAAGAGGGATTTGATTTAATTTTAAATTATTTGGTATTATATTTAAAATTGTGCAAATAAAATTGATTGCACCTAAAATTGATGAAATTCCTGCTAAGTGTAATGAAAAAATAGTTAAGTCTACTGAAATATTATTATGTGCGATATTATTTGATAATGGTGGATAAA	O101
C63	Germany	R1	Int1	Schwegenheim	SP4	hand	hand	C.septempunctata	Myzus_cerasi	31	TTTATCCACCATTATCAAATAATATTGCACATAATAATATTTCAGTAGACTTAACTATTTTTTCATTACACTTAGCAGGAATTTCATCAATTTTAGGTGCAATCAATTTTATTTGCACAATTTTAAATATAATACCAAATAATTTAAAATTAAATCAAATCCCTCTTTTTCCATGATCAATTTTAATTACAGCTATTTTATTAATTTTATCTTTACCAGTATTAGCTGGTGCTATTACAATATTATTAACTGATCGTAATTTAAATACATCATTTTTTGACCCAGCAGGAGGGGGAGATCCAATTTTA	O67
C63	Germany	R1	Int1	Schwegenheim	SP4	hand	hand	C.septempunctata	Myzus_cerasi	378	TAAAATTGGATCTCCTCCTCCTGCTGGATCAAAAAATGATGTATTTAAATTACGATCAGTCAATAATATTGTAATAGCACCAGCTAATACTGGTAAAGATAAAATTAATAAAATAGCTGTAATTAAAATTGATCATGGAAAAAGAGGGATTTGATTTAATTTTAAATTATTTGGTATTATATTTAAAATTGTGCAAATAAAATTGATTGCACCTAAAATTGATGAAATTCCTGCTAAGTGTAATGAAAAAATAGTTAAGTCTACTGAAATATTATTATGTGCGATATTATTTGATAATGGTGGATAAA	O101
C64	Germany	R1	Int1	Schwegenheim	SP4	hand	hand	C.septempunctata	Myzus_cerasi	925	TAAAATTGGATCTCCTCCTCCTGCTGGATCAAAAAATGATGTATTTAAATTACGATCAGTCAATAATATTGTAATAGCACCAGCTAATACTGGTAAAGATAAAATTAATAAAATAGCTGTAATTAAAATTGATCATGGAAAAAGAGGGATTTGATTTAATTTTAAATTATTTGGTATTATATTTAAAATTGTGCAAATAAAATTGATTGCACCTAAAATTGATGAAATTCCTGCTAAGTGTAATGAAAAAATAGTTAAGTCTACTGAAATATTATTATGTGCGATATTATTTGATAATGGTGGATAAA	O101
C65	Germany	R1	Int1	Schwegenheim	SP4	hand	hand	C.septempunctata	Myzus_cerasi	258	TAAAATTGGATCTCCTCCTCCTGCTGGATCAAAAAATGATGTATTTAAATTACGATCAGTCAATAATATTGTAATAGCACCAGCTAATACTGGTAAAGATAAAATTAATAAAATAGCTGTAATTAAAATTGATCATGGAAAAAGAGGGATTTGATTTAATTTTAAATTATTTGGTATTATATTTAAAATTGTGCAAATAAAATTGATTGCACCTAAAATTGATGAAATTCCTGCTAAGTGTAATGAAAAAATAGTTAAGTCTACTGAAATATTATTATGTGCGATATTATTTGATAATGGTGGATAAA	O101
C44	Germany	R7	Int4	Waghausel_2	NA	hand	hand	C.septempunctata	Aphis_spp.	134	AAGAATTGGATCTCCTCCTCCTGCTGGGTCAAAAAATGATGTATTTAAATTTCGATCAGTTAATAATATAGTAATAGCACCAGCTAAAACTGGTAAGGATAAAATTAATAATATGGCTGTAATTAAGATTGATCATGGAAATAGGGGAATTTGATTTAATTTTATATTATTAGGTATTATATTTAAAATAGTGCAAACAAAATTAATTGCTCCTAAAATTGATGAAATACCTGCTAGATGAAGGGAAAAAATAGTTAAATCAACTGAAATATTATTATGGGCAATATTATTTGATAGGGGTGGATAAA	O122
C45	Germany	R7	Int4	Waghausel_2	NA	hand	hand	C.septempunctata	Acyrthosiphon_malvae	55	TAAAATAGGATCTCCTCCTCCTGCTGGATCAAAAAATGAAGTATTTAAATTTCGATCAGTTAATAATATTGTAATAGCACCAGCTAAAACTGGTAAAGATAAAATTAATAAAATAGCTGTAATTAAAATTGATCAAGGAAAAAGAGGAATTTGATTTAATTTTATATTATTTGGTATTATATTTAGAATTGTACAAATAAAGTTAATTGCTCCTAAAATTGATGAGATTCCTGCTAAATGTAAGGAAAAAATAGTTAAATCAACTGAAATATTATTATGTGCAATATTATTAGATAAAGGTGGATAAA	O109
C45	Germany	R7	Int4	Waghausel_2	NA	hand	hand	C.septempunctata	Acyrthosiphon_pisum	22	TTTATCCACCTTTATCAAATAATATTGCACATAATAACATTTCAGTTGATTTAACTATTTTTTCTTTACACCTAGCAGGAATTTCATCAATTTTAGGAGCAATTAATTTTATTTGTACAATTCTTAATATAATACCTAATAACATAAAATTAAATCAAATTCCACTTTTCCCTTGATCAATTTTAATTACAGCTATCTTATTAATTTTATCTTTACCAGTTTTAGCTGGTGCTATTACAATATTATTAACTGATCGAAACTTAAATACATCATTTTTTGATCCAGCAGGAGGAGGAGATCCTATTTTA	O131
C48	Germany	R7	Int4	Waghausel_2	NA	hand	hand	C.septempunctata	Brachycaudus_spp.	1419	TTTATCCTCCTTTATCAAACAATATTGCACATAATAATATTTCAGTTGATTTAACTATTTTTTCTTTACATTTAGCAGGAATTTCATCAATTTTAGGAGCAATTAACTTCATTTGCACTATTTTAAATATAATACCTAATAATATAAAATTAAATCAAATCCCTCTTTTTCCATGATCAATTTTAATTACAGCCATTTTATTAATTTTATCTTTACCAGTATTAGCTGGTGCTATTACAATATTATTAACTGATCGTAATTTAAATACATCATTTTTTGACCCAGCAGGGGGAGGAGACCCAATTTTA	O130
C50	Germany	R6	Int3	Waghausel_2	SP2	hand	hand	C.septempunctata	Microlophium_carnosum	17	TAAAATAGGATCTCCTCCTCCTGCTGGATCAAAAAATGATGTATTTAAATTACGATCAGTTAATAATATTGTAATAGCACCAGCTAAAACTGGTAGAGATAAAATTAATAAAATAGCTGTAATTAGAATTGATCAAGGGAAAAGAGGAATTTGATTAAATTTTATATTATTTGGTATTATATTAAGAATTGTACAAATAAAATTAATTGCTCCTAAAATTGATGAAATTCCTGCTAAGTGTAATGAAAAAATAGTTAAATCAACTGAAATATTATTATGTGCAATATTATTTGATAGGGGTGGGTAGA	O91
C54	Germany	R6	Int3	Waghausel_2	NA	hand	hand	C.septempunctata	Microlophium_carnosum	110	TAAAATAGGATCTCCTCCTCCTGCTGGATCAAAAAATGATGTATTTAAATTACGATCAGTTAATAATATTGTAATAGCACCAGCTAAAACTGGTAGAGATAAAATTAATAAAATAGCTGTAATTAGAATTGATCAAGGGAAAAGAGGAATTTGATTAAATTTTATATTATTTGGTATTATATTAAGAATTGTACAAATAAAATTAATTGCTCCTAAAATTGATGAAATTCCTGCTAAGTGTAATGAAAAAATAGTTAAATCAACTGAAATATTATTATGTGCAATATTATTTGATAGGGGTGGGTAGA	O91
C56	Germany	R6	Int3	Waghausel_2	SP2	hand	hand	C.septempunctata	Acyrthosiphon_malvae	424	TAAAATAGGATCTCCTCCTCCTGCTGGATCAAAAAATGAAGTATTTAAATTTCGATCAGTTAGTAATATTGTAATAGCACCAGCTAAAACTGGTAAAGATAAAATTAATAAAATAGCTGTAATTAAAATTGATCAAGGAAAAAGAGGAATTTGATTTAATTTTATATTATTTGGTATTATATTTAGAATTGTACAAATAAAGTTAATTGCTCCTAAAATTGATGAGATTCCTGCTAAATGTAAGGAAAAAATAGTTAAATCAACTGAAATATTATTATGTGCAATATTATTAGATAAAGGTGGATAAA	O129
C56	Germany	R6	Int3	Waghausel_2	SP2	hand	hand	C.septempunctata	Aphis_spp.	766	AAGAATTGGATCTCCTCCTCCTGCTGGGTCAAAAAATGATGTATTTAAATTTCGATCAGTTAATAATATAGTAATAGCACCAGCTAAAACTGGTAAGGATAAAATTAATAATATGGCTGTAATTAAGATTGATCATGGAAATAGGGGAATTTGATTTAATTTTATATTATTAGGTATTATATTTAAAATAGTGCAAACAAAATTAATTGCTCCTAAAATTGATGAAATACCTGCTAGATGAAGGGAAAAAATAGTTAAATCAACTGAAATATTATTATGGGCAATATTATTTGATAGGGGTGGATAAA	O122
C57	Germany	R6	Int3	Waghausel_2	NA	hand	hand	C.septempunctata	Microlophium_carnosum	37	TAAAATAGGATCTCCTCCTCCTGCTGGATCAAAAAATGATGTATTTAAATTACGATCAGTTAATAATATTGTAATAGCACCAGCTAAAACTGGTAGAGATAAAATTAATAAAATAGCTGTAATTAGAATTGATCAAGGGAAAAGAGGAATTTGATTAAATTTTATATTATTTGGTATTATATTAAGAATTGTACAAATAAAATTAATTGCTCCTAAAATTGATGAAATTCCTGCTAAGTGTAATGAAAAAATAGTTAAATCAACTGAAATATTATTATGTGCAATATTATTTGATAGGGGTGGGTAGA	O91
C57	Germany	R6	Int3	Waghausel_2	NA	hand	hand	C.septempunctata	Rhopalosiphum_padi	144	AAGAATTGGATCTCCTCCTCCTGCAGGGTCAAAGAATGATGTATTTAAATTACGATCAGTAAGAAGTATAGTAATTGCACCAGCTAAAACAGGTAAAGATAAAATTAATAATATAGCTGTAATTAAAATTGATCAAGGGAATAATGGAATTTGGTTTAATTTTATATTATTAGGTATTATATTTAAAATTGTACAAATAAAATTAATTGCCCCTAAAATTGATGAGATTCCTGCTAAATGTAGAGAAAAAATTGTTAAATCAACTGAAATATTATTATGAGCAATATTATTAGATAAAGGAGGATAAA	O97
C57	Germany	R6	Int3	Waghausel_2	NA	hand	hand	C.septempunctata	Macrosiphoniella_artemisiae	37	TTTATCCTCCATTATCCAATAATATTGCACATAATAATATTTCAGTTGATTTAACTATTTTTTCCTTACATTTAGCAGGAATTTCTTCAATTTTAGGAGCAATTAATTTTATTTGTACAATTTTAAATATAATACCAAATAATATAAAATTAAATCAAATTCCTCTCTTCCCATGATCAATCCTAATTACAGCTATTTTACTAATTTTATCTTTACCCGTATTAGCAGGTGCTATTACTATATTATTAACTGATCGTAACTTAAATACATCATTCTTTGATCCAGCAGGAGGAGGAGACCCTATTTTA	O125
C77	Germany	R6	Int3	Waghausel_2	SP2	hand	hand	C.septempunctata	Microlophium_carnosum	29	TAAAATAGGATCTCCTCCTCCTGCTGGATCAAAAAATGATGTATTTAAATTACGATCAGTTAATAATATTGTAATAGCACCAGCTAAAACTGGTAGAGATAAAATTAATAAAATAGCTGTAATTAGAATTGATCAAGGGAAAAGAGGAATTTGATTAAATTTTATATTATTTGGTATTATATTAAGAATTGTACAAATAAAATTAATTGCTCCTAAAATTGATGAAATTCCTGCTAAGTGTAATGAAAAAATAGTTAAATCAACTGAAATATTATTATGTGCAATATTATTTGATAGGGGTGGGTAGA	O91
C83	Germany	R6	Int3	Waghausel_2	NA	hand	hand	C.septempunctata	Macrosiphum_spp.	28	TAAAATAGGGTCTCCTCCTCCTGCTGGATCAAAAAATGATGTATTTAAATTACGATCAGTTAGTAATATTGTAATAGCACCGGCTAAAACTGGTAAAGATAAAATTAGTAAAATAGCTGTAATTAAAATTGATCAAGGAAAGAGAGGAATTTGATTAAGTTTTAAATTATTTGGTATTATATTAAGAATTGTACAAATAAAGTTAATTGCTCCTAAGATTGATGAAATTCCTGCTAAATGTAGAGAAAAAATAGTTAAATCAACTGAAATATTATTGTGTGCAATATTGTTTGATAAAGGTGGATAAA	O142
C85	Germany	R7	Int4	Offenbach_2	NA	hand	hand	C.septempunctata	Sitobion_avenae	290	TTTACCCACCTTTATCAAATAATATTGCACATAATAATATTTCAGTCGATTTAACTATTTTTTCATTACATTTAGCAGGAATCTCATCAATTTTAGGAGCAATTAATTTTATTTGTACAATTCTAAACATAATACCAAATAATATAAAATTAAATCAAATTCCTCTTTTCCCTTGATCAATTTTAATTACAGCTATTTTATTAATTTTATCTTTACCAGTTTTAGCTGGTGCTATTACAATATTATTAACTGATCGAAATCTAAATACATCATTTTTTGATCCAGCAGGAGGAGGAGATCCAATTTTA	O114
C85	Germany	R7	Int4	Offenbach_2	NA	hand	hand	C.septempunctata	Aphis_spp.	40	AAGAATTGGATCTCCTCCTCCTGCTGGGTCAAAAAATGATGTATTTAAATTTCGATCAGTTAATAATATAGTAATAGCACCAGCTAAAACTGGTAAGGATAAAATTAATAATATGGCTGTAATTAAGATTGATCATGGAAATAGGGGAATTTGATTTAATTTTATATTATTAGGTATTATATTTAAAATAGTGCAAACAAAATTAATTGCTCCTAAAATTGATGAAATACCTGCTAGATGAAGGGAAAAAATAGTTAAATCAACTGAAATATTATTATGGGCAATATTATTTGATAGGGGTGGATAAA	O122
C86	Germany	R7	Int4	Offenbach_2	NA	hand	hand	C.septempunctata	Sitobion_avenae	35	TTTACCCACCTTTATCAAATAATATTGCACATAATAATATTTCAGTCGATTTAACTATTTTTTCATTACATTTAGCAGGAATCTCATCAATTTTAGGAGCAATTAATTTTATTTGTACAATTCTAAACATAATACCAAATAATATAAAATTAAATCAAATTCCTCTTTTCCCTTGATCAATTTTAATTACAGCTATTTTATTAATTTTATCTTTACCAGTTTTAGCTGGTGCTATTACAATATTATTAACTGATCGAAATCTAAATACATCATTTTTTGATCCAGCAGGAGGAGGAGATCCAATTTTA	O114
C88	Germany	R7	Int4	Offenbach_2	NA	hand	hand	C.septempunctata	Aphis_spp.	260	AAGAATTGGATCTCCTCCTCCTGCTGGGTCAAAAAATGATGTATTTAAATTTCGATCAGTTAATAATATAGTAATAGCACCAGCTAAAACTGGTAAGGATAAAATTAATAATATGGCTGTAATTAAGATTGATCATGGAAATAGGGGAATTTGATTTAATTTTATATTATTAGGTATTATATTTAAAATAGTGCAAACAAAATTAATTGCTCCTAAAATTGATGAAATACCTGCTAGATGAAGGGAAAAAATAGTTAAATCAACTGAAATATTATTATGGGCAATATTATTTGATAGGGGCGGATAAA	O59
C89	Germany	R8	Int4	Waghausel_2	NA	hand	hand	C.septempunctata	Macrosiphoniella_tanacetaria	14	AAGAATAGGATCTCCTCCTCCTGCTGGGTCAAAAAATGATGTATTTAAATTACGATCAGTTAATAGTATAGTAATAGCACCAGCTAGTACTGGTAATGATAAAATTAGTAAAATAGCTGTAATTAAGATTGATCAAGGAAATAAAGGAATTTGATTTAATTTTATATTATTTGGTATTATATTTAAAATTGTGCAAATAAAATTAATTGCTCCTAAAATTGATGAAATTCCTGCTAAGTGTAAAGAGAAAATAGTTAAATCAACTGAAATATTATTATGTGCAATATTATTTGATAGAGGTGGATAAA	O55
C69	Germany	R5	Int3	Waghausel_2	NA	hand	hand	C.septempunctata	Microlophium_carnosum	1014	TAAAATAGGATCTCCTCCTCCTGCTGGATCAAAAAATGATGTATTTAAATTACGATCAGTTAATAATATTGTAATAGCACCAGCTAAAACTGGTAGAGATAAAATTAATAAAATAGCTGTAATTAGAATTGATCAAGGGAAAAGAGGAATTTGATTAAATTTTATATTATTTGGTATTATATTAAGAATTGTACAAATAAAATTAATTGCTCCTAAAATTGATGAAATTCCTGCTAAGTGTAATGAAAAAATAGTTAAATCAACTGAAATATTATTATGTGCAATATTATTTGATAGGGGTGGGTAGA	O91
C70	Germany	R8	Int4	Waghausel_1	NA	hand	hand	C.septempunctata	Chaetosiphon_fragaefolii	18	TTTATCCACCTTTATCTAATAATATCGCTCATAATAATATTTCAGTAGACTTAACTATTTTCTCTCTTCATTTAGCAGGAATCTCATCAATTTTAGGAGCAATTAATTTTATTTGTACAATCTTAAATATAATACCTAATAATATAAAATTAAATCAAATTCCTTTATTCCCCTGATCAATTTTAATTACAGCTATTTTATTAATTTTATCTTTACCAGTTTTAGCAGGTGCTATTACAATATTATTAACTGATCGAAATTTAAATACATCATTTTTTGATCCAGCAGGAGGGGGAGATCCAATTTTA	O73
C70	Germany	R8	Int4	Waghausel_1	NA	hand	hand	C.septempunctata	Aphis_spp.	180	AAGAATTGGATCTCCTCCTCCTGCTGGGTCAAAAAATGATGTATTTAAATTTCGATCAGTTAATAATATAGTAATAGCACCAGCTAAAACTGGTAAGGATAAAATTAATAATATGGCTGTAATTAAGATTGATCATGGAAATAGGGGAATTTGATTTAATTTTATATTATTAGGTATTATATTTAAAATAGTGCAAACAAAATTAATTGCTCCTAAAATTGATGAAATACCTGCTAGATGAAGGGAAAAAATAGTTAAATCAACTGAAATATTATTATGGGCAATATTATTTGATAGGGGTGGATAAA	O122
C72	Germany	R7	Int4	Waghausel_1	NA	hand	hand	C.septempunctata	Aphis_spp.	108	TTTATCCACCTTTATCAAATAATATCGCTCATAATAATATTTCAGTTGATTTAACTATCTTCTCTTTACATTTAGCAGGTATTTCATCAATTTTAGGAGCAATTAACTTTATTTGTACAATCCTAAATATAATACCAAATAATATAAAATTAAATCAAATTCCTTTATTTCCATGATCAATCCTAATTACAGCTATACTATTAATTTTATCTTTACCAGTTCTAGCAGGTGCAATTACTATACTATTAACTGATCGAAATTTAAATACATCATTTTTTGATCCAGCAGGAGGTGGAGATCCTATTCTT	O124
C74	Germany	R7	Int4	Waghausel_1	NA	hand	hand	C.septempunctata	Brachycaudus_spp.	52	TAAAATTGGGTCTCCTCCTCCTGCTGGGTCAAAAAATGATGTATTTAAATTACGATCAGTTAATAATATTGTAATAGCACCAGCTAATACTGGTAAAGATAAAATTAATAAAATGGCTGTAATTAAAATTGATCATGGAAAAAGAGGGATTTGATTTAATTTTATATTATTAGGTATTATATTTAAAATAGTGCAAATGAAGTTAATTGCTCCTAAAATTGATGAAATTCCTGCTAAATGTAAAGAAAAAATAGTTAAATCAACTGAAATATTATTATGTGCAATATTGTTTGATAAAGGAGGATAAA	O126
C90	Germany	R3	Int2	Waghausel_2	NA	hand	hand	C.septempunctata	Acyrthosiphon_malvae	34	TAAAATAGGATCTCCTCCTCCTGCTGGATCAAAAAATGAAGTATTTAAATTTCGATCAGTTAATAATATTGTAATAGCACCAGCTAAAACTGGTAAAGATAAAATTAATAAAATAGCTGTAATTAAAATTGATCAAGGAAAAAGAGGAATTTGATTTAATTTTATATTATTTGGTATTATATTTAGAATTGTACAAATAAAGTTAATTGCTCCTAAAATTGATGAGATTCCTGCTAAATGTAAGGAAAAAATAGTTAAATCAACTGAAATATTATTATGTGCAATATTATTAGATAAAGGTGGATAAA	O109
D05	Germany	R3	Int2	Waghausel_2	NA	hand	hand	C.septempunctata	Acyrthosiphon_malvae	371	TAAAATAGGATCTCCTCCTCCTGCTGGATCAAAAAATGAAGTATTTAAATTTCGATCAGTTAATAATATTGTAATAGCACCAGCTAAAACTGGTAAAGATAAAATTAATAAAATAGCTGTAATTAAAATTGATCAAGGAAAAAGAGGAATTTGATTTAATTTTATATTATTTGGTATTATATTTAGAATTGTACAAATAAAGTTAATTGCTCCTAAAATTGATGAGATTCCTGCTAAATGTAAGGAAAAAATAGTTAAATCAACTGAAATATTATTATGTGCAATATTATTAGATAAAGGTGGATAAA	O109
D11	Germany	R3	Int2	Waghausel_2	NA	hand	hand	C.septempunctata	Microlophium_carnosum	1040	TAAAATAGGATCTCCTCCTCCTGCTGGATCAAAAAATGATGTATTTAAATTACGATCAGTTAATAATATTGTAATAGCACCAGCTAAAACTGGTAGAGATAAAATTAATAAAATAGCTGTAATTAGAATTGATCAAGGGAAAAGAGGAATTTGATTAAATTTTATATTATTTGGTATTATATTAAGAATTGTACAAATAAAATTAATTGCTCCTAAAATTGATGAAATTCCTGCTAAGTGTAATGAAAAAATAGTTAAATCAACTGAAATATTATTATGTGCAATATTATTTGATAGGGGTGGGTAGA	O91
D12	Germany	R3	Int2	Waghausel_2	NA	hand	hand	C.septempunctata	Acyrthosiphon_malvae	147	TAAAATAGGATCTCCTCCTCCTGCTGGATCAAAAAATGAAGTATTTAAATTTCGATCAGTTAATAATATTGTAATAGCACCAGCTAAAACTGGTAAAGATAAAATTAATAAAATAGCTGTAATTAAAATTGATCAAGGAAAAAGAGGAATTTGATTTAATTTTATATTATTTGGTATTATATTTAGAATTGTACAAATAAAGTTAATTGCTCCTAAAATTGATGAGATTCCTGCTAAATGTAAGGAAAAAATAGTTAAATCAACTGAAATATTATTATGTGCAATATTATTAGATAAAGGTGGATAAA	O109
D13	Germany	R3	Int2	Waghausel_2	NA	hand	hand	C.septempunctata	Acyrthosiphon_malvae	158	TAAAATAGGATCTCCTCCTCCTGCTGGATCAAAAAATGAAGTATTTAAATTTCGATCAGTTAATAATATTGTAATAGCACCAGCTAAAACTGGTAAAGATAAAATTAATAAAATAGCTGTAATTAAAATTGATCAAGGAAAAAGAGGAATTTGATTTAATTTTATATTATTTGGTATTATATTTAGAATTGTACAAATAAAGTTAATTGCTCCTAAAATTGATGAGATTCCTGCTAAATGTAAGGAAAAAATAGTTAAATCAACTGAAATATTATTATGTGCAATATTATTAGATAAAGGTGGATAAA	O109
D14	Germany	R3	Int2	Waghausel_2	NA	hand	hand	C.septempunctata	Aulacorthum_solani	17	TTTATCCACCTTTATCAAATAATATTGCACATAATAATATTTCAGTTGACTTAACTATTTTTTCCCTACATTTAGCAGGAATTTCATCAATTTTAGGAGCAATTAATTTTATTTGTACAATTCTTAATATAATACCAAACAATATAAAATTAAATCAAATTCCTCTTTTCCCTTGATCAATTTTAATTACAGCTATTTTATTAATTTTATCTTTACCAGTATTAGCTGGTGCTATTACAATATTATTAACTGATCGTAATCTAAATACATCATTTTTTGATCCAGCAGGAGGAGGGGATCCAATTTTA	O53
D15	Germany	R3	Int2	Waghausel_2	NA	hand	hand	C.septempunctata	Acyrthosiphon_malvae	91	TAAAATAGGATCTCCTCCTCCTGCTGGATCAAAAAATGAAGTATTTAAATTTCGATCAGTTAATAATATTGTAATAGCACCAGCTAAAACTGGTAAAGATAAAATTAATAAAATAGCTGTAATTAAAATTGATCAAGGAAAAAGAGGAATTTGATTTAATTTTATATTATTTGGTATTATATTTAGAATTGTACAAATAAAGTTAATTGCTCCTAAAATTGATGAGATTCCTGCTAAATGTAAGGAAAAAATAGTTAAATCAACTGAAATATTATTATGTGCAATATTATTAGATAAAGGTGGATAAA	O109
D16	Germany	R3	Int2	Waghausel_2	NA	hand	hand	C.septempunctata	Acyrthosiphon_malvae	68	TAAAATAGGATCTCCTCCTCCTGCTGGATCAAAAAATGAAGTATTTAAATTTCGATCAGTTAATAATATTGTAATAGCACCAGCTAAAACTGGTAAAGATAAAATTAATAAAATAGCTGTAATTAAAATTGATCAAGGAAAAAGAGGAATTTGATTTAATTTTATATTATTTGGTATTATATTTAGAATTGTACAAATAAAGTTAATTGCTCCTAAAATTGATGAGATTCCTGCTAAATGTAAGGAAAAAATAGTTAAATCAACTGAAATATTATTATGTGCAATATTATTAGATAAAGGTGGATAAA	O109
D17	Germany	R3	Int2	Waghausel_1	NA	hand	hand	C.septempunctata	Microlophium_carnosum	17	TAAAATAGGATCTCCTCCTCCTGCTGGATCAAAAAATGATGTATTTAAATTACGATCAGTTAATAATATTGTAATAGCACCAGCTAAAACTGGTAGAGATAAAATTAATAAAATAGCTGTAATTAGAATTGATCAAGGGAAAAGAGGAATTTGATTAAATTTTATATTATTTGGTATTATATTAAGAATTGTACAAATAAAATTAATTGCTCCTAAAATTGATGAAATTCCTGCTAAGTGTAATGAAAAAATAGTTAAATCAACTGAAATATTATTATGTGCAATATTATTTGATAGGGGTGGGTAGA	O91
C95	Germany	R6	Int3	Waghausel_1	NA	hand	hand	C.septempunctata	Laingia_psammae	258	TTTATCCACCTTTATCAAATAATATTGCTCATAATAATATTTCAGTTGACTTAACAATTTTTTCTCTTCACTTAGCAGGAATTTCTTCAATCTTAGGAGCAATTAATTTTATTTGTACAATCATAAATATAATACCTAACAATATAAAAATTAATCAAATTCCACTTTTTCCATGATCAATTTTAATTACAGCAATCTTATTAATTCTATCTTTACCAGTATTAGCCGGTGCAATTACTATACTATTAACTGATCGTAATCTTAATACATCATTTTTTGATCCCTCAGGAGGAGGTGACCCAATTTTA	O58
D02	Germany	R5	Int3	Kandel_Z	SP3	hand	hand	C.septempunctata	Rhopalosiphum_padi	30	AAGAATTGGATCTCCTCCTCCTGCAGGGTCAAAGAATGATGTATTTAAATTACGATCAGTAAGAAGTATAGTAATTGCACCAGCTAAAACAGGTAAAGATAAAATTAATAATATAGCTGTAATTAAAATTGATCAAGGGAATAATGGAATTTGGTTTAATTTTATATTATTAGGTATTATATTTAAAATTGTACAAATAAAATTAATTGCCCCTAAAATTGATGAGATTCCTGCTAAATGTAGAGAAAAAATTGTTAAATCAACTGAAATATTATTATGAGCAATATTATTAGATAAAGGAGGATAAA	O97
D03	Germany	R7	Int4	Kandel_1	NA	hand	hand	C.septempunctata	Sitobion_avenae	15	TAAAATTGGATCTCCTCCTCCTGCTGGATCAAAAAATGATGTATTTAGATTTCGATCAGTTAATAATATTGTAATAGCACCAGCTAAAACTGGTAAAGATAAAATTAATAAAATAGCTGTAATTAAAATTGATCAAGGAAAAAGAGGAATTTGATTTAATTTTATATTATTTGGTATTATGTTTAGAATTGTGCAAATAAAATTAATTGCTCCTAAAATTGATGAGATTCCTGCTAAATGTAATGAAAAAATAGTTAAATCAACTGAAATATTATTATGTGCAATATTATTTGATAAAGGTGGATAAA	O56
D03	Germany	R7	Int4	Kandel_1	NA	hand	hand	C.septempunctata	Sitobion_avenae	88	TTTACCCACCTTTATCAAATAATATTGCACATAATAATATTTCAGTCGATTTAACTATTTTTTCATTACATTTAGCAGGAATCTCATCAATTTTAGGAGCAATTAATTTTATTTGTACAATTCTAAACATAATACCAAATAATATAAAATTAAATCAAATTCCTCTTTTCCCTTGATCAATTTTAATTACAGCTATTTTATTAATTTTATCTTTACCAGTTTTAGCTGGTGCTATTACAATATTATTAACTGATCGAAATCTAAATACATCATTTTTTGATCCAGCAGGAGGAGGAGATCCAATTTTA	O114
D06	Germany	R7	Int4	Kandel_2	SP1	hand	hand	C.septempunctata	Sitobion_avenae	375	TTTACCCACCTTTATCAAATAATATTGCACATAATAATATTTCAGTCGATTTAACTATTTTTTCATTACATTTAGCAGGAATCTCATCAATTTTAGGAGCAATTAATTTTATTTGTACAATTCTAAACATAATACCAAATAATATAAAATTAAATCAAATTCCTCTTTTCCCTTGATCAATTTTAATTACAGCTATTTTATTAATTTTATCTTTACCAGTTTTAGCTGGTGCTATTACAATATTATTAACTGATCGAAATCTAAATACATCATTTTTTGATCCAGCAGGAGGAGGAGATCCAATTTTA	O114
D07	Germany	R7	Int4	Kandel_2	SP1	hand	hand	C.septempunctata	Sitobion_avenae	16	TTTACCCACCTTTATCAAATAATATTGCACATAATAATATTTCAGTCGATTTAACTATTTTTTCATTACATTTAGCAGGAATCTCATCAATTTTAGGAGCAATTAATTTTATTTGTACAATTCTAAACATAATACCAAATAATATAAAATTAAATCAAATTCCTCTTTTCCCTTGATCAATTTTAATTACAGCTATTTTATTAATTTTATCTTTACCAGTTTTAGCTGGTGCTATTACAATATTATTAACTGATCGAAATCTAAATACATCATTTTTTGATCCAGCAGGAGGAGGAGATCCAATTTTA	O114
D09	Germany	R4	Int2	Kandel_2	SP1	hand	hand	C.septempunctata	Microlophium_carnosum	698	TAAAATAGGATCTCCTCCTCCTGCTGGATCAAAAAATGATGTATTTAAATTACGATCAGTTAATAATATTGTAATAGCACCAGCTAAAACTGGTAGAGATAAAATTAATAAAATAGCTGTAATTAGAATTGATCAAGGGAAAAGAGGAATTTGATTAAATTTTATATTATTTGGTATTATATTAAGAATTGTACAAATAAAATTAATTGCTCCTAAAATTGATGAAATTCCTGCTAAGTGTAATGAAAAAATAGTTAAATCAACTGAAATATTATTATGTGCAATATTATTTGATAGGGGTGGGTAGA	O91
D09	Germany	R4	Int2	Kandel_2	SP1	hand	hand	C.septempunctata	Microlophium_carnosum	17	TTTACCCACCTCTATCAAATAATATTGCACATAATAATATTTCAGTTGATTTAACTATTTTTTCCTTACACTTAGCAGGAATTTCATCAATTTTAGGAGCAATCAATTTTATTTGTACAATTCTTAATATAATACCAAATAATATAAAATTTAATCAAATTCCTCTTTTCCCTTGATCAATTCTAATTACAGCTATTTTATTAATCTTATCTCTACCAGTTTTAGCTGGTGCTATTACAATATTATTAACTGATCGTAATTTAAATACATCATTTTTTGATCCAGCAGGAGGAGGAGATCCTATTTTA	O52
E41	Germany	R5	Int3	Kandel_1	SP3	hand	hand	H.axyridis	Microlophium_carnosum	31	TAAAATAGGATCTCCTCCTCCTGCTGGATCAAAAAATGATGTATTTAAATTACGATCAGTTAATAATATTGTAATAGCACCAGCTAAAACTGGTAGAGATAAAATTAATAAAATAGCTGTAATTAGAATTGATCAAGGGAAAAGAGGAATTTGATTAAATTTTATATTATTTGGTATTATATTAAGAATTGTACAAATAAAATTAATTGCTCCTAAAATTGATGAAATTCCTGCTAAGTGTAATGAAAAAATAGTTAAATCAACTGAAATATTATTATGTGCAATATTATTTGATAGGGGTGGGTAGA	O91
E19	Germany	R5	Int3	Kandel_1	SP3	hand	hand	H.axyridis	Microlophium_carnosum	39	TAAAATAGGATCTCCTCCTCCTGCTGGATCAAAAAATGATGTATTTAAATTACGATCAGTTAATAATATTGTAATAGCACCAGCTAAAACTGGTAGAGATAAAATTAATAAAATAGCTGTAATTAGAATTGATCAAGGGAAAAGAGGAATTTGATTAAATTTTATATTATTTGGTATTATATTAAGAATTGTACAAATAAAATTAATTGCTCCTAAAATTGATGAAATTCCTGCTAAGTGTAATGAAAAAATAGTTAAATCAACTGAAATATTATTATGTGCAATATTATTTGATAGGGGTGGGTAGA	O91
E20	Germany	R5	Int3	Kandel_1	SP3	hand	hand	H.axyridis	Microlophium_carnosum	16	TAAAATAGGATCTCCTCCTCCTGCTGGATCAAAAAATGATGTATTTAAATTACGATCAGTTAATAATATTGTAATAGCACCAGCTAAAACTGGTAGAGATAAAATTAATAAAATAGCTGTAATTAGAATTGATCAAGGGAAAAGAGGAATTTGATTAAATTTTATATTATTTGGTATTATATTAAGAATTGTACAAATAAAATTAATTGCTCCTAAAATTGATGAAATTCCTGCTAAGTGTAATGAAAAAATAGTTAAATCAACTGAAATATTATTATGTGCAATATTATTTGATAGGGGTGGGTAGA	O91
E21	Germany	R5	Int3	Kandel_1	SP3	hand	hand	H.axyridis	Microlophium_carnosum	1555	TAAAATAGGATCTCCTCCTCCTGCTGGATCAAAAAATGATGTATTTAAATTACGATCAGTTAATAATATTGTAATAGCACCAGCTAAAACTGGTAGAGATAAAATTAATAAAATAGCTGTAATTAGAATTGATCAAGGGAAAAGAGGAATTTGATTAAATTTTATATTATTTGGTATTATATTAAGAATTGTACAAATAAAATTAATTGCTCCTAAAATTGATGAAATTCCTGCTAAGTGTAATGAAAAAATAGTTAAATCAACTGAAATATTATTATGTGCAATATTATTTGATAGGGGTGGGTAGA	O91
E22	Germany	R5	Int3	Kandel_1	SP3	hand	hand	H.axyridis	Microlophium_carnosum	33	TAAAATAGGATCTCCTCCTCCTGCTGGATCAAAAAATGATGTATTTAAATTACGATCAGTTAATAATATTGTAATAGCACCAGCTAAAACTGGTAGAGATAAAATTAATAAAATAGCTGTAATTAGAATTGATCAAGGGAAAAGAGGAATTTGATTAAATTTTATATTATTTGGTATTATATTAAGAATTGTACAAATAAAATTAATTGCTCCTAAAATTGATGAAATTCCTGCTAAGTGTAATGAAAAAATAGTTAAATCAACTGAAATATTATTATGTGCAATATTATTTGATAGGGGTGGGTAGA	O91
E23	Germany	R5	Int3	Kandel_1	SP3	hand	hand	H.axyridis	Microlophium_carnosum	56	TAAAATAGGATCTCCTCCTCCTGCTGGATCAAAAAATGATGTATTTAAATTACGATCAGTTAATAATATTGTAATAGCACCAGCTAAAACTGGTAGAGATAAAATTAATAAAATAGCTGTAATTAGAATTGATCAAGGGAAAAGAGGAATTTGATTAAATTTTATATTATTTGGTATTATATTAAGAATTGTACAAATAAAATTAATTGCTCCTAAAATTGATGAAATTCCTGCTAAGTGTAATGAAAAAATAGTTAAATCAACTGAAATATTATTATGTGCAATATTATTTGATAGGGGTGGGTAGA	O91
E24	Germany	R5	Int3	Kandel_1	SP3	hand	hand	H.axyridis	Microlophium_carnosum	27	TAAAATAGGATCTCCTCCTCCTGCTGGATCAAAAAATGATGTATTTAAATTACGATCAGTTAATAATATTGTAATAGCACCAGCTAAAACTGGTAGAGATAAAATTAATAAAATAGCTGTAATTAGAATTGATCAAGGGAAAAGAGGAATTTGATTAAATTTTATATTATTTGGTATTATATTAAGAATTGTACAAATAAAATTAATTGCTCCTAAAATTGATGAAATTCCTGCTAAGTGTAATGAAAAAATAGTTAAATCAACTGAAATATTATTATGTGCAATATTATTTGATAGGGGTGGGTAGA	O91
E25	Germany	R5	Int3	Kandel_1	SP3	hand	hand	H.axyridis	Microlophium_carnosum	517	TAAAATAGGATCTCCTCCTCCTGCTGGATCAAAAAATGATGTATTTAAATTACGATCAGTTAATAATATTGTAATAGCACCAGCTAAAACTGGTAGAGATAAAATTAATAAAATAGCTGTAATTAGAATTGATCAAGGGAAAAGAGGAATTTGATTAAATTTTATATTATTTGGTATTATATTAAGAATTGTACAAATAAAATTAATTGCTCCTAAAATTGATGAAATTCCTGCTAAGTGTAATGAAAAAATAGTTAAATCAACTGAAATATTATTATGTGCAATATTATTTGATAGGGGTGGGTAGA	O91
E26	Germany	R5	Int3	Kandel_1	SP3	hand	hand	H.axyridis	Microlophium_carnosum	806	TAAAATAGGATCTCCTCCTCCTGCTGGATCAAAAAATGATGTATTTAAATTACGATCAGTTAATAATATTGTAATAGCACCAGCTAAAACTGGTAGAGATAAAATTAATAAAATAGCTGTAATTAGAATTGATCAAGGGAAAAGAGGAATTTGATTAAATTTTATATTATTTGGTATTATATTAAGAATTGTACAAATAAAATTAATTGCTCCTAAAATTGATGAAATTCCTGCTAAGTGTAATGAAAAAATAGTTAAATCAACTGAAATATTATTATGTGCAATATTATTTGATAGGGGTGGGTAGA	O91
E27	Germany	R6	Int3	Kandel_1	SP3	hand	hand	H.axyridis	Microlophium_carnosum	14	TAAAATAGGATCTCCTCCTCCTGCTGGATCAAAAAATGATGTATTTAAATTACGATCAGTTAATAATATTGTAATAGCACCAGCTAAAACTGGTAGAGATAAAATTAATAAAATAGCTGTAATTAGAATTGATCAAGGGAAAAGAGGAATTTGATTAAATTTTATATTATTTGGTATTATATTAAGAATTGTACAAATAAAATTAATTGCTCCTAAAATTGATGAAATTCCTGCTAAGTGTAATGAAAAAATAGTTAAATCAACTGAAATATTATTATGTGCAATATTATTTGATAGGGGTGGGTAGA	O91
E28	Germany	R6	Int3	Kandel_1	SP3	hand	hand	H.axyridis	Microlophium_carnosum	621	TAAAATAGGATCTCCTCCTCCTGCTGGATCAAAAAATGATGTATTTAAATTACGATCAGTTAATAATATTGTAATAGCACCAGCTAAAACTGGTAGAGATAAAATTAATAAAATAGCTGTAATTAGAATTGATCAAGGGAAAAGAGGAATTTGATTAAATTTTATATTATTTGGTATTATATTAAGAATTGTACAAATAAAATTAATTGCTCCTAAAATTGATGAAATTCCTGCTAAGTGTAATGAAAAAATAGTTAAATCAACTGAAATATTATTATGTGCAATATTATTTGATAGGGGTGGGTAGA	O91
E30	Germany	R6	Int3	Kandel_1	SP3	hand	hand	H.axyridis	Microlophium_carnosum	193	TAAAATAGGATCTCCTCCTCCTGCTGGATCAAAAAATGATGTATTTAAATTACGATCAGTTAATAATATTGTAATAGCACCAGCTAAAACTGGTAGAGATAAAATTAATAAAATAGCTGTAATTAGAATTGATCAAGGGAAAAGAGGAATTTGATTAAATTTTATATTATTTGGTATTATATTAAGAATTGTACAAATAAAATTAATTGCTCCTAAAATTGATGAAATTCCTGCTAAGTGTAATGAAAAAATAGTTAAATCAACTGAAATATTATTATGTGCAATATTATTTGATAGGGGTGGGTAGA	O91
E31	Germany	R4	Int2	Kandel_1	SP3	hand	hand	H.axyridis	Microlophium_carnosum	609	TAAAATAGGATCTCCTCCTCCTGCTGGATCAAAAAATGATGTATTTAAATTACGATCAGTTAATAATATTGTAATAGCACCAGCTAAAACTGGTAGAGATAAAATTAATAAAATAGCTGTAATTAGAATTGATCAAGGGAAAAGAGGAATTTGATTAAATTTTATATTATTTGGTATTATATTAAGAATTGTACAAATAAAATTAATTGCTCCTAAAATTGATGAAATTCCTGCTAAGTGTAATGAAAAAATAGTTAAATCAACTGAAATATTATTATGTGCAATATTATTTGATAGGGGTGGGTAGA	O91
E32	Germany	R4	Int2	Kandel_1	SP3	hand	hand	H.axyridis	Microlophium_carnosum	49	TAAAATAGGATCTCCTCCTCCTGCTGGATCAAAAAATGATGTATTTAAATTACGATCAGTTAATAATATTGTAATAGCACCAGCTAAAACTGGTAGAGATAAAATTAATAAAATAGCTGTAATTAGAATTGATCAAGGGAAAAGAGGAATTTGATTAAATTTTATATTATTTGGTATTATATTAAGAATTGTACAAATAAAATTAATTGCTCCTAAAATTGATGAAATTCCTGCTAAGTGTAATGAAAAAATAGTTAAATCAACTGAAATATTATTATGTGCAATATTATTTGATAGGGGTGGGTAGA	O91
E33	Germany	R4	Int2	Kandel_1	SP3	hand	hand	H.axyridis	Microlophium_carnosum	23	TAAAATAGGATCTCCTCCTCCTGCTGGATCAAAAAATGATGTATTTAAATTACGATCAGTTAATAATATTGTAATAGCACCAGCTAAAACTGGTAGAGATAAAATTAATAAAATAGCTGTAATTAGAATTGATCAAGGGAAAAGAGGAATTTGATTAAATTTTATATTATTTGGTATTATATTAAGAATTGTACAAATAAAATTAATTGCTCCTAAAATTGATGAAATTCCTGCTAAGTGTAATGAAAAAATAGTTAAATCAACTGAAATATTATTATGTGCAATATTATTTGATAGGGGTGGGTAGA	O91
D42	Germany	R6	Int3	Schwegenheim	NA	hand	hand	C.septempunctata	Microlophium_carnosum	40	TAAAATAGGATCTCCTCCTCCTGCTGGATCAAAAAATGATGTATTTAAATTACGATCAGTTAATAATATTGTAATAGCACCAGCTAAAACTGGTAGAGATAAAATTAATAAAATAGCTGTAATTAGAATTGATCAAGGGAAAAGAGGAATTTGATTAAATTTTATATTATTTGGTATTATATTAAGAATTGTACAAATAAAATTAATTGCTCCTAAAATTGATGAAATTCCTGCTAAGTGTAATGAAAAAATAGTTAAATCAACTGAAATATTATTATGTGCAATATTATTTGATAGGGGTGGGTAGA	O91
D53	Germany	R6	Int3	Schwegenheim	NA	hand	hand	C.septempunctata	Aphis_spp.	213	AAGAATAGGGTCTCCTCCACCTGCTGGATCAAAAAATGATGTATTTAAATTTCGATCTGTTAATAATATAGTAATAGCACCAGCTAAGACAGGTAAAGATAAAATTAATAATATAGCTGTAATTAAAATTGATCATGGAAATAAAGGAATTTGATTTATTTTTATATTATTAGGTATTATATTTAAGATAGTGCAGATGAAATTAATTGCTCCTAAAATTGATGAAATACCTGCTAAATGTAGAGAAAAGATAGTTAAGTCTACTGAAATATTATTATGAGCAATATTATTTGATAGAGGTGGGTAAA	O75
D59	Germany	R6	Int3	Schwegenheim	NA	hand	hand	C.septempunctata	Microlophium_carnosum	742	TAAAATAGGATCTCCTCCTCCTGCTGGATCAAAAAATGATGTATTTAAATTACGATCAGTTAATAATATTGTAATAGCACCAGCTAAAACTGGTAGAGATAAAATTAATAAAATAGCTGTAATTAGAATTGATCAAGGGAAAAGAGGAATTTGATTAAATTTTATATTATTTGGTATTATATTAAGAATTGTACAAATAAAATTAATTGCTCCTAAAATTGATGAAATTCCTGCTAAGTGTAATGAAAAAATAGTTAAATCAACTGAAATATTATTATGTGCAATATTATTTGATAGGGGTGGGTAGA	O91
D59	Germany	R6	Int3	Schwegenheim	NA	hand	hand	C.septempunctata	Sitobion_avenae	24	TTTACCCACCTTTATCAAATAATATTGCACATAATAATATTTCAGTCGATTTAACTATTTTTTCATTACATTTAGCAGGAATCTCATCAATTTTAGGAGCAATTAATTTTATTTGTACAATTCTAAACATAATACCAAATAATATAAAATTAAATCAAATTCCTCTTTTCCCTTGATCAATTTTAATTACAGCTATTTTATTAATTTTATCTTTACCAGTTTTAGCTGGTGCTATTACAATATTATTAACTGATCGAAATCTAAATACATCATTTTTTGATCCAGCAGGAGGAGGAGATCCAATTTTA	O114
D60	Germany	R6	Int3	Schwegenheim	NA	hand	hand	C.septempunctata	Microlophium_carnosum	168	TAAAATAGGATCTCCTCCTCCTGCTGGATCAAAAAATGATGTATTTAAATTACGATCAGTTAATAATATTGTAATAGCACCAGCTAAAACTGGTAGAGATAAAATTAATAAAATAGCTGTAATTAGAATTGATCAAGGGAAAAGAGGAATTTGATTAAATTTTATATTATTTGGTATTATATTAAGAATTGTACAAATAAAATTAATTGCTCCTAAAATTGATGAAATTCCTGCTAAGTGTAATGAAAAAATAGTTAAATCAACTGAAATATTATTATGTGCAATATTATTTGATAGGGGTGGGTAGA	O91
D61	Germany	R6	Int3	Gommersheim_1	NA	hand	hand	C.septempunctata	Aphis_spp.	1058	TTTATCCACCTTTATCAAATAACATTGCTCATAATAATATTTCAGTAGACTTAACTATTTTTTCTTTACATTTAGCAGGTATTTCATCAATTTTAGGAGCAATTAATTTCATCTGCACTATCTTAAATATAATACCCAATAATATAAAATTAAATCAAATTCCTTTATTTCCATGATCAATTTTAATTACAGCTATATTATTAATTTTATCCTTACCCGTATTAGCTGGTGCTATTACTATATTATTAACAGATCGAAATTTAAATACATCATTTTTTGATCCAGCAGGTGGTGGAGACCCTATTCTT	O105
D61	Germany	R6	Int3	Gommersheim_1	NA	hand	hand	C.septempunctata	Aphis_spp.	584	AAGAATTGGATCTCCTCCTCCTGCTGGGTCAAAAAATGATGTATTTAAATTTCGATCAGTTAATAATATAGTAATAGCACCAGCTAAAACTGGTAAGGATAAAATTAATAATATGGCTGTAATTAAGATTGATCATGGAAATAGGGGAATTTGATTTAATTTTATATTATTAGGTATTATATTTAAAATAGTGCAAACAAAATTAATTGCTCCTAAAATTGATGAAATACCTGCTAGATGAAGGGAAAAAATAGTTAAATCAACTGAAATATTATTATGGGCAATATTATTTGATAGGGGTGGATAAA	O122
D61	Germany	R6	Int3	Gommersheim_1	NA	hand	hand	C.septempunctata	Rhopalosiphum_padi	59	AAGAATTGGATCTCCTCCTCCTGCAGGGTCAAAGAATGATGTATTTAAATTACGATCAGTAAGAAGTATAGTAATTGCACCAGCTAAAACAGGTAAAGATAAAATTAATAATATAGCTGTAATTAAAATTGATCAAGGGAATAATGGAATTTGGTTTAATTTTATATTATTAGGTATTATATTTAAAATTGTACAAATAAAATTAATTGCCCCTAAAATTGATGAGATTCCTGCTAAATGTAGAGAAAAAATTGTTAAATCAACTGAAATATTATTATGAGCAATATTATTAGATAAAGGAGGATAAA	O97
D62	Germany	R6	Int3	Gommersheim_1	NA	hand	hand	C.septempunctata	Microlophium_carnosum	1076	TAAAATAGGATCTCCTCCTCCTGCTGGATCAAAAAATGATGTATTTAAATTACGATCAGTTAATAATATTGTAATAGCACCAGCTAAAACTGGTAGAGATAAAATTAATAAAATAGCTGTAATTAGAATTGATCAAGGGAAAAGAGGAATTTGATTAAATTTTATATTATTTGGTATTATATTAAGAATTGTACAAATAAAATTAATTGCTCCTAAAATTGATGAAATTCCTGCTAAGTGTAATGAAAAAATAGTTAAATCAACTGAAATATTATTATGTGCAATATTATTTGATAGGGGTGGGTAGA	O91
D63	Germany	R6	Int3	Gommersheim_1	NA	hand	hand	C.septempunctata	Aphis_spp.	112	TTTATCCACCTTTATCAAATAACATTGCTCATAATAATATTTCAGTAGACTTAACTATTTTTTCTTTACATTTAGCAGGTATTTCATCAATTTTAGGAGCAATTAATTTCATCTGCACTATCTTAAATATAATACCCAATAATATAAAATTAAATCAAATTCCTTTATTTCCATGATCAATTTTAATTACAGCTATATTATTAATTTTATCCTTACCCGTATTAGCTGGTGCTATTACTATATTATTAACAGATCGAAATTTAAATACATCATTTTTTGATCCAGCAGGTGGTGGAGACCCTATTCTT	O105
D63	Germany	R6	Int3	Gommersheim_1	NA	hand	hand	C.septempunctata	Rhopalosiphum_padi	21	AAGAATTGGATCTCCTCCTCCTGCAGGGTCAAAGAATGATGTATTTAAATTACGATCAGTAAGAAGTATAGTAATTGCACCAGCTAAAACAGGTAAAGATAAAATTAATAATATAGCTGTAATTAAAATTGATCAAGGGAATAATGGAATTTGGTTTAATTTTATATTATTAGGTATTATATTTAAAATTGTACAAATAAAATTAATTGCCCCTAAAATTGATGAGATTCCTGCTAAATGTAGAGAAAAAATTGTTAAATCAACTGAAATATTATTATGAGCAATATTATTAGATAAAGGAGGATAAA	O97
D63	Germany	R6	Int3	Gommersheim_1	NA	hand	hand	C.septempunctata	Aphis_spp.	24	AAGAATTGGATCTCCTCCTCCTGCTGGGTCAAAAAATGATGTATTTAAATTTCGATCAGTTAATAATATAGTAATAGCACCAGCTAAAACTGGTAAGGATAAAATTAATAATATGGCTGTAATTAAGATTGATCATGGAAATAGAGGAATTTGATTTAATTTTATATTATTAGGTATTATATTTAAAATAGTGCAAACAAAATTAATTGCTCCTAAAATTGATGAAATACCTGCTAGATGAAGGGAAAAAATAGTTAAATCAACTGAAATATTATTATGGGCAATATTATTTGATAGGGGTGGATAAA	O104
D64	Germany	R6	Int3	Gommersheim_1	NA	hand	hand	C.septempunctata	Aphis_spp.	1145	AAGAATTGGATCTCCTCCTCCTGCTGGGTCAAAAAATGATGTATTTAAATTTCGATCAGTTAATAATATAGTAATAGCACCAGCTAAAACTGGTAAGGATAAAATTAATAATATGGCTGTAATTAAGATTGATCATGGAAATAGAGGAATTTGATTTAATTTTATATTATTAGGTATTATATTTAAAATAGTGCAAACAAAATTAATTGCTCCTAAAATTGATGAAATACCTGCTAGATGAAGGGAAAAAATAGTTAAATCAACTGAAATATTATTATGGGCAATATTATTTGATAGGGGTGGATAAA	O104
D64	Germany	R6	Int3	Gommersheim_1	NA	hand	hand	C.septempunctata	Aphis_spp.	242	TTTATCCACCTTTATCAAATAACATTGCTCATAATAATATTTCAGTAGACTTAACTATTTTTTCTTTACATTTAGCAGGTATTTCATCAATTTTAGGAGCAATTAATTTCATCTGCACTATCTTAAATATAATACCCAATAATATAAAATTAAATCAAATTCCTTTATTTCCATGATCAATTTTAATTACAGCTATATTATTAATTTTATCCTTACCCGTATTAGCTGGTGCTATTACTATATTATTAACAGATCGAAATTTAAATACATCATTTTTTGATCCAGCAGGTGGTGGAGACCCTATTCTT	O105
D64	Germany	R6	Int3	Gommersheim_1	NA	hand	hand	C.septempunctata	Sitobion_avenae	81	TTTACCCACCTTTATCAAATAATATTGCACATAATAATATTTCAGTCGATTTAACTATTTTTTCATTACATTTAGCAGGAATCTCATCAATTTTAGGAGCAATTAATTTTATTTGTACAATTCTAAACATAATACCAAATAATATAAAATTAAATCAAATTCCTCTTTTCCCTTGATCAATTTTAATTACAGCTATTTTATTAATTTTATCTTTACCAGTTTTAGCTGGTGCTATTACAATATTATTAACTGATCGAAATCTAAATACATCATTTTTTGATCCAGCAGGAGGAGGAGATCCAATTTTA	O114
D65	Germany	R6	Int3	Gommersheim_1	NA	hand	hand	C.septempunctata	Aphis_spp.	379	TTTATCCACCTTTATCAAATAACATTGCTCATAATAATATTTCAGTAGACTTAACTATTTTTTCTTTACATTTAGCAGGTATTTCATCAATTTTAGGAGCAATTAATTTCATCTGCACTATCTTAAATATAATACCCAATAATATAAAATTAAATCAAATTCCTTTATTTCCATGATCAATTTTAATTACAGCTATATTATTAATTTTATCCTTACCCGTATTAGCTGGTGCTATTACTATATTATTAACAGATCGAAATTTAAATACATCATTTTTTGATCCAGCAGGTGGTGGAGACCCTATTCTT	O105
D43	Germany	R6	Int3	Gommersheim_1	NA	hand	hand	C.septempunctata	Acyrthosiphon_malvae	593	TAAAATAGGATCTCCTCCTCCTGCTGGATCAAAAAATGAAGTATTTAAATTTCGATCAGTTAATAATATTGTAATAGCACCAGCTAAAACTGGTAAAGATAAAATTAATAAAATAGCTGTAATTAAAATTGATCAAGGAAAAAGAGGAATTTGATTTAATTTTATATTATTTGGTATTATATTTAGAATTGTACAAATAAAGTTAATTGCTCCTAAAATTGATGAGATTCCTGCTAAATGTAAGGAAAAAATAGTTAAATCAACTGAAATATTATTATGTGCAATATTATTAGATAAAGGTGGATAAA	O109
D43	Germany	R6	Int3	Gommersheim_1	NA	hand	hand	C.septempunctata	Aphis_spp.	29	TTTATCCACCTTTATCAAATAACATTGCTCATAATAATATTTCAGTAGACTTAACTATTTTTTCTTTACATTTAGCAGGTATTTCATCAATTTTAGGAGCAATTAATTTCATCTGCACTATCTTAAATATAATACCCAATAATATAAAATTAAATCAAATTCCTTTATTTCCATGATCAATTTTAATTACAGCTATATTATTAATTTTATCCTTACCCGTATTAGCTGGTGCTATTACTATATTATTAACAGATCGAAATTTAAATACATCATTTTTTGATCCAGCAGGTGGTGGAGACCCTATTCTT	O105
D46	Germany	R7	Int4	Gommersheim_1	NA	hand	hand	C.septempunctata	Aphis_spp.	121	AAGAATTGGATCTCCTCCTCCTGCTGGGTCAAAAAATGATGTATTTAAATTTCGATCAGTTAATAATATAGTAATAGCACCAGCTAAAACTGGTAAGGATAAAATTAATAATATGGCTGTAATTAAGATTGATCATGGAAATAGAGGAATTTGATTTAATTTTATATTATTAGGTATTATATTTAAAATAGTGCAAACAAAATTAATTGCTCCTAAAATTGATGAAATACCTGCTAGATGAAGGGAAAAAATAGTTAAATCAACTGAAATATTATTATGGGCAATATTATTTGATAGGGGTGGATAAA	O104
D47	Germany	R7	Int4	Gommersheim_1	NA	hand	hand	C.septempunctata	Aphis_spp.	26	AAGAATTGGATCTCCTCCTCCTGCTGGGTCAAAAAATGATGTATTTAAATTTCGATCAGTTAATAATATAGTAATAGCACCAGCTAAAACTGGTAAGGATAAAATTAATAATATGGCTGTAATTAAGATTGATCATGGAAATAGGGGAATTTGATTTAATTTTATATTATTAGGTATTATATTTAAAATAGTGCAAACAAAATTAATTGCTCCTAAAATTGATGAAATACCTGCTAGATGAAGGGAAAAAATAGTTAAATCAACTGAAATATTATTATGGGCAATATTATTTGATAGGGGTGGATAAA	O122
D47	Germany	R7	Int4	Gommersheim_1	NA	hand	hand	C.septempunctata	Periphyllus_testudinaceus	48	TTTATCCCCCTTTATCAAATAATATTGCACATAATAATATCTCAGTAGACTTAACTATTTTTTCACTTCATTTAGCAGGTATTTCATCTATTTTAGGAGCAATTAACTTTATTTGCACAATTCTTAATATAATACCTAATAATATAAAACTTAACCAAATCCCACTCTTCCCCTGATCAATTTTAATTACAGCAATCTTATTAATTCTTTCTCTCCCAGTTTTAGCAGGAGCTATTACAATGTTATTAACTGACCGAAATCTAAATACTTCATTTTTCGACCCATCTGGAGGAGGAGATCCAATTCTT	O49
D48	Germany	R7	Int4	Gommersheim_1	NA	hand	hand	C.septempunctata	Aphis_spp.	610	AAGAATTGGATCTCCTCCTCCTGCTGGGTCAAAAAATGATGTATTTAAATTTCGATCAGTTAATAATATAGTAATAGCACCAGCTAAAACTGGTAAGGATAAAATTAATAATATGGCTGTAATTAAGATTGATCATGGAAATAGGGGAATTTGATTTAATTTTATATTATTAGGTATTATATTTAAAATAGTGCAAACAAAATTAATTGCTCCTAAAATTGATGAAATACCTGCTAGATGAAGGGAAAAAATAGTTAAATCAACTGAAATATTATTATGGGCAATATTATTTGATAGGGGTGGATAAA	O122
D49	Germany	R7	Int4	Gommersheim_1	NA	hand	hand	C.septempunctata	Aphis_spp.	28	TTTATCCACCTTTATCAAATAACATTGCTCATAATAATATTTCAGTAGACTTAACTATTTTTTCTTTACATTTAGCAGGTATTTCATCAATTTTAGGAGCAATTAATTTCATCTGCACTATCTTAAATATAATACCCAATAATATAAAATTAAATCAAATTCCTTTATTTCCATGATCAATTTTAATTACAGCTATATTATTAATTTTATCCTTACCCGTATTAGCTGGTGCTATTACTATATTATTAACAGATCGAAATTTAAATACATCATTTTTTGATCCAGCAGGTGGTGGAGACCCTATTCTT	O105
D50	Germany	R7	Int4	Gommersheim_1	SP4	hand	hand	C.septempunctata	Sitobion_avenae	149	TTTACCCACCTTTATCAAATAATATTGCACATAATAATATTTCAGTCGATTTAACTATTTTTTCATTACATTTAGCAGGAATCTCATCAATTTTAGGAGCAATTAATTTTATTTGTACAATTCTAAACATAATACCAAATAATATAAAATTAAATCAAATTCCTCTTTTCCCTTGATCAATTTTAATTACAGCTATTTTATTAATTTTATCTTTACCAGTTTTAGCTGGTGCTATTACAATATTATTAACTGATCGAAATCTAAATACATCATTTTTTGATCCAGCAGGAGGAGGAGATCCAATTTTA	O114
D52	Germany	R8	Int4	Gommersheim_1	NA	hand	hand	C.septempunctata	Sitobion_avenae	18	TTTACCCACCTTTATCAAATAATATTGCACATAATAATATTTCAGTCGATTTAACTATTTTTTCATTACATTTAGCAGGAATCTCATCAATTTTAGGAGCAATTAATTTTATTTGTACAATTCTAAACATAATACCAAATAATATAAAATTAAATCAAATTCCTCTTTTCCCTTGATCAATTTTAATTACAGCTATTTTATTAATTTTATCTTTACCAGTTTTAGCTGGTGCTATTACAATATTATTAACTGATCGAAATCTAAATACATCATTTTTTGATCCAGCAGGAGGAGGAGATCCAATTTTA	O114
D55	Germany	R5	Int3	Offenbach_1	SP3	hand	hand	C.septempunctata	Microlophium_carnosum	439	TAAAATAGGATCTCCTCCTCCTGCTGGATCAAAAAATGATGTATTTAAATTACGATCAGTTAATAATATTGTAATAGCACCAGCTAAAACTGGTAGAGATAAAATTAATAAAATAGCTGTAATTAGAATTGATCAAGGGAAAAGAGGAATTTGATTAAATTTTATATTATTTGGTATTATATTAAGAATTGTACAAATAAAATTAATTGCTCCTAAAATTGATGAAATTCCTGCTAAGTGTAATGAAAAAATAGTTAAATCAACTGAAATATTATTATGTGCAATATTATTTGATAGGGGTGGGTAGA	O91
D56	Germany	R5	Int3	Offenbach_1	SP3	hand	hand	C.septempunctata	Microlophium_carnosum	1511	TAAAATAGGATCTCCTCCTCCTGCTGGATCAAAAAATGATGTATTTAAATTACGATCAGTTAATAATATTGTAATAGCACCAGCTAAAACTGGTAGAGATAAAATTAATAAAATAGCTGTAATTAGAATTGATCAAGGGAAAAGAGGAATTTGATTAAATTTTATATTATTTGGTATTATATTAAGAATTGTACAAATAAAATTAATTGCTCCTAAAATTGATGAAATTCCTGCTAAGTGTAATGAAAAAATAGTTAAATCAACTGAAATATTATTATGTGCAATATTATTTGATAGGGGTGGGTAGA	O91
D57	Germany	R5	Int3	Offenbach_1	NA	hand	hand	C.septempunctata	Microlophium_carnosum	188	TAAAATAGGATCTCCTCCTCCTGCTGGATCAAAAAATGATGTATTTAAATTACGATCAGTTAATAATATTGTAATAGCACCAGCTAAAACTGGTAGAGATAAAATTAATAAAATAGCTGTAATTAGAATTGATCAAGGGAAAAGAGGAATTTGATTAAATTTTATATTATTTGGTATTATATTAAGAATTGTACAAATAAAATTAATTGCTCCTAAAATTGATGAAATTCCTGCTAAGTGTAATGAAAAAATAGTTAAATCAACTGAAATATTATTATGTGCAATATTATTTGATAGGGGTGGGTAGA	O91
D57	Germany	R5	Int3	Offenbach_1	NA	hand	hand	C.septempunctata	Aphis_spp.	191	AAGAATTGGATCTCCTCCTCCTGCTGGGTCAAAAAATGATGTATTTAAATTTCGATCAGTTAATAATATAGTAATAGCACCAGCTAAAACTGGTAAGGATAAAATTAATAATATGGCTGTAATTAAGATTGATCATGGAAATAGGGGAATTTGATTTAATTTTATATTATTAGGTATTATATTTAAAATAGTGCAAACAAAATTAATTGCTCCTAAAATTGATGAAATACCTGCTAGATGAAGGGAAAAAATAGTTAAATCAACTGAAATATTATTATGGGCAATATTATTTGATAGGGGTGGATAAA	O122
D58	Germany	R5	Int3	Offenbach_1	NA	hand	hand	C.septempunctata	Aphis_spp.	42	AAGAATTGGATCTCCTCCTCCTGCTGGGTCAAAAAATGATGTATTTAAATTTCGATCAGTTAATAATATAGTAATAGCACCAGCTAAAACTGGTAAGGATAAAATTAATAATATGGCTGTAATTAAGATTGATCATGGAAATAGGGGAATTTGATTTAATTTTATATTATTAGGTATTATATTTAAAATAGTGCAAACAAAATTAATTGCTCCTAAAATTGATGAAATACCTGCTAGATGAAGGGAAAAAATAGTTAAATCAACTGAAATATTATTATGGGCAATATTATTTGATAGGGGTGGATAAA	O122
D58	Germany	R5	Int3	Offenbach_1	NA	hand	hand	C.septempunctata	Microlophium_carnosum	764	TAAAATAGGATCTCCTCCTCCTGCTGGATCAAAAAATGATGTATTTAAATTACGATCAGTTAATAATATTGTAATAGCACCAGCTAAAACTGGTAGAGATAAAATTAATAAAATAGCTGTAATTAGAATTGATCAAGGGAAAAGAGGAATTTGATTAAATTTTATATTATTTGGTATTATATTAAGAATTGTACAAATAAAATTAATTGCTCCTAAAATTGATGAAATTCCTGCTAAGTGTAATGAAAAAATAGTTAAATCAACTGAAATATTATTATGTGCAATATTATTTGATAGGGGTGGGTAGA	O91
D77	Germany	R5	Int3	Offenbach_1	NA	hand	hand	C.septempunctata	Microlophium_carnosum	2430	TAAAATAGGATCTCCTCCTCCTGCTGGATCAAAAAATGATGTATTTAAATTACGATCAGTTAATAATATTGTAATAGCACCAGCTAAAACTGGTAGAGATAAAATTAATAAAATAGCTGTAATTAGAATTGATCAAGGGAAAAGAGGAATTTGATTAAATTTTATATTATTTGGTATTATATTAAGAATTGTACAAATAAAATTAATTGCTCCTAAAATTGATGAAATTCCTGCTAAGTGTAATGAAAAAATAGTTAAATCAACTGAAATATTATTATGTGCAATATTATTTGATAGGGGTGGGTAGA	O91
D83	Germany	R6	Int3	Offenbach_2	SP1	hand	hand	H.axyridis	Microlophium_carnosum	15	TAAAATAGGATCTCCTCCTCCTGCTGGATCAAAAAATGATGTATTTAAATTACGATCAGTTAATAATATTGTAATAGCACCAGCTAAAACTGGTAGAGATAAAATTAATAAAATAGCTGTAATTAGAATTGATCAAGGGAAAAGAGGAATTTGATTAAATTTTATATTATTTGGTATTATATTAAGAATTGTACAAATAAAATTAATTGCTCCTAAAATTGATGAAATTCCTGCTAAGTGTAATGAAAAAATAGTTAAATCAACTGAAATATTATTATGTGCAATATTATTTGATAGGGGTGGGTAGA	O91
D85	Germany	R6	Int3	Offenbach_2	NA	hand	hand	H.axyridis	Microlophium_carnosum	65	TAAAATAGGATCTCCTCCTCCTGCTGGATCAAAAAATGATGTATTTAAATTACGATCAGTTAATAATATTGTAATAGCACCAGCTAAAACTGGTAGAGATAAAATTAATAAAATAGCTGTAATTAGAATTGATCAAGGGAAAAGAGGAATTTGATTAAATTTTATATTATTTGGTATTATATTAAGAATTGTACAAATAAAATTAATTGCTCCTAAAATTGATGAAATTCCTGCTAAGTGTAATGAAAAAATAGTTAAATCAACTGAAATATTATTATGTGCAATATTATTTGATAGGGGTGGGTAGA	O91
D87	Germany	R5	Int3	Offenbach_2	SP1	hand	hand	H.axyridis	Sitobion_avenae	693	TTTACCCACCTTTATCAAATAATATTGCACATAATAATATTTCAGTCGATTTAACTATTTTTTCATTACATTTAGCAGGAATCTCATCAATTTTAGGAGCAATTAATTTTATTTGTACAATTCTAAACATAATACCAAATAATATAAAATTAAATCAAATTCCTCTTTTCCCTTGATCAATTTTAATTACAGCTATTTTATTAATTTTATCTTTACCAGTTTTAGCTGGTGCTATTACAATATTATTAACTGATCGAAATCTAAATACATCATTTTTTGATCCAGCAGGAGGAGGAGATCCAATTTTA	O114
D88	Germany	R5	Int3	Offenbach_2	NA	hand	hand	H.axyridis	Microlophium_carnosum	16	TAAAATAGGATCTCCTCCTCCTGCTGGATCAAAAAATGATGTATTTAAATTACGATCAGTTAATAATATTGTAATAGCACCAGCTAAAACTGGTAGAGATAAAATTAATAAAATAGCTGTAATTAGAATTGATCAAGGGAAAAGAGGAATTTGATTAAATTTTATATTATTTGGTATTATATTAAGAATTGTACAAATAAAATTAATTGCTCCTAAAATTGATGAAATTCCTGCTAAGTGTAATGAAAAAATAGTTAAATCAACTGAAATATTATTATGTGCAATATTATTTGATAGGGGTGGGTAGA	O91
D89	Germany	R5	Int3	Offenbach_2	NA	hand	hand	H.axyridis	Microlophium_carnosum	638	TAAAATAGGATCTCCTCCTCCTGCTGGATCAAAAAATGATGTATTTAAATTACGATCAGTTAATAATATTGTAATAGCACCAGCTAAAACTGGTAGAGATAAAATTAATAAAATAGCTGTAATTAGAATTGATCAAGGGAAAAGAGGAATTTGATTAAATTTTATATTATTTGGTATTATATTAAGAATTGTACAAATAAAATTAATTGCTCCTAAAATTGATGAAATTCCTGCTAAGTGTAATGAAAAAATAGTTAAATCAACTGAAATATTATTATGTGCAATATTATTTGATAGGGGTGGGTAGA	O91
D67	Germany	R5	Int3	Offenbach_2	NA	hand	hand	H.axyridis	Microlophium_carnosum	35	TAAAATAGGATCTCCTCCTCCTGCTGGATCAAAAAATGATGTATTTAAATTACGATCAGTTAATAATATTGTAATAGCACCAGCTAAAACTGGTAGAGATAAAATTAATAAAATAGCTGTAATTAGAATTGATCAAGGGAAAAGAGGAATTTGATTAAATTTTATATTATTTGGTATTATATTAAGAATTGTACAAATAAAATTAATTGCTCCTAAAATTGATGAAATTCCTGCTAAGTGTAATGAAAAAATAGTTAAATCAACTGAAATATTATTATGTGCAATATTATTTGATAGGGGTGGGTAGA	O91
D68	Germany	R5	Int3	Offenbach_2	NA	hand	hand	H.axyridis	Microlophium_carnosum	187	TAAAATAGGATCTCCTCCTCCTGCTGGATCAAAAAATGATGTATTTAAATTACGATCAGTTAATAATATTGTAATAGCACCAGCTAAAACTGGTAGAGATAAAATTAATAAAATAGCTGTAATTAGAATTGATCAAGGGAAAAGAGGAATTTGATTAAATTTTATATTATTTGGTATTATATTAAGAATTGTACAAATAAAATTAATTGCTCCTAAAATTGATGAAATTCCTGCTAAGTGTAATGAAAAAATAGTTAAATCAACTGAAATATTATTATGTGCAATATTATTTGATAGGGGTGGGTAGA	O91
D69	Germany	R5	Int3	Offenbach_2	NA	hand	hand	H.axyridis	Microlophium_carnosum	75	TAAAATAGGATCTCCTCCTCCTGCTGGATCAAAAAATGATGTATTTAAATTACGATCAGTTAATAATATTGTAATAGCACCAGCTAAAACTGGTAGAGATAAAATTAATAAAATAGCTGTAATTAGAATTGATCAAGGGAAAAGAGGAATTTGATTAAATTTTATATTATTTGGTATTATATTAAGAATTGTACAAATAAAATTAATTGCTCCTAAAATTGATGAAATTCCTGCTAAGTGTAATGAAAAAATAGTTAAATCAACTGAAATATTATTATGTGCAATATTATTTGATAGGGGTGGGTAGA	O91
D71	Germany	R5	Int3	Offenbach_2	NA	hand	hand	H.axyridis	Microlophium_carnosum	16	TAAAATAGGATCTCCTCCTCCTGCTGGATCAAAAAATGATGTATTTAAATTACGATCAGTTAATAATATTGTAATAGCACCAGCTAAAACTGGTAGAGATAAAATTAATAAAATAGCTGTAATTAGAATTGATCAAGGGAAAAGAGGAATTTGATTAAATTTTATATTATTTGGTATTATATTAAGAATTGTACAAATAAAATTAATTGCTCCTAAAATTGATGAAATTCCTGCTAAGTGTAATGAAAAAATAGTTAAATCAACTGAAATATTATTATGTGCAATATTATTTGATAGGGGTGGGTAGA	O91
D74	Germany	R5	Int3	Offenbach_1	SP3	hand	hand	H.axyridis	Microlophium_carnosum	121	TAAAATAGGATCTCCTCCTCCTGCTGGATCAAAAAATGATGTATTTAAATTACGATCAGTTAATAATATTGTAATAGCACCAGCTAAAACTGGTAGAGATAAAATTAATAAAATAGCTGTAATTAGAATTGATCAAGGGAAAAGAGGAATTTGATTAAATTTTATATTATTTGGTATTATATTAAGAATTGTACAAATAAAATTAATTGCTCCTAAAATTGATGAAATTCCTGCTAAGTGTAATGAAAAAATAGTTAAATCAACTGAAATATTATTATGTGCAATATTATTTGATAGGGGTGGGTAGA	O91
D76	Germany	R5	Int3	Offenbach_1	NA	hand	hand	H.axyridis	Aphis_spp.	100	AAGAATTGGATCTCCTCCTCCTGCTGGGTCAAAAAATGATGTATTTAAATTTCGATCAGTTAATAATATAGTAATAGCACCAGCTAAAACTGGTAAGGATAAAATTAATAATATGGCTGTAATTAAGATTGATCATGGAAATAGGGGAATTTGATTTAATTTTATATTATTAGGTATTATATTTAAAATAGTGCAAACAAAATTAATTGCTCCTAAAATTGATGAAATACCTGCTAGATGAAGGGAAAAAATAGTTAAATCAACTGAAATATTATTATGGGCAATATTATTTGATAGGGGTGGATAAA	O122
D78	Germany	R5	Int3	Offenbach_1	NA	hand	hand	H.axyridis	Microlophium_carnosum	123	TAAAATAGGATCTCCTCCTCCTGCTGGATCAAAAAATGATGTATTTAAATTACGATCAGTTAATAATATTGTAATAGCACCAGCTAAAACTGGTAGAGATAAAATTAATAAAATAGCTGTAATTAGAATTGATCAAGGGAAAAGAGGAATTTGATTAAATTTTATATTATTTGGTATTATATTAAGAATTGTACAAATAAAATTAATTGCTCCTAAAATTGATGAAATTCCTGCTAAGTGTAATGAAAAAATAGTTAAATCAACTGAAATATTATTATGTGCAATATTATTTGATAGGGGTGGGTAGA	O91
D81	Germany	R5	Int3	Offenbach_1	NA	hand	hand	H.axyridis	Microlophium_carnosum	112	TAAAATAGGATCTCCTCCTCCTGCTGGATCAAAAAATGATGTATTTAAATTACGATCAGTTAATAATATTGTAATAGCACCAGCTAAAACTGGTAGAGATAAAATTAATAAAATAGCTGTAATTAGAATTGATCAAGGGAAAAGAGGAATTTGATTAAATTTTATATTATTTGGTATTATATTAAGAATTGTACAAATAAAATTAATTGCTCCTAAAATTGATGAAATTCCTGCTAAGTGTAATGAAAAAATAGTTAAATCAACTGAAATATTATTATGTGCAATATTATTTGATAGGGGTGGGTAGA	O91
D82	Germany	R5	Int3	Offenbach_1	NA	hand	hand	H.axyridis	Aphis_spp.	32	AAGAATTGGATCTCCTCCTCCTGCTGGGTCAAAAAATGATGTATTTAAATTTCGATCAGTTAATAATATAGTAATAGCACCAGCTAAAACTGGTAAGGATAAAATTAATAATATGGCTGTAATTAAGATTGATCATGGAAATAGGGGAATTTGATTTAATTTTATATTATTAGGTATTATATTTAAAATAGTGCAAACAAAATTAATTGCTCCTAAAATTGATGAAATACCTGCTAGATGAAGGGAAAAAATAGTTAAATCAACTGAAATATTATTATGGGCAATATTATTTGATAGGGGTGGATAAA	O122
D90	Germany	R6	Int3	Offenbach_1	SP3	hand	hand	H.axyridis	Microlophium_carnosum	15	TAAAATAGGATCTCCTCCTCCTGCTGGATCAAAAAATGATGTATTTAAATTACGATCAGTTAATAATATTGTAATAGCACCAGCTAAAACTGGTAGAGATAAAATTAATAAAATAGCTGTAATTAGAATTGATCAAGGGAAAAGAGGAATTTGATTAAATTTTATATTATTTGGTATTATATTAAGAATTGTACAAATAAAATTAATTGCTCCTAAAATTGATGAAATTCCTGCTAAGTGTAATGAAAAAATAGTTAAATCAACTGAAATATTATTATGTGCAATATTATTTGATAGGGGTGGGTAGA	O91
E11	Germany	R6	Int3	Offenbach_1	NA	hand	hand	H.axyridis	Microlophium_carnosum	379	TAAAATAGGATCTCCTCCTCCTGCTGGATCAAAAAATGATGTATTTAAATTACGATCAGTTAATAATATTGTAATAGCACCAGCTAAAACTGGTAGAGATAAAATTAATAAAATAGCTGTAATTAGAATTGATCAAGGGAAAAGAGGAATTTGATTAAATTTTATATTATTTGGTATTATATTAAGAATTGTACAAATAAAATTAATTGCTCCTAAAATTGATGAAATTCCTGCTAAGTGTAATGAAAAAATAGTTAAATCAACTGAAATATTATTATGTGCAATATTATTTGATAGGGGTGGGTAGA	O91
E12	Germany	R6	Int3	Offenbach_1	NA	hand	hand	H.axyridis	Microlophium_carnosum	96	TAAAATAGGATCTCCTCCTCCTGCTGGATCAAAAAATGATGTATTTAAATTACGATCAGTTAATAATATTGTAATAGCACCAGCTAAAACTGGTAGAGATAAAATTAATAAAATAGCTGTAATTAGAATTGATCAAGGGAAAAGAGGAATTTGATTAAATTTTATATTATTTGGTATTATATTAAGAATTGTACAAATAAAATTAATTGCTCCTAAAATTGATGAAATTCCTGCTAAGTGTAATGAAAAAATAGTTAAATCAACTGAAATATTATTATGTGCAATATTATTTGATAGGGGTGGGTAGA	O91
E13	Germany	R6	Int3	Offenbach_1	NA	hand	hand	H.axyridis	Microlophium_carnosum	82	TAAAATAGGATCTCCTCCTCCTGCTGGATCAAAAAATGATGTATTTAAATTACGATCAGTTAATAATATTGTAATAGCACCAGCTAAAACTGGTAGAGATAAAATTAATAAAATAGCTGTAATTAGAATTGATCAAGGGAAAAGAGGAATTTGATTAAATTTTATATTATTTGGTATTATATTAAGAATTGTACAAATAAAATTAATTGCTCCTAAAATTGATGAAATTCCTGCTAAGTGTAATGAAAAAATAGTTAAATCAACTGAAATATTATTATGTGCAATATTATTTGATAGGGGTGGGTAGA	O91
E14	Germany	R6	Int3	Offenbach_1	NA	hand	hand	H.axyridis	Microlophium_carnosum	54	TAAAATAGGATCTCCTCCTCCTGCTGGATCAAAAAATGATGTATTTAAATTACGATCAGTTAATAATATTGTAATAGCACCAGCTAAAACTGGTAGAGATAAAATTAATAAAATAGCTGTAATTAGAATTGATCAAGGGAAAAGAGGAATTTGATTAAATTTTATATTATTTGGTATTATATTAAGAATTGTACAAATAAAATTAATTGCTCCTAAAATTGATGAAATTCCTGCTAAGTGTAATGAAAAAATAGTTAAATCAACTGAAATATTATTATGTGCAATATTATTTGATAGGGGTGGGTAGA	O91
E16	Germany	R6	Int3	Offenbach_1	SP3	hand	hand	H.axyridis	Microlophium_carnosum	42	TAAAATAGGATCTCCTCCTCCTGCTGGATCAAAAAATGATGTATTTAAATTACGATCAGTTAATAATATTGTAATAGCACCAGCTAAAACTGGTAGAGATAAAATTAATAAAATAGCTGTAATTAGAATTGATCAAGGGAAAAGAGGAATTTGATTAAATTTTATATTATTTGGTATTATATTAAGAATTGTACAAATAAAATTAATTGCTCCTAAAATTGATGAAATTCCTGCTAAGTGTAATGAAAAAATAGTTAAATCAACTGAAATATTATTATGTGCAATATTATTTGATAGGGGTGGGTAGA	O91
D96	Germany	R2	Int1	Offenbach_1	SP1	hand	hand	H.axyridis	Periphyllus_testudinaceus	225	TTTATCCCCCTTTATCAAATAATATTGCGCATAATAATATCTCAGTAGACTTAACTATTTTTTCACTTCATTTAGCAGGTATTTCATCTATTTTAGGAGCAATTAACTTTATTTGCACAATTCTTAATATAATACCTAATAATATAAAACTTAACCAAATCCCACTCTTCCCTTGATCAATTTTAATTACAGCAATCTTATTAATTCTTTCTCTCCCAGTTTTAGCAGGAGCTATTACAATGTTATTAACTGACCGAAATCTAAATACTTCATTTTTCGACCCATCTGGAGGAGGAGATCCAATTCTT	O46
E06	Germany	R3	Int2	Gommersheim_2	NA	hand	hand	H.axyridis	Microlophium_carnosum	56	TAAAATAGGATCTCCTCCTCCTGCTGGATCAAAAAATGATGTATTTAAATTACGATCAGTTAATAATATTGTAATAGCACCAGCTAAAACTGGTAGAGATAAAATTAATAAAATAGCTGTAATTAGAATTGATCAAGGGAAAAGAGGAATTTGATTAAATTTTATATTATTTGGTATTATATTAAGAATTGTACAAATAAAATTAATTGCTCCTAAAATTGATGAAATTCCTGCTAAGTGTAATGAAAAAATAGTTAAATCAACTGAAATATTATTATGTGCAATATTATTTGATAGGGGTGGGTAGA	O91
E08	Germany	R3	Int2	Gommersheim_2	NA	hand	hand	H.axyridis	Microlophium_carnosum	15	TAAAATAGGATCTCCTCCTCCTGCTGGATCAAAAAATGATGTATTTAAATTACGATCAGTTAATAATATTGTAATAGCACCAGCTAAAACTGGTAGAGATAAAATTAATAAAATAGCTGTAATTAGAATTGATCAAGGGAAAAGAGGAATTTGATTAAATTTTATATTATTTGGTATTATATTAAGAATTGTACAAATAAAATTAATTGCTCCTAAAATTGATGAAATTCCTGCTAAGTGTAATGAAAAAATAGTTAAATCAACTGAAATATTATTATGTGCAATATTATTTGATAGGGGTGGGTAGA	O91
F39	Germany	R5	Int3	Gommersheim_1	NA	hand	hand	H.axyridis	Microlophium_carnosum	998	TAAAATAGGATCTCCTCCTCCTGCTGGATCAAAAAATGATGTATTTAAATTACGATCAGTTAATAATATTGTAATAGCACCAGCTAAAACTGGTAGAGATAAAATTAATAAAATAGCTGTAATTAGAATTGATCAAGGGAAAAGAGGAATTTGATTAAATTTTATATTATTTGGTATTATATTAAGAATTGTACAAATAAAATTAATTGCTCCTAAAATTGATGAAATTCCTGCTAAGTGTAATGAAAAAATAGTTAAATCAACTGAAATATTATTATGTGCAATATTATTTGATAGGGGTGGGTAGA	O91
F21	Germany	R5	Int3	Gommersheim_1	NA	hand	hand	H.axyridis	Microlophium_carnosum	3479	TAAAATAGGATCTCCTCCTCCTGCTGGATCAAAAAATGATGTATTTAAATTACGATCAGTTAATAATATTGTAATAGCACCAGCTAAAACTGGTAGAGATAAAATTAATAAAATAGCTGTAATTAGAATTGATCAAGGGAAAAGAGGAATTTGATTAAATTTTATATTATTTGGTATTATATTAAGAATTGTACAAATAAAATTAATTGCTCCTAAAATTGATGAAATTCCTGCTAAGTGTAATGAAAAAATAGTTAAATCAACTGAAATATTATTATGTGCAATATTATTTGATAGGGGTGGGTAGA	O91
F22	Germany	R6	Int3	Gommersheim_2	NA	hand	hand	H.axyridis	Microlophium_carnosum	217	TAAAATAGGATCTCCTCCTCCTGCTGGATCAAAAAATGATGTATTTAAATTACGATCAGTTAATAATATTGTAATAGCACCAGCTAAAACTGGTAGAGATAAAATTAATAAAATAGCTGTAATTAGAATTGATCAAGGGAAAAGAGGAATTTGATTAAATTTTATATTATTTGGTATTATATTAAGAATTGTACAAATAAAATTAATTGCTCCTAAAATTGATGAAATTCCTGCTAAGTGTAATGAAAAAATAGTTAAATCAACTGAAATATTATTATGTGCAATATTATTTGATAGGGGTGGGTAGA	O91
F23	Germany	R6	Int3	Gommersheim_2	NA	hand	hand	H.axyridis	Microlophium_carnosum	180	TAAAATAGGATCTCCTCCTCCTGCTGGATCAAAAAATGATGTATTTAAATTACGATCAGTTAATAATATTGTAATAGCACCAGCTAAAACTGGTAGAGATAAAATTAATAAAATAGCTGTAATTAGAATTGATCAAGGGAAAAGAGGAATTTGATTAAATTTTATATTATTTGGTATTATATTAAGAATTGTACAAATAAAATTAATTGCTCCTAAAATTGATGAAATTCCTGCTAAGTGTAATGAAAAAATAGTTAAATCAACTGAAATATTATTATGTGCAATATTATTTGATAGGGGTGGGTAGA	O91
F27	Germany	R6	Int3	Gommersheim_1	NA	hand	hand	H.axyridis	Aphis_spp.	164	TTTATCCACCTTTATCAAATAACATTGCTCATAATAATATTTCAGTAGACTTAACTATTTTTTCTTTACATTTAGCAGGTATTTCATCAATTTTAGGAGCAATTAATTTCATCTGCACTATCTTAAATATAATACCCAATAATATAAAATTAAATCAAATTCCTTTATTTCCATGATCAATTTTAATTACAGCTATATTATTAATTTTATCCTTACCCGTATTAGCTGGTGCTATTACTATATTATTAACAGATCGAAATTTAAATACATCATTTTTTGATCCAGCAGGTGGTGGAGACCCTATTCTT	O105
E59	Germany	R5	Int3	Weingarten	NA	hand	hand	H.axyridis	Microlophium_carnosum	27	TAAAATAGGATCTCCTCCTCCTGCTGGATCAAAAAATGATGTATTTAAATTACGATCAGTTAATAATATTGTAATAGCACCAGCTAAAACTGGTAGAGATAAAATTAATAAAATAGCTGTAATTAGAATTGATCAAGGGAAAAGAGGAATTTGATTAAATTTTATATTATTTGGTATTATATTAAGAATTGTACAAATAAAATTAATTGCTCCTAAAATTGATGAAATTCCTGCTAAGTGTAATGAAAAAATAGTTAAATCAACTGAAATATTATTATGTGCAATATTATTTGATAGGGGTGGGTAGA	O91
E65	Germany	R7	Int4	Weingarten	SP2	hand	hand	H.axyridis	Aphis_spp.	38	AAGAATTGGATCTCCTCCTCCTGCTGGGTCAAAAAATGATGTATTTAAATTTCGATCAGTTAATAATATAGTAATAGCACCAGCTAAAACTGGTAAGGATAAAATTAATAATATGGCTGTAATTAAGATTGATCATGGAAATAGGGGAATTTGATTTAATTTTATATTATTAGGTATTATATTTAAAATAGTGCAAACAAAATTAATTGCTCCTAAAATTGATGAAATACCTGCTAGATGAAGGGAAAAAATAGTTAAATCAACTGAAATATTATTATGGGCAATATTATTTGATAGGGGTGGATAAA	O122
E46	Germany	R4	Int2	Weingarten	NA	hand	hand	H.axyridis	Microlophium_carnosum	214	TAAAATAGGATCTCCTCCTCCTGCTGGATCAAAAAATGATGTATTTAAATTACGATCAGTTAATAATATTGTAATAGCACCAGCTAAAACTGGTAGAGATAAAATTAATAAAATAGCTGTAATTAGAATTGATCAAGGGAAAAGAGGAATTTGATTAAATTTTATATTATTTGGTATTATATTAAGAATTGTACAAATAAAATTAATTGCTCCTAAAATTGATGAAATTCCTGCTAAGTGTAATGAAAAAATAGTTAAATCAACTGAAATATTATTATGTGCAATATTATTTGATAGGGGTGGGTAGA	O91
E56	Germany	R6	Int3	Waghausel_2	NA	hand	hand	H.axyridis	Microlophium_carnosum	519	TAAAATAGGATCTCCTCCTCCTGCTGGATCAAAAAATGATGTATTTAAATTACGATCAGTTAATAATATTGTAATAGCACCAGCTAAAACTGGTAGAGATAAAATTAATAAAATAGCTGTAATTAGAATTGATCAAGGGAAAAGAGGAATTTGATTAAATTTTATATTATTTGGTATTATATTAAGAATTGTACAAATAAAATTAATTGCTCCTAAAATTGATGAAATTCCTGCTAAGTGTAATGAAAAAATAGTTAAATCAACTGAAATATTATTATGTGCAATATTATTTGATAGGGGTGGGTAGA	O91
E86	Germany	R5	Int3	Gommersheim_1	NA	hand	hand	H.axyridis	Microlophium_carnosum	131	TAAAATAGGATCTCCTCCTCCTGCTGGATCAAAAAATGATGTATTTAAATTACGATCAGTTAATAATATTGTAATAGCACCAGCTAAAACTGGTAGAGATAAAATTAATAAAATAGCTGTAATTAGAATTGATCAAGGGAAAAGAGGAATTTGATTAAATTTTATATTATTTGGTATTATATTAAGAATTGTACAAATAAAATTAATTGCTCCTAAAATTGATGAAATTCCTGCTAAGTGTAATGAAAAAATAGTTAAATCAACTGAAATATTATTATGTGCAATATTATTTGATAGGGGTGGGTAGA	O91
E87	Germany	R6	Int3	Gommersheim_1	NA	CombiTrap	trap	H.axyridis	Aphis_spp.	273	AAGAATTGGATCTCCTCCTCCTGCTGGGTCAAAAAATGATGTATTTAAATTTCGATCAGTTAATAATATAGTAATAGCACCAGCTAAAACTGGTAAGGATAAAATTAATAATATGGCTGTAATTAAGATTGATCATGGAAATAGAGGAATTTGATTTAATTTTATATTATTAGGTATTATATTTAAAATAGTGCAAACAAAATTAATTGCTCCTAAAATTGATGAAATACCTGCTAGATGAAGGGAAAAAATAGTTAAATCAACTGAAATATTATTATGGGCAATATTATTTGATAGGGGTGGATAAA	O104
E89	Germany	R6	Int3	Gommersheim_2	NA	hand	hand	H.axyridis	Periphyllus_testudinaceus	534	AAGAATTGGATCTCCTCCTCCAGATGGGTCGAAAAATGAAGTATTTAGATTTCGGTCAGTTAATAACATTGTAATAGCTCCTGCTAAAACTGGGAGAGAAAGAATTAATAAGATTGCTGTAATTAAAATTGATCAAGGGAAGAGTGGGATTTGGTTAAGTTTTATATTATTAGGTATTATATTAAGAATTGTGCAAATAAAGTTAATTGCTCCTAAAATAGATGAAATACCTGCTAAATGAAGTGAAAAAATAGTTAAGTCTACTGAGATATTATTATGTGCAATATTATTTGATAAAGGGGGATAAA	O60
E89	Germany	R6	Int3	Gommersheim_2	NA	hand	hand	H.axyridis	Microlophium_carnosum	253	TAAAATAGGATCTCCTCCTCCTGCTGGATCAAAAAATGATGTATTTAAATTACGATCAGTTAATAATATTGTAATAGCACCAGCTAAAACTGGTAGAGATAAAATTAATAAAATAGCTGTAATTAGAATTGATCAAGGGAAAAGAGGAATTTGATTAAATTTTATATTATTTGGTATTATATTAAGAATTGTACAAATAAAATTAATTGCTCCTAAAATTGATGAAATTCCTGCTAAGTGTAATGAAAAAATAGTTAAATCAACTGAAATATTATTATGTGCAATATTATTTGATAGGGGTGGGTAGA	O91
E68	Germany	R5	Int3	Gommersheim_2	NA	hand	hand	H.axyridis	Microlophium_carnosum	118	TAAAATAGGATCTCCTCCTCCTGCTGGATCAAAAAATGATGTATTTAAATTACGATCAGTTAATAATATTGTAATAGCACCAGCTAAAACTGGTAGAGATAAAATTAATAAAATAGCTGTAATTAGAATTGATCAAGGGAAAAGAGGAATTTGATTAAATTTTATATTATTTGGTATTATATTAAGAATTGTACAAATAAAATTAATTGCTCCTAAAATTGATGAAATTCCTGCTAAGTGTAATGAAAAAATAGTTAAATCAACTGAAATATTATTATGTGCAATATTATTTGATAGGGGTGGGTAGA	O91
E69	Germany	R5	Int3	Gommersheim_2	NA	hand	hand	H.axyridis	Microlophium_carnosum	13	TAAAATAGGATCTCCTCCTCCTGCTGGATCAAAAAATGATGTATTTAAATTACGATCAGTTAATAATATTGTAATAGCACCAGCTAAAACTGGTAGAGATAAAATTAATAAAATAGCTGTAATTAGAATTGATCAAGGGAAAAGAGGAATTTGATTAAATTTTATATTATTTGGTATTATATTAAGAATTGTACAAATAAAATTAATTGCTCCTAAAATTGATGAAATTCCTGCTAAGTGTAATGAAAAAATAGTTAAATCAACTGAAATATTATTATGTGCAATATTATTTGATAGGGGTGGGTAGA	O91
E72	Germany	R3	Int2	Offenbach_1	NA	hand	hand	H.axyridis	Periphyllus_testudinaceus	240	AAGAATTGGATCTCCTCCTCCAGATGGGTCGAAAAATGAAGTATTTAGATTTCGGTCAGTTAATAACATTGTAATAGCTCCTGCTAAAACTGGGAGAGAAAGAATTAATAAGATTGCTGTAATTAAAATTGATCAAGGGAAGAGTGGGATTTGGTTAAGTTTTATATTATTAGGTATTATATTAAGAATTGTGCAAATAAAGTTAATTGCTCCTAAAATAGATGAAATACCTGCTAAATGAAGTGAAAAAATAGTTAAGTCTACTGAGATATTATTATGTGCAATATTATTTGATAAAGGGGGATAAA	O60
E75	Germany	R7	Int4	Waghausel_1	NA	hand	hand	H.axyridis	Sitobion_avenae	42	TTTACCCACCTTTATCAAATAATATTGCACATAATAATATTTCAGTCGATTTAACTATTTTTTCATTACATTTAGCAGGAATCTCATCAATTTTAGGAGCAATTAATTTTATTTGCACAATTCTAAACATAATACCAAATAATATAAAATTAAATCAAATTCCTCTTTTCCCTTGATCAATTTTAATTACAGCTATTTTATTAATTTTATCTTTACCAGTTTTAGCTGGTGCTATTACAATATTATTAACTGATCGAAATCTAAATACATCATTTTTTGATCCAGCAGGAGGAGGAGATCCAATTTTA	O65
E76	Germany	R2	Int1	Waghausel_2	NA	hand	hand	H.axyridis	Microlophium_carnosum	358	TAAAATAGGATCTCCTCCTCCTGCTGGATCAAAAAATGATGTATTTAAATTACGATCAGTTAATAATATTGTAATAGCACCAGCTAAAACTGGTAGAGATAAAATTAATAAAATAGCTGTAATTAGAATTGATCAAGGGAAAAGAGGAATTTGATTAAATTTTATATTATTTGGTATTATATTAAGAATTGTACAAATAAAATTAATTGCTCCTAAAATTGATGAAATTCCTGCTAAGTGTAATGAAAAAATAGTTAAATCAACTGAAATATTATTATGTGCAATATTATTTGATAGGGGTGGGTAGA	O91
E78	Germany	R2	Int1	Waghausel_2	NA	hand	hand	H.axyridis	Aphis_spp.	417	AAGAATAGGGTCTCCTCCACCTGCTGGATCAAAAAATGATGTATTTAAATTTCGATCTGTTAATAATATAGTAATAGCACCAGCTAAGACAGGTAAAGATAAAATTAATAATATAGCTGTAATTAAAATTGATCATGGAAATAAAGGAATTTGATTTATTTTTATATTATTAGGTATTATATTTAAGATAGTGCAGATGAAATTAATTGCTCCTAAAATTGATGAAATACCTGCTAAATGTAGAGAAAAGATAGTTAAGTCTACTGAAATATTATTATGAGCAATATTATTTGATAGAGGTGGGTAAA	O75
F13	Germany	R6	Int3	Schwegenheim	NA	hand	hand	H.axyridis	Microlophium_carnosum	72	TAAAATAGGATCTCCTCCTCCTGCTGGATCAAAAAATGATGTATTTAAATTACGATCAGTTAATAATATTGTAATAGCACCAGCTAAAACTGGTAGAGATAAAATTAATAAAATAGCTGTAATTAGAATTGATCAAGGGAAAAGAGGAATTTGATTAAATTTTATATTATTTGGTATTATATTAAGAATTGTACAAATAAAATTAATTGCTCCTAAAATTGATGAAATTCCTGCTAAGTGTAATGAAAAAATAGTTAAATCAACTGAAATATTATTATGTGCAATATTATTTGATAGGGGTGGGTAGA	O91
F16	Germany	R7	Int4	Schwegenheim	NA	hand	hand	H.axyridis	Uroleucon_achilleae	123	TTTATCCACCTTTATCAAATAATATTGCACATAATAATATTTCAGTTGACTTAACAATTTTCTCTTTACATTTAGCAGGTATTTCCTCAATCTTAGGAGCAATTAATTTTATTTGTACAATCTTAAATATAATACCAAATAATATAAAATTAAATCAAATTCCTCTTTTTCCTTGATCAATTTTAATTACAGCTATTTTATTAATCTTATCACTACCAGTATTAGCTGGTGCTATTACTATATTATTAACTGATCGTAATTTAAATACTTCATTTTTTGATCCAGCAGGAGGAGGTGATCCAATTTTA	O153
E91	Germany	R5	Int3	Kandel_2	SP3	hand	hand	H.axyridis	Microlophium_carnosum	13	TAAAATAGGATCTCCTCCTCCTGCTGGATCAAAAAATGATGTATTTAAATTACGATCAGTTAATAATATTGTAATAGCACCAGCTAAAACTGGTAGAGATAAAATTAATAAAATAGCTGTAATTAGAATTGATCAAGGGAAAAGAGGAATTTGATTAAATTTTATATTATTTGGTATTATATTAAGAATTGTACAAATAAAATTAATTGCTCCTAAAATTGATGAAATTCCTGCTAAGTGTAATGAAAAAATAGTTAAATCAACTGAAATATTATTATGTGCAATATTATTTGATAGGGGTGGGTAGA	O91
E92	Germany	R5	Int3	Kandel_2	SP3	hand	hand	H.axyridis	Microlophium_carnosum	62	TAAAATAGGATCTCCTCCTCCTGCTGGATCAAAAAATGATGTATTTAAATTACGATCAGTTAATAATATTGTAATAGCACCAGCTAAAACTGGTAGAGATAAAATTAATAAAATAGCTGTAATTAGAATTGATCAAGGGAAAAGAGGAATTTGATTAAATTTTATATTATTTGGTATTATATTAAGAATTGTACAAATAAAATTAATTGCTCCTAAAATTGATGAAATTCCTGCTAAGTGTAATGAAAAAATAGTTAAATCAACTGAAATATTATTATGTGCAATATTATTTGATAGGGGTGGGTAGA	O91
E93	Germany	R3	Int2	Kandel_Z	SP2	hand	hand	H.axyridis	Microlophium_carnosum	27	TAAAATAGGATCTCCTCCTCCTGCTGGATCAAAAAATGATGTATTTAAATTACGATCAGTTAATAATATTGTAATAGCACCAGCTAAAACTGGTAGAGATAAAATTAATAAAATAGCTGTAATTAGAATTGATCAAGGGAAAAGAGGAATTTGATTAAATTTTATATTATTTGGTATTATATTAAGAATTGTACAAATAAAATTAATTGCTCCTAAAATTGATGAAATTCCTGCTAAGTGTAATGAAAAAATAGTTAAATCAACTGAAATATTATTATGTGCAATATTATTTGATAGGGGTGGGTAGA	O91
E96	Germany	R6	Int3	Kandel_Z	SP1	hand	hand	H.axyridis	Microlophium_carnosum	60	TAAAATAGGATCTCCTCCTCCTGCTGGATCAAAAAATGATGTATTTAAATTACGATCAGTTAATAATATTGTAATAGCACCAGCTAAAACTGGTAGAGATAAAATTAATAAAATAGCTGTAATTAGAATTGATCAAGGGAAAAGAGGAATTTGATTAAATTTTATATTATTTGGTATTATATTAAGAATTGTACAAATAAAATTAATTGCTCCTAAAATTGATGAAATTCCTGCTAAGTGTAATGAAAAAATAGTTAAATCAACTGAAATATTATTATGTGCAATATTATTTGATAGGGGTGGGTAGA	O91
F02	Germany	R6	Int3	Kandel_Z	SP3	hand	hand	H.axyridis	Microlophium_carnosum	1766	TAAAATAGGATCTCCTCCTCCTGCTGGATCAAAAAATGATGTATTTAAATTACGATCAGTTAATAATATTGTAATAGCACCAGCTAAAACTGGTAGAGATAAAATTAATAAAATAGCTGTAATTAGAATTGATCAAGGGAAAAGAGGAATTTGATTAAATTTTATATTATTTGGTATTATATTAAGAATTGTACAAATAAAATTAATTGCTCCTAAAATTGATGAAATTCCTGCTAAGTGTAATGAAAAAATAGTTAAATCAACTGAAATATTATTATGTGCAATATTATTTGATAGGGGTGGGTAGA	O91
H47	Switzerland	R6	Int3	7	SP2	CombiTrap	trap	H.axyridis	Aphis_spp.	968	TTTATCCACCTTTATCAAATAACATTGCTCATAATAATATCTCAGTTGATTTAACTATTTTTTCTCTTCACTTAGCAGGAATTTCTTCTATTTTAGGAGCAATTAATTTTATTTGTACAATCCTAAACATAATACCTAATAATATAAAATTAAATCAAATTCCTCTATTTCCATGATCAATTTTAATTACAGCTATACTATTAATTTTATCTTTACCAGTATTAGCTGGTGCAATTACTATACTATTAACTGATCGAAATCTAAATACATCATTTTTTGACCCAGCAGGAGGGGGTGATCCTATCCTT	O156
H40	Switzerland	R6	Int3	5	SP1	CombiTrap	trap	H.axyridis	Microlophium_carnosum	118	TCTACCCACCCCTATCAAATAATATTGCACATAATAATATTTCAGTTGATTTAACTATTTTTTCATTACACTTAGCAGGAATTTCATCAATTTTAGGAGCAATTAATTTTATTTGTACAATTCTTAATATAATACCAAATAATATAAAATTTAATCAAATTCCTCTTTTCCCTTGATCAATTCTAATTACAGCTATTTTATTAATTTTATCTCTACCAGTTTTAGCTGGTGCTATTACAATATTATTAACTGATCGTAATTTAAATACATCATTTTTTGATCCAGCAGGAGGAGGAGATCCTATTTTA	O91
F68	Germany	R7	Int4	Gommersheim_2	SP1	StickyTrap	trap	H.axyridis	Aphis_spp.	683	AAGAATTGGATCTCCTCCTCCTGCTGGGTCAAAAAATGATGTATTTAAATTTCGATCAGTTAATAATATAGTAATAGCACCAGCTAAAACTGGTAAGGATAAAATTAATAATATGGCTGTAATTAAGATTGATCATGGAAATAGGGGAATTTGATTTAATTTTATATTATTAGGTATTATATTTAAAATAGTGCAAACAAAATTAATTGCTCCTAAAATTGATGAAATACCTGCTAGATGAAGGGAAAAAATAGTTAAATCAACTGAAATATTATTATGGGCAATATTATTTGATAGGGGTGGATAAA	O122
F89	Germany	R1	Int1	Offenbach_1	SP1	CombiTrap	trap	H.axyridis	Periphyllus_testudinaceus	3501	TTTATCCCCCTTTATCAAATAATATTGCACATAATAATATCTCAGTAGACTTAACTATTTTTTCACTTCATTTAGCAGGTATTTCATCTATTTTAGGAGCAATTAACTTTATTTGCACAATTCTTAATATAATACCTAATAATATAAAACTTAACCAAATCCCACTCTTCCCCTGATCAATTTTAATTACAGCAATCTTATTAATTCTTTCTCTCCCAGTTTTAGCAGGAGCTATTACAATGTTATTAACTGACCGAAATCTAAATACTTCATTTTTCGACCCATCTGGAGGAGGAGATCCAATTCTT	O49
G25	Germany	R7	Int4	Waghausel_1	SP1	StickyTrap	trap	H.axyridis	Aphis_spp.	146	TTTACCCACCTCTATCAAATAATATTGCTCATAATAATATTTCAGTAGACTTAACTATCTTTTCTCTACATTTAGCAGGTATTTCATCAATTTTAGGAGCAATTAATTTCATCTGCACTATCTTAAATATAATACCTAATAATATAAAAATAAATCAAATTCCTTTATTTCCATGATCAATTTTAATTACAGCTATATTATTAATTTTATCTTTACCTGTCTTAGCTGGTGCTATTACTATATTATTAACAGATCGAAATTTAAATACATCATTTTTTGATCCAGCAGGTGGAGGAGACCCTATTCTT	O75
G25	Germany	R7	Int4	Waghausel_1	SP1	StickyTrap	trap	H.axyridis	Tuberculatus_annulatus	259	TTTACCCCCCATTATCAAATAATATTGCCCATAATAATATTTCAGTTGATTTAACTATTTTCTCCCTTCATTTAGCAGGAATTTCATCAATTTTAGGAGCAATTAATTTTATCTGCACAATCCTTAATATAATACCTAATAATATAAAATTAAATCAAATCCCCTTATTCCCATGATCAATCTTAATTACAGCAATTTTATTAATTTTATCCTTACCAGTTTTAGCAGGAGCAATTACAATACTTCTTACTGATCGAAATTTAAATACATCTTTTTTTGACCCCTCAGGAGGAGGTGATCCAATTCTT	O7
G31	Germany	R7	Int4	Weingarten	SP3	CombiTrap	trap	C.septempunctata	Sitobion_avenae	518	TAAAATTGGATCTCCTCCTCCTGCTGGATCAAAAAATGATGTATTTAGATTTCGATCAGTTAATAATATTGTAATAGCACCAGCTAAAACTGGTAAAGATAAAATTAATAAAATAGCTGTAATTAAAATTGATCAAGGGAAAAGAGGAATTTGATTTAATTTTATATTATTTGGTATTATGTTTAGAATTGTACAAATAAAATTAATTGCTCCTAAAATTGATGAGATTCCTGCTAAATGTAATGAAAAAATAGTTAAATCGACTGAAATATTATTATGTGCAATATTATTTGATAAAGGTGGGTAAA	O114
G83	Germany	R5	Int3	Kandel_Z	SP1	hand	hand	H.axyridis	Microlophium_carnosum	148	TCTACCCACCCCTATCAAATAATATTGCACATAATAATATTTCAGTTGATTTAACTATTTTTTCATTACACTTAGCAGGAATTTCATCAATTTTAGGAGCAATTAATTTTATTTGTACAATTCTTAATATAATACCAAATAATATAAAATTTAATCAAATTCCTCTTTTCCCTTGATCAATTCTAATTACAGCTATTTTATTAATTTTATCTCTACCAGTTTTAGCTGGTGCTATTACAATATTATTAACTGATCGTAATTTAAATACATCATTTTTTGATCCAGCAGGAGGAGGAGATCCTATTTTA	O91
G86	Germany	R5	Int3	Schwegenheim	NA	hand	hand	H.axyridis	Macrosiphum_spp.	588	TAAAATAGGGTCTCCTCCTCCTGCTGGATCAAAAAATGATGTATTTAAATTACGATCAGTTAGTAATATTGTAATAGCACCGGCTAAAACTGGTAAAGATAAAATTAGTAAAATAGCTGTAATTAAAATTGATCAAGGAAAGAGAGGAATTTGATTAAGTTTTAAATTATTTGGTATTATATTAAGAATTGTACAAATAAAGTTAATTGCTCCTAAGATTGATGAAATTCCTGCTAAATGCAGAGAAAAAATAGTTAAATCAACTGAAATATTATTGTGTGCAATATTGTTTGATAAAGGTGGATAAA	O21
G67	Germany	R5	Int3	Weingarten	NA	hand	hand	H.axyridis	Microlophium_carnosum	394	TCTACCCACCCCTATCAAATAATATTGCACATAATAATATTTCAGTTGATTTAACTATTTTTTCATTACACTTAGCAGGAATTTCATCAATTTTAGGAGCAATTAATTTTATTTGTACAATTCTTAATATAATACCAAATAATATAAAATTTAATCAAATTCCTCTTTTCCCTTGATCAATTCTAATTACAGCTATTTTATTAATTTTATCTCTACCAGTTTTAGCTGGTGCTATTACAATATTATTAACTGATCGTAATTTAAATACATCATTTTTTGATCCAGCAGGAGGAGGAGATCCTATTTTA	O91
G70	Germany	R6	Int3	Schwegenheim	NA	hand	hand	H.axyridis	Microlophium_carnosum	230	TCTACCCACCCCTATCAAATAATATTGCACATAATAATATTTCAGTTGATTTAACTATTTTTTCATTACACTTAGCAGGAATTTCATCAATTTTAGGAGCAATTAATTTTATTTGTACAATTCTTAATATAATACCAAATAATATAAAATTTAATCAAATTCCTCTTTTCCCTTGATCAATTCTAATTACAGCTATTTTATTAATTTTATCTCTACCAGTTTTAGCTGGTGCTATTACAATATTATTAACTGATCGTAATTTAAATACATCATTTTTTGATCCAGCAGGAGGAGGAGATCCTATTTTA	O91
G71	Germany	R6	Int3	Schwegenheim	NA	hand	hand	H.axyridis	Microlophium_carnosum	1051	TCTACCCACCCCTATCAAATAATATTGCACATAATAATATTTCAGTTGATTTAACTATTTTTTCATTACACTTAGCAGGAATTTCATCAATTTTAGGAGCAATTAATTTTATTTGTACAATTCTTAATATAATACCAAATAATATAAAATTTAATCAAATTCCTCTTTTCCCTTGATCAATTCTAATTACAGCTATTTTATTAATTTTATCTCTACCAGTTTTAGCTGGTGCTATTACAATATTATTAACTGATCGTAATTTAAATACATCATTTTTTGATCCAGCAGGAGGAGGAGATCCTATTTTA	O91
G73	Germany	R5	Int3	Waghausel_2	NA	hand	hand	H.axyridis	Microlophium_carnosum	2620	TCTACCCACCCCTATCAAATAATATTGCACATAATAATATTTCAGTTGATTTAACTATTTTTTCATTACACTTAGCAGGAATTTCATCAATTTTAGGAGCAATTAATTTTATTTGTACAATTCTTAATATAATACCAAATAATATAAAATTTAATCAAATTCCTCTTTTCCCTTGATCAATTCTAATTACAGCTATTTTATTAATTTTATCTCTACCAGTTTTAGCTGGTGCTATTACAATATTATTAACTGATCGTAATTTAAATACATCATTTTTTGATCCAGCAGGAGGAGGAGATCCTATTTTA	O91
G74	Germany	R5	Int3	Waghausel_2	NA	hand	hand	H.axyridis	Microlophium_carnosum	129	TCTACCCACCCCTATCAAATAATATTGCACATAATAATATTTCAGTTGATTTAACTATTTTTTCATTACACTTAGCAGGAATTTCATCAATTTTAGGAGCAATTAATTTTATTTGTACAATTCTTAATATAATACCAAATAATATAAAATTTAATCAAATTCCTCTTTTCCCTTGATCAATTCTAATTACAGCTATTTTATTAATTTTATCTCTACCAGTTTTAGCTGGTGCTATTACAATATTATTAACTGATCGTAATTTAAATACATCATTTTTTGATCCAGCAGGAGGAGGAGATCCTATTTTA	O91
G77	Germany	R6	Int3	Weingarten	NA	hand	hand	H.axyridis	Microlophium_carnosum	9376	TCTACCCACCCCTATCAAATAATATTGCACATAATAATATTTCAGTTGATTTAACTATTTTTTCATTACACTTAGCAGGAATTTCATCAATTTTAGGAGCAATTAATTTTATTTGTACAATTCTTAATATAATACCAAATAATATAAAATTTAATCAAATTCCTCTTTTCCCTTGATCAATTCTAATTACAGCTATTTTATTAATTTTATCTCTACCAGTTTTAGCTGGTGCTATTACAATATTATTAACTGATCGTAATTTAAATACATCATTTTTTGATCCAGCAGGAGGAGGAGATCCTATTTTA	O91
G80	Germany	R4	Int2	Gommersheim_2	NA	hand	hand	H.axyridis	Drepanosiphum_oregonensis	556	TTTATCCACCTCTATCTAATAACATTGCCCACAACAATATTTCAGTAGATTTAACAATTTTTTCTTTACATCTAGCCGGAATTTCCTCTATTTTAGGAGCAATTAATTTTATTTGCACAATCCTTAATATAATACCAAACAATATAAAATTAAATCAAATTCCACTATTTCCATGATCAATTTTAATTACAGCAATTTTATTAATTTTATCTTTACCAGTTTTAGCAGGTGCTATTACCATATTATTAACTGATCGAAATTTAAATACATCTTTTTTTGATCCTTCAGGAGGAGGTGATCCAATTTTA	O26
G81	Germany	R4	Int2	Gommersheim_2	NA	hand	hand	H.axyridis	Microlophium_carnosum	1507	TCTACCCACCCCTATCAAATAATATTGCACATAATAATATTTCAGTTGATTTAACTATTTTTTCATTACACTTAGCAGGAATTTCATCAATTTTAGGAGCAATTAATTTTATTTGTACAATTCTTAATATAATACCAAATAATATAAAATTTAATCAAATTCCTCTTTTCCCTTGATCAATTCTAATTACAGCTATTTTATTAATTTTATCTCTACCAGTTTTAGCTGGTGCTATTACAATATTATTAACTGATCGTAATTTAAATACATCATTTTTTGATCCAGCAGGAGGAGGAGATCCTATTTTA	O91
H60	Germany	R6	Int3	Gommersheim_1	NA	hand	hand	H.axyridis	Aphis_spp.	120	AAGAATTGGATCTCCTCCTCCTGCTGGGTCAAAAAATGATGTATTTAAATTTCGATCAGTTAATAATATAGTAATAGCACCAGCTAAAACTGGTAAGGATAAAATTAATAATATGGCTGTAATTAAGATTGATCATGGAAATAGGGGAATTTGATTTAATTTTATATTATTAGGTATTATATTTAAAATAGTGCAAACAAAATTAATTGCTCCTAAAATTGATGAAATACCTGCTAGATGAAGGGAAAAAATAGTTAAATCAACTGAAATATTATTATGGGCAATATTATTTGATAGGGGTGGATAAA	O122
H54	Germany	R6	Int3	Gommersheim_1	NA	hand	hand	H.axyridis	Microlophium_carnosum	288	TCTACCCACCCCTATCAAATAATATTGCACATAATAATATTTCAGTTGATTTAACTATTTTTTCATTACACTTAGCAGGAATTTCATCAATTTTAGGAGCAATTAATTTTATTTGTACAATTCTTAATATAATACCAAATAATATAAAATTTAATCAAATTCCTCTTTTCCCTTGATCAATTCTAATTACAGCTATTTTATTAATTTTATCTCTACCAGTTTTAGCTGGTGCTATTACAATATTATTAACTGATCGTAATTTAAATACATCATTTTTTGATCCAGCAGGAGGAGGAGATCCTATTTTA	O91
H55	Germany	R5	Int3	Gommersheim_2	NA	hand	hand	H.axyridis	Microlophium_carnosum	99	TCTACCCACCCCTATCAAATAATATTGCACATAATAATATTTCAGTTGATTTAACTATTTTTTCATTACACTTAGCAGGAATTTCATCAATTTTAGGAGCAATTAATTTTATTTGTACAATTCTTAATATAATACCAAATAATATAAAATTTAATCAAATTCCTCTTTTCCCTTGATCAATTCTAATTACAGCTATTTTATTAATTTTATCTCTACCAGTTTTAGCTGGTGCTATTACAATATTATTAACTGATCGTAATTTAAATACATCATTTTTTGATCCAGCAGGAGGAGGAGATCCTATTTTA	O91
F40	Germany	R3	Int2	Offenbach_1	SP1	StickyTrap	trap	C.septempunctata	Chaetosiphon_fragaefolii	389	TTTATCCACCTTTATCTAATAATATCGCTCATAATAATATTTCAGTAGACTTAACTATTTTCTCTCTTCATTTAGCAGGAATCTCATCAATTTTAGGAGCAATTAATTTTATTTGTACAATCTTAAATATAATACCTAATAATATAAAATTAAATCAAATTCCTTTATTCCCCTGATCAATTTTAATTACAGCTATTTTATTAATTTTATCTTTACCAGTTTTAGCAGGTGCTATTACAATATTATTAACTGATCGAAATTTAAATACATCATTTTTTGATCCAGCAGGAGGGGGAGATCCAATTTTA	O73
F40	Germany	R3	Int2	Offenbach_1	SP1	StickyTrap	trap	C.septempunctata	Uroleucon_hypochoeridis	4253	TTTATCCACCTTTATCAAATAATATTGCACACAATAATATTTCAGTTGATTTAACAATTTTCTCTTTACATTTAGCAGGAATTTCATCAATTTTAGGAGCAATTAACTTTATTTGTACAATTCTAAATATAATACCAAATAATATAAAATTAAATCAAATTCCTCTATTCCCTTGATCAATTTTAATCACAGCTATTTTATTAATTTTATCACTACCTGTATTAGCAGGTGCTATCACTATATTATTAACTGATCGTAATATAAACACTTCATTTTTTGATCCAGCAGGAGGAGGAGATCCAATTTTA	O13
F57	Germany	R4	Int2	Offenbach_1	SP2	CombiTrap	trap	C.septempunctata	Uroleucon_hypochoeridis	110	TTTATCCACCTTTATCAAATAATATTGCACACAATAATATTTCAGTTGATTTAACAATTTTCTCTTTACATTTAGCAGGAATTTCATCAATTTTAGGAGCAATTAACTTTATTTGTACAATTCTAAATATAATACCAAATAATATAAAATTAAATCAAATTCCTCTATTCCCTTGATCAATTTTAATCACAGCTATTTTATTAATTTTATCACTACCTGTATTAGCAGGTGCTATCACTATATTATTAACTGATCGTAATATAAACACTTCATTTTTTGATCCAGCAGGAGGAGGAGATCCAATTTTA	O13
F49	Germany	R8	Int4	Waghausel_1	SP1	CombiTrap	trap	C.septempunctata	Microlophium_carnosum	488	TCTACCCACCCCTATCAAATAATATTGCACATAATAATATTTCAGTTGATTTAACTATTTTTTCATTACACTTAGCAGGAATTTCATCAATTTTAGGAGCAATTAATTTTATTTGTACAATTCTTAATATAATACCAAATAATATAAAATTTAATCAAATTCCTCTTTTCCCTTGATCAATTCTAATTACAGCTATTTTATTAATTTTATCTCTACCAGTTTTAGCTGGTGCTATTACAATATTATTAACTGATCGTAATTTAAATACATCATTTTTTGATCCAGCAGGAGGAGGAGATCCTATTTTA	O91
A25	Switzerland	R4	Int2	9	SP5	StickyTrap	trap	H.axyridis	only_ladybird_DNA	0
A35	Switzerland	R4	Int2	9	SP5	StickyTrap	trap	H.axyridis	only_ladybird_DNA	0
A26	Switzerland	R4	Int2	4	SP5	CombiTrap	trap	H.axyridis	only_ladybird_DNA	0
A27	Switzerland	R4	Int2	2	SP1	CombiTrap	trap	H.axyridis	only_ladybird_DNA	0
A29	Switzerland	R4	Int2	10	SP4	CombiTrap	trap	H.axyridis	only_ladybird_DNA	0
A30	Switzerland	R4	Int2	11	SP3	CombiTrap	trap	H.axyridis	only_ladybird_DNA	0
A33	Switzerland	R4	Int2	2	SP5	StickyTrap	trap	H.axyridis	only_ladybird_DNA	0
A34	Switzerland	R4	Int2	2	SP1	StickyTrap	trap	H.axyridis	only_ladybird_DNA	0
A36	Switzerland	R4	Int2	5	SP4	StickyTrap	trap	H.axyridis	only_ladybird_DNA	0
A37	Switzerland	R4	Int2	11	SP3	StickyTrap	trap	H.axyridis	only_ladybird_DNA	0
A38	Switzerland	R4	Int2	5	SP4	StickyTrap	trap	H.axyridis	only_ladybird_DNA	0
A39	Switzerland	R4	Int2	6	SP5	StickyTrap	trap	H.axyridis	only_ladybird_DNA	0
A12	Switzerland	R6	Int3	6	SP1	CombiTrap	trap	H.axyridis	only_ladybird_DNA	0
A18	Switzerland	R6	Int3	6	SP3	CombiTrap	trap	H.axyridis	only_ladybird_DNA	0
A19	Switzerland	R6	Int3	6	SP3	CombiTrap	trap	H.axyridis	only_ladybird_DNA	0
A20	Switzerland	R6	Int3	6	SP3	CombiTrap	trap	H.axyridis	only_ladybird_DNA	0
A22	Germany	R6	Int3	Gommersheim_1	SP1	hand	hand	H.axyridis	only_ladybird_DNA	0
A23	Germany	R6	Int3	Gommersheim_1	SP4	hand	hand	H.axyridis	only_ladybird_DNA	0
A24	Switzerland	R6	Int3	10	SP4	CombiTrap	trap	H.axyridis	only_ladybird_DNA	0
A02	Germany	R6	Int3	Offenbach_2	SP4	hand	hand	H.axyridis	only_ladybird_DNA	0
A03	Switzerland	R6	Int3	10	SP4	CombiTrap	trap	H.axyridis	only_ladybird_DNA	0
A06	Switzerland	R4	Int2	11	SP3	StickyTrap	trap	H.axyridis	only_ladybird_DNA	0
A11	Switzerland	R4	Int2	12	SP1	StickyTrap	trap	H.axyridis	only_ladybird_DNA	0
A13	Switzerland	R4	Int2	9	SP1	StickyTrap	trap	H.axyridis	only_ladybird_DNA	0
A14	Switzerland	R4	Int2	12	SP3	StickyTrap	trap	H.axyridis	only_ladybird_DNA	0
A15	Switzerland	R4	Int2	11	SP3	StickyTrap	trap	H.axyridis	only_ladybird_DNA	0
A16	Switzerland	R4	Int2	9	SP5	StickyTrap	trap	H.axyridis	only_ladybird_DNA	0
B20	Switzerland	R4	Int2	11	SP1	CombiTrap	trap	H.axyridis	only_ladybird_DNA	0
B30	Germany	R6	Int3	Offenbach_2	SP3	hand	hand	H.axyridis	only_ladybird_DNA	0
B40	Germany	R6	Int3	Gommersheim_1	SP3	hand	hand	H.axyridis	only_ladybird_DNA	0
B42	Germany	R3	Int2	Offenbach_1	SP5	hand	hand	H.axyridis	only_ladybird_DNA	0
B23	Germany	R4	Int2	Kandel_Z	SP1	hand	hand	C.septempunctata	only_ladybird_DNA	0
B27	Switzerland	R4	Int2	11	SP1	StickyTrap	trap	H.axyridis	only_ladybird_DNA	0
B28	Switzerland	R6	Int3	5	SP1	StickyTrap	trap	H.axyridis	only_ladybird_DNA	0
B29	Germany	R3	Int2	Offenbach_1	SP5	hand	hand	H.axyridis	only_ladybird_DNA	0
B31	Germany	R6	Int3	Gommersheim_1	NA	hand	hand	H.axyridis	only_ladybird_DNA	0
B32	Switzerland	R1	Int1	11	SP3	CombiTrap	trap	C.septempunctata	only_ladybird_DNA	0
B33	Switzerland	R6	Int3	2	SP3	CombiTrap	trap	C.septempunctata	only_ladybird_DNA	0
A49	Switzerland	R4	Int2	10	SP4	CombiTrap	trap	C.septempunctata	only_ladybird_DNA	0
A50	Switzerland	R4	Int2	3	SP5	CombiTrap	trap	C.septempunctata	only_ladybird_DNA	0
A51	Switzerland	R4	Int2	2	SP3	CombiTrap	trap	C.septempunctata	only_ladybird_DNA	0
A52	Switzerland	R4	Int2	3	SP5	CombiTrap	trap	C.septempunctata	only_ladybird_DNA	0
A53	Switzerland	R4	Int2	7	SP1	CombiTrap	trap	C.septempunctata	only_ladybird_DNA	0
A55	Switzerland	R7	Int4	6	SP3	CombiTrap	trap	H.axyridis	only_ladybird_DNA	0
A56	Switzerland	R7	Int4	12	SP2	CombiTrap	trap	H.axyridis	only_ladybird_DNA	0
A57	Switzerland	R7	Int4	2	SP3	CombiTrap	trap	H.axyridis	only_ladybird_DNA	0
A59	Switzerland	R7	Int4	12	SP3	CombiTrap	trap	H.axyridis	only_ladybird_DNA	0
A60	Switzerland	R7	Int4	2	SP3	CombiTrap	trap	H.axyridis	only_ladybird_DNA	0
A61	Germany	R7	Int4	Kandel_Z	SP5	hand	hand	H.axyridis	only_ladybird_DNA	0
A62	Switzerland	R7	Int4	6	SP3	CombiTrap	trap	H.axyridis	only_ladybird_DNA	0
A63	Switzerland	R7	Int4	2	SP3	CombiTrap	trap	H.axyridis	only_ladybird_DNA	0
A71	Switzerland	R7	Int4	2	SP3	CombiTrap	trap	H.axyridis	only_ladybird_DNA	0
A81	Switzerland	R7	Int4	11	SP3	CombiTrap	trap	H.axyridis	only_ladybird_DNA	0
A86	Switzerland	R7	Int4	2	SP2	CombiTrap	trap	H.axyridis	only_ladybird_DNA	0
A87	Switzerland	R7	Int4	2	SP3	CombiTrap	trap	H.axyridis	only_ladybird_DNA	0
A88	Switzerland	R7	Int4	6	SP4	StickyTrap	trap	H.axyridis	only_ladybird_DNA	0
A89	Switzerland	R7	Int4	1	SP3	CombiTrap	trap	H.axyridis	only_ladybird_DNA	0
A74	Switzerland	R7	Int4	6	SP5	StickyTrap	trap	H.axyridis	only_ladybird_DNA	0
A76	Switzerland	R7	Int4	5	SP1	StickyTrap	trap	H.axyridis	only_ladybird_DNA	0
A78	Switzerland	R7	Int4	6	SP3	StickyTrap	trap	H.axyridis	only_ladybird_DNA	0
A47	Switzerland	R7	Int4	3	NA	StickyTrap	trap	H.axyridis	only_ladybird_DNA	0
A64	Germany	R3	Int2	Weingarten	NA	hand	hand	C.septempunctata	only_ladybird_DNA	0
A67	Germany	R6	Int3	Schwegenheim	NA	hand	hand	C.septempunctata	only_ladybird_DNA	0
B19	Switzerland	R2	Int1	2	SP1	CombiTrap	trap	H.axyridis	only_ladybird_DNA	0
A93	Switzerland	R2	Int1	9	SP2	CombiTrap	trap	H.axyridis	only_ladybird_DNA	0
A94	Switzerland	R2	Int1	1	SP4	CombiTrap	trap	H.axyridis	only_ladybird_DNA	0
A95	Switzerland	R2	Int1	3	SP4	CombiTrap	trap	H.axyridis	only_ladybird_DNA	0
A96	Switzerland	R2	Int1	3	SP4	CombiTrap	trap	H.axyridis	only_ladybird_DNA	0
B01	Switzerland	R2	Int1	7	SP4	CombiTrap	trap	H.axyridis	only_ladybird_DNA	0
C39	Germany	R5	Int3	Gommersheim_1	SP3	hand	hand	H.axyridis	only_ladybird_DNA	0
C40	Germany	R5	Int3	Gommersheim_1	SP3	hand	hand	H.axyridis	only_ladybird_DNA	0
C23	Switzerland	R5	Int3	12	SP2	StickyTrap	trap	C.septempunctata	only_ladybird_DNA	0
C24	Switzerland	R5	Int3	6	SP5	StickyTrap	trap	C.septempunctata	only_ladybird_DNA	0
C25	Switzerland	R5	Int3	6	SP5	StickyTrap	trap	C.septempunctata	only_ladybird_DNA	0
C26	Switzerland	R5	Int3	6	SP4	StickyTrap	trap	C.septempunctata	only_ladybird_DNA	0
C27	Switzerland	R5	Int3	12	SP1	StickyTrap	trap	H.axyridis	only_ladybird_DNA	0
C28	Switzerland	R5	Int3	7	SP2	StickyTrap	trap	H.axyridis	only_ladybird_DNA	0
C29	Switzerland	R5	Int3	11	SP3	StickyTrap	trap	H.axyridis	only_ladybird_DNA	0
C31	Switzerland	R5	Int3	6	SP1	StickyTrap	trap	H.axyridis	only_ladybird_DNA	0
C32	Switzerland	R5	Int3	6	SP3	StickyTrap	trap	H.axyridis	only_ladybird_DNA	0
C33	Switzerland	R5	Int3	12	SP3	StickyTrap	trap	C.septempunctata	only_ladybird_DNA	0
B63	Switzerland	R3	Int2	11	SP3	CombiTrap	trap	C.septempunctata	only_ladybird_DNA	0
B64	Switzerland	R3	Int2	10	SP1	CombiTrap	trap	C.septempunctata	only_ladybird_DNA	0
B65	Switzerland	R3	Int2	8	SP3	CombiTrap	trap	C.septempunctata	only_ladybird_DNA	0
B66	Switzerland	R3	Int2	11	SP1	CombiTrap	trap	C.septempunctata	only_ladybird_DNA	0
B44	Switzerland	R3	Int2	6	SP4	CombiTrap	trap	C.septempunctata	only_ladybird_DNA	0
B45	Switzerland	R3	Int2	10	SP3	CombiTrap	trap	C.septempunctata	only_ladybird_DNA	0
B46	Switzerland	R3	Int2	10	SP3	CombiTrap	trap	C.septempunctata	only_ladybird_DNA	0
B47	Switzerland	R3	Int2	9	SP1	CombiTrap	trap	C.septempunctata	only_ladybird_DNA	0
B48	Switzerland	R3	Int2	1	SP2	CombiTrap	trap	H.axyridis	only_ladybird_DNA	0
B49	Switzerland	R3	Int2	12	SP1	CombiTrap	trap	H.axyridis	only_ladybird_DNA	0
B50	Switzerland	R3	Int2	6	SP4	CombiTrap	trap	H.axyridis	only_ladybird_DNA	0
B51	Switzerland	R3	Int2	6	SP1	StickyTrap	trap	H.axyridis	only_ladybird_DNA	0
B52	Switzerland	R3	Int2	5	SP4	CombiTrap	trap	H.axyridis	only_ladybird_DNA	0
B53	Germany	R3	Int2	Schwegenheim	SP4	hand	hand	C.septempunctata	only_ladybird_DNA	0
B55	Switzerland	R3	Int2	7	SP2	StickyTrap	trap	H.axyridis	only_ladybird_DNA	0
B56	Switzerland	R3	Int2	5	SP4	StickyTrap	trap	H.axyridis	only_ladybird_DNA	0
B57	Switzerland	R3	Int2	9	SP5	hand	hand	H.axyridis	only_ladybird_DNA	0
B67	Switzerland	R3	Int2	6	SP2	StickyTrap	trap	H.axyridis	only_ladybird_DNA	0
B84	Switzerland	R3	Int2	6	SP3	StickyTrap	trap	H.axyridis	only_ladybird_DNA	0
B85	Switzerland	R3	Int2	6	SP2	StickyTrap	trap	H.axyridis	only_ladybird_DNA	0
B86	Switzerland	R3	Int2	7	SP1	StickyTrap	trap	H.axyridis	only_ladybird_DNA	0
B87	Switzerland	R3	Int2	6	SP1	StickyTrap	trap	H.axyridis	only_ladybird_DNA	0
B88	Germany	R3	Int2	Schwegenheim	SP4	hand	hand	C.septempunctata	only_ladybird_DNA	0
B90	Switzerland	R3	Int2	6	SP1	StickyTrap	trap	C.septempunctata	only_ladybird_DNA	0
B68	Switzerland	R3	Int2	5	SP2	StickyTrap	trap	C.septempunctata	only_ladybird_DNA	0
B70	Germany	R3	Int2	Schwegenheim	SP1	hand	hand	C.septempunctata	only_ladybird_DNA	0
B71	Germany	R3	Int2	Schwegenheim	SP1	hand	hand	C.septempunctata	only_ladybird_DNA	0
B72	Germany	R3	Int2	Weingarten	SP5	hand	hand	H.axyridis	only_ladybird_DNA	0
B73	Germany	R3	Int2	Weingarten	SP5	hand	hand	H.axyridis	only_ladybird_DNA	0
B74	Germany	R3	Int2	Schwegenheim	SP3	hand	hand	C.septempunctata	only_ladybird_DNA	0
B80	Germany	R3	Int2	Weingarten	SP5	hand	hand	H.axyridis	only_ladybird_DNA	0
B81	Germany	R3	Int2	Weingarten	SP5	hand	hand	H.axyridis	only_ladybird_DNA	0
B82	Germany	R3	Int2	Weingarten	SP5	hand	hand	H.axyridis	only_ladybird_DNA	0
C06	Switzerland	R5	Int3	6	SP3	CombiTrap	trap	H.axyridis	only_ladybird_DNA	0
C12	Switzerland	R5	Int3	2	SP1	CombiTrap	trap	H.axyridis	only_ladybird_DNA	0
C13	Switzerland	R5	Int3	2	SP1	CombiTrap	trap	H.axyridis	only_ladybird_DNA	0
C14	Switzerland	R5	Int3	2	SP1	CombiTrap	trap	H.axyridis	only_ladybird_DNA	0
C15	Switzerland	R5	Int3	2	SP1	CombiTrap	trap	H.axyridis	only_ladybird_DNA	0
C16	Switzerland	R5	Int3	1	SP2	CombiTrap	trap	H.axyridis	only_ladybird_DNA	0
C17	Switzerland	R5	Int3	6	SP3	CombiTrap	trap	H.axyridis	only_ladybird_DNA	0
C18	Switzerland	R5	Int3	2	SP1	CombiTrap	trap	H.axyridis	only_ladybird_DNA	0
B92	Switzerland	R5	Int3	6	SP3	CombiTrap	trap	H.axyridis	only_ladybird_DNA	0
B93	Switzerland	R5	Int3	6	SP3	CombiTrap	trap	H.axyridis	only_ladybird_DNA	0
B94	Switzerland	R5	Int3	10	SP3	CombiTrap	trap	H.axyridis	only_ladybird_DNA	0
B95	Switzerland	R5	Int3	6	SP3	CombiTrap	trap	H.axyridis	only_ladybird_DNA	0
B96	Switzerland	R5	Int3	2	SP1	CombiTrap	trap	H.axyridis	only_ladybird_DNA	0
C01	Switzerland	R5	Int3	1	SP2	CombiTrap	trap	H.axyridis	only_ladybird_DNA	0
C02	Switzerland	R5	Int3	2	SP1	CombiTrap	trap	H.axyridis	only_ladybird_DNA	0
C03	Switzerland	R5	Int3	6	SP3	CombiTrap	trap	H.axyridis	only_ladybird_DNA	0
C04	Switzerland	R5	Int3	6	SP3	CombiTrap	trap	H.axyridis	only_ladybird_DNA	0
C05	Switzerland	R5	Int3	11	SP3	CombiTrap	trap	H.axyridis	only_ladybird_DNA	0
C07	Switzerland	R5	Int3	2	SP1	CombiTrap	trap	H.axyridis	only_ladybird_DNA	0
C08	Switzerland	R5	Int3	12	SP1	CombiTrap	trap	H.axyridis	only_ladybird_DNA	0
C09	Switzerland	R5	Int3	6	SP3	CombiTrap	trap	H.axyridis	only_ladybird_DNA	0
C10	Switzerland	R5	Int3	10	SP3	CombiTrap	trap	H.axyridis	only_ladybird_DNA	0
C11	Switzerland	R5	Int3	12	SP1	CombiTrap	trap	H.axyridis	only_ladybird_DNA	0
D37	Germany	R8	Int4	Kandel_1	SP1	hand	hand	C.septempunctata	only_ladybird_DNA	0
D38	Germany	R8	Int4	Kandel_1	SP3	hand	hand	C.septempunctata	only_ladybird_DNA	0
D40	Germany	R3	Int2	Offenbach_2	SP2	hand	hand	C.septempunctata	only_ladybird_DNA	0
D22	Germany	R4	Int2	Offenbach_2	SP3	CombiTrap	trap	C.septempunctata	only_ladybird_DNA	0
D25	Germany	R6	Int3	Schwegenheim	NA	hand	hand	C.septempunctata	only_ladybird_DNA	0
D27	Germany	R6	Int3	Offenbach_2	SP1	hand	hand	C.septempunctata	only_ladybird_DNA	0
D28	Germany	R6	Int3	Offenbach_2	SP1	hand	hand	C.septempunctata	only_ladybird_DNA	0
D31	Germany	R6	Int3	Offenbach_2	SP1	hand	hand	C.septempunctata	only_ladybird_DNA	0
C59	Switzerland	R1	Int1	7	SP4	CombiTrap	trap	H.axyridis	only_ladybird_DNA	0
C60	Switzerland	R1	Int1	9	SP5	CombiTrap	trap	H.axyridis	only_ladybird_DNA	0
C61	Switzerland	R1	Int1	7	SP4	CombiTrap	trap	H.axyridis	only_ladybird_DNA	0
C43	Germany	R7	Int4	Waghausel_2	NA	hand	hand	C.septempunctata	only_ladybird_DNA	0
C46	Germany	R7	Int4	Waghausel_2	NA	hand	hand	C.septempunctata	only_ladybird_DNA	0
C47	Germany	R7	Int4	Waghausel_2	NA	hand	hand	C.septempunctata	only_ladybird_DNA	0
C49	Germany	R7	Int4	Waghausel_2	NA	hand	hand	C.septempunctata	only_ladybird_DNA	0
C51	Germany	R6	Int3	Waghausel_2	NA	hand	hand	C.septempunctata	only_ladybird_DNA	0
C52	Germany	R6	Int3	Waghausel_2	NA	hand	hand	C.septempunctata	only_ladybird_DNA	0
C55	Germany	R6	Int3	Waghausel_2	NA	hand	hand	C.septempunctata	only_ladybird_DNA	0
C66	Germany	R6	Int3	Waghausel_2	SP3	hand	hand	C.septempunctata	only_ladybird_DNA	0
C84	Germany	R5	Int3	Weingarten	NA	hand	hand	C.septempunctata	only_ladybird_DNA	0
C87	Germany	R7	Int4	Offenbach_2	NA	hand	hand	C.septempunctata	only_ladybird_DNA	0
C67	Germany	R4	Int2	Waghausel_2	NA	hand	hand	C.septempunctata	only_ladybird_DNA	0
C68	Germany	R5	Int3	Waghausel_2	NA	hand	hand	C.septempunctata	only_ladybird_DNA	0
C71	Germany	R7	Int4	Waghausel_1	NA	hand	hand	C.septempunctata	only_ladybird_DNA	0
C73	Germany	R7	Int4	Waghausel_1	NA	hand	hand	C.septempunctata	only_ladybird_DNA	0
C75	Germany	R7	Int4	Waghausel_1	NA	hand	hand	C.septempunctata	only_ladybird_DNA	0
C76	Germany	R7	Int4	Waghausel_1	NA	hand	hand	C.septempunctata	only_ladybird_DNA	0
C78	Germany	R7	Int4	Waghausel_1	NA	hand	hand	C.septempunctata	only_ladybird_DNA	0
C79	Germany	R7	Int4	Weingarten_2	NA	hand	hand	C.septempunctata	only_ladybird_DNA	0
C80	Germany	R7	Int4	Weingarten	NA	hand	hand	C.septempunctata	only_ladybird_DNA	0
C81	Germany	R7	Int4	Weingarten	NA	hand	hand	C.septempunctata	only_ladybird_DNA	0
C91	Germany	R3	Int2	Waghausel_1	NA	hand	hand	C.septempunctata	only_ladybird_DNA	0
C92	Germany	R3	Int2	Waghausel_1	NA	hand	hand	C.septempunctata	only_ladybird_DNA	0
C93	Germany	R4	Int2	Waghausel_1	NA	hand	hand	C.septempunctata	only_ladybird_DNA	0
C94	Germany	R6	Int3	Waghausel_1	NA	hand	hand	C.septempunctata	only_ladybird_DNA	0
C96	Germany	R6	Int3	Waghausel_1	NA	hand	hand	C.septempunctata	only_ladybird_DNA	0
D01	Germany	R6	Int3	Waghausel_1	NA	hand	hand	C.septempunctata	only_ladybird_DNA	0
D04	Germany	R7	Int4	Kandel_1	NA	hand	hand	C.septempunctata	only_ladybird_DNA	0
D08	Germany	R7	Int4	Kandel_2	SP1	hand	hand	C.septempunctata	only_ladybird_DNA	0
E18	Germany	R7	Int4	Kandel_Z	SP1	hand	hand	H.axyridis	only_ladybird_DNA	0
E29	Germany	R7	Int4	Kandel_Z	SP2	hand	hand	H.axyridis	only_ladybird_DNA	0
E35	Germany	R7	Int4	Kandel_Z	SP1	hand	hand	H.axyridis	only_ladybird_DNA	0
E36	Germany	R7	Int4	Kandel_Z	SP3	hand	hand	H.axyridis	only_ladybird_DNA	0
E37	Germany	R7	Int4	Kandel_Z	SP1	hand	hand	H.axyridis	only_ladybird_DNA	0
E38	Germany	R7	Int4	Kandel_Z	SP1	hand	hand	H.axyridis	only_ladybird_DNA	0
E39	Germany	R7	Int4	Kandel_Z	SP1	hand	hand	H.axyridis	only_ladybird_DNA	0
E40	Germany	R7	Int4	Kandel_Z	SP1	hand	hand	H.axyridis	only_ladybird_DNA	0
D44	Germany	R6	Int3	Gommersheim_1	NA	hand	hand	C.septempunctata	only_ladybird_DNA	0
D51	Germany	R8	Int4	Gommersheim_1	SP3	hand	hand	C.septempunctata	only_ladybird_DNA	0
D54	Germany	R4	Int2	Offenbach_1	SP2	CombiTrap	trap	C.septempunctata	only_ladybird_DNA	0
D84	Germany	R6	Int3	Offenbach_2	NA	hand	hand	H.axyridis	only_ladybird_DNA	0
D86	Germany	R6	Int3	Offenbach_2	NA	hand	hand	H.axyridis	only_ladybird_DNA	0
D70	Germany	R5	Int3	Offenbach_2	NA	hand	hand	H.axyridis	only_ladybird_DNA	0
D72	Germany	R5	Int3	Offenbach_2	NA	hand	hand	H.axyridis	only_ladybird_DNA	0
D75	Germany	R5	Int3	Offenbach_1	NA	hand	hand	H.axyridis	only_ladybird_DNA	0
D79	Germany	R5	Int3	Offenbach_1	NA	hand	hand	H.axyridis	only_ladybird_DNA	0
D80	Germany	R5	Int3	Offenbach_1	NA	hand	hand	H.axyridis	only_ladybird_DNA	0
E05	Germany	R6	Int3	Offenbach_1	NA	hand	hand	H.axyridis	only_ladybird_DNA	0
E17	Germany	R3	Int2	Offenbach_2	SP2	hand	hand	H.axyridis	only_ladybird_DNA	0
D91	Germany	R3	Int2	Offenbach_2	SP2	hand	hand	H.axyridis	only_ladybird_DNA	0
D92	Germany	R3	Int2	Offenbach_2	SP2	hand	hand	H.axyridis	only_ladybird_DNA	0
D93	Germany	R3	Int2	Offenbach_2	SP2	hand	hand	H.axyridis	only_ladybird_DNA	0
D95	Germany	R2	Int1	Offenbach_1	SP1	hand	hand	H.axyridis	only_ladybird_DNA	0
E01	Germany	R2	Int1	Offenbach_1	SP1	hand	hand	H.axyridis	only_ladybird_DNA	0
E02	Germany	R3	Int2	Gommersheim_2	NA	hand	hand	H.axyridis	only_ladybird_DNA	0
E03	Germany	R3	Int2	Gommersheim_2	SP1	hand	hand	H.axyridis	only_ladybird_DNA	0
E04	Germany	R3	Int2	Gommersheim_2	SP3	hand	hand	H.axyridis	only_ladybird_DNA	0
E07	Germany	R3	Int2	Gommersheim_2	NA	hand	hand	H.axyridis	only_ladybird_DNA	0
E09	Germany	R3	Int2	Gommersheim_2	NA	hand	hand	H.axyridis	only_ladybird_DNA	0
E10	Germany	R3	Int2	Gommersheim_2	NA	hand	hand	H.axyridis	only_ladybird_DNA	0
F18	Germany	R7	Int4	Waghausel_1	NA	hand	hand	H.axyridis	only_ladybird_DNA	0
F28	Germany	R7	Int4	Waghausel_1	NA	hand	hand	H.axyridis	only_ladybird_DNA	0
F33	Germany	R7	Int4	Waghausel_1	NA	hand	hand	H.axyridis	only_ladybird_DNA	0
F34	Germany	R6	Int3	Waghausel_2	NA	hand	hand	H.axyridis	only_ladybird_DNA	0
F35	Germany	R6	Int3	Waghausel_2	NA	hand	hand	H.axyridis	only_ladybird_DNA	0
F36	Germany	R6	Int3	Waghausel_2	NA	hand	hand	H.axyridis	only_ladybird_DNA	0
F37	Germany	R6	Int3	Waghausel_2	NA	hand	hand	H.axyridis	only_ladybird_DNA	0
F19	Germany	R5	Int3	Gommersheim_1	NA	hand	hand	H.axyridis	only_ladybird_DNA	0
F20	Germany	R5	Int3	Gommersheim_1	NA	hand	hand	H.axyridis	only_ladybird_DNA	0
F24	Germany	R6	Int3	Gommersheim_2	NA	hand	hand	H.axyridis	only_ladybird_DNA	0
F26	Germany	R6	Int3	Gommersheim_1	NA	hand	hand	H.axyridis	only_ladybird_DNA	0
F29	Germany	R5	Int3	Gommersheim_2	NA	hand	hand	H.axyridis	only_ladybird_DNA	0
F30	Germany	R5	Int3	Gommersheim_2	NA	hand	hand	H.axyridis	only_ladybird_DNA	0
F31	Germany	R5	Int3	Waghausel_1	NA	hand	hand	H.axyridis	only_ladybird_DNA	0
F32	Germany	R5	Int3	Waghausel_1	NA	hand	hand	H.axyridis	only_ladybird_DNA	0
E42	Germany	R6	Int3	Weingarten	NA	hand	hand	H.axyridis	only_ladybird_DNA	0
E53	Germany	R6	Int3	Weingarten	NA	hand	hand	H.axyridis	only_ladybird_DNA	0
E60	Germany	R5	Int3	Weingarten	NA	hand	hand	H.axyridis	only_ladybird_DNA	0
E61	Germany	R8	Int4	Weingarten	SP1	hand	hand	H.axyridis	only_ladybird_DNA	0
E62	Germany	R8	Int4	Weingarten	SP1	hand	hand	H.axyridis	only_ladybird_DNA	0
E63	Germany	R8	Int4	Weingarten	NA	hand	hand	H.axyridis	only_ladybird_DNA	0
E43	Germany	R7	Int4	Weingarten	SP3	hand	hand	H.axyridis	only_ladybird_DNA	0
E44	Germany	R4	Int2	Weingarten	NA	hand	hand	H.axyridis	only_ladybird_DNA	0
E45	Germany	R4	Int2	Weingarten	NA	hand	hand	H.axyridis	only_ladybird_DNA	0
E47	Germany	R7	Int4	Gommersheim_2	NA	hand	hand	H.axyridis	only_ladybird_DNA	0
E48	Germany	R7	Int4	Gommersheim_2	NA	hand	hand	H.axyridis	only_ladybird_DNA	0
E50	Germany	R5	Int3	Waghausel_1	NA	hand	hand	H.axyridis	only_ladybird_DNA	0
E51	Germany	R5	Int3	Waghausel_1	NA	hand	hand	H.axyridis	only_ladybird_DNA	0
E52	Germany	R6	Int3	Waghausel_1	NA	hand	hand	H.axyridis	only_ladybird_DNA	0
E54	Germany	R4	Int2	Waghausel_2	NA	hand	hand	H.axyridis	only_ladybird_DNA	0
E55	Germany	R6	Int3	Waghausel_2	NA	hand	hand	H.axyridis	only_ladybird_DNA	0
E57	Germany	R7	Int4	Waghausel_2	NA	hand	hand	H.axyridis	only_ladybird_DNA	0
E58	Germany	R7	Int4	Waghausel_2	NA	hand	hand	H.axyridis	only_ladybird_DNA	0
E66	Germany	R3	Int2	Waghausel_1	NA	hand	hand	H.axyridis	only_ladybird_DNA	0
E77	Germany	R8	Int4	Waghausel_2	NA	hand	hand	H.axyridis	only_ladybird_DNA	0
E83	Germany	R4	Int2	Waghausel_1	NA	CombiTrap	trap	H.axyridis	only_ladybird_DNA	0
E84	Germany	R4	Int2	Waghausel_1	NA	hand	hand	H.axyridis	only_ladybird_DNA	0
E85	Germany	R5	Int3	Gommersheim_1	NA	hand	hand	H.axyridis	only_ladybird_DNA	0
E88	Germany	R6	Int3	Gommersheim_1	NA	hand	hand	H.axyridis	only_ladybird_DNA	0
E67	Germany	R6	Int3	Gommersheim_2	NA	hand	hand	H.axyridis	only_ladybird_DNA	0
E70	Germany	R4	Int2	Gommersheim_2	NA	hand	hand	H.axyridis	only_ladybird_DNA	0
E71	Germany	R4	Int2	Gommersheim_2	NA	hand	hand	H.axyridis	only_ladybird_DNA	0
E73	Germany	R7	Int4	Offenbach_1	NA	hand	hand	H.axyridis	only_ladybird_DNA	0
E74	Germany	R7	Int4	Waghausel_1	NA	hand	hand	H.axyridis	only_ladybird_DNA	0
E79	Germany	R5	Int3	Schwegenheim	NA	hand	hand	H.axyridis	only_ladybird_DNA	0
E80	Germany	R5	Int3	Schwegenheim	NA	hand	hand	H.axyridis	only_ladybird_DNA	0
E81	Germany	R8	Int4	Schwegenheim	SP2	hand	hand	H.axyridis	only_ladybird_DNA	0
E90	Germany	R4	Int2	Schwegenheim	SP2	CombiTrap	trap	H.axyridis	only_ladybird_DNA	0
F05	Germany	R3	Int2	Schwegenheim	NA	hand	hand	H.axyridis	only_ladybird_DNA	0
F11	Germany	R3	Int2	Schwegenheim	NA	hand	hand	H.axyridis	only_ladybird_DNA	0
F12	Germany	R3	Int2	Schwegenheim	NA	hand	hand	H.axyridis	only_ladybird_DNA	0
F14	Germany	R6	Int3	Schwegenheim	NA	hand	hand	H.axyridis	only_ladybird_DNA	0
F15	Germany	R7	Int4	Schwegenheim	SP3	hand	hand	H.axyridis	only_ladybird_DNA	0
F17	Germany	R6	Int3	Kandel_2	SP1	hand	hand	H.axyridis	only_ladybird_DNA	0
E94	Germany	R5	Int3	Kandel_Z	SP1	hand	hand	H.axyridis	only_ladybird_DNA	0
E95	Germany	R5	Int3	Kandel_Z	SP2	hand	hand	H.axyridis	only_ladybird_DNA	0
F01	Germany	R6	Int3	Kandel_Z	SP3	hand	hand	H.axyridis	only_ladybird_DNA	0
F03	Germany	R4	Int2	Waghausel_1	SP3	StickyTrap	trap	H.axyridis	only_ladybird_DNA	0
F04	Germany	R4	Int2	Waghausel_1	NA	hand	hand	H.axyridis	only_ladybird_DNA	0
F06	Germany	R4	Int2	Waghausel_1	NA	hand	hand	H.axyridis	only_ladybird_DNA	0
F07	Germany	R4	Int2	Waghausel_1	NA	hand	hand	H.axyridis	only_ladybird_DNA	0
F08	Germany	R4	Int2	Waghausel_1	NA	hand	hand	H.axyridis	only_ladybird_DNA	0
H52	Switzerland	R4	Int2	5	SP5	CombiTrap	trap	H.axyridis	only_ladybird_DNA	0
H56	Switzerland	R4	Int2	5	SP4	StickyTrap	trap	H.axyridis	only_ladybird_DNA	0
H04	Switzerland	R6	Int3	12	SP2	StickyTrap	trap	H.axyridis	only_ladybird_DNA	0
H15	Switzerland	R6	Int3	6	SP1	StickyTrap	trap	H.axyridis	only_ladybird_DNA	0
H21	Switzerland	R6	Int3	5	SP1	StickyTrap	trap	H.axyridis	only_ladybird_DNA	0
H22	Switzerland	R6	Int3	2	SP1	StickyTrap	trap	H.axyridis	only_ladybird_DNA	0
H23	Switzerland	R6	Int3	11	SP3	StickyTrap	trap	C.septempunctata	only_ladybird_DNA	0
H24	Switzerland	R6	Int3	6	SP3	StickyTrap	trap	H.axyridis	only_ladybird_DNA	0
H25	Switzerland	R6	Int3	12	SP1	StickyTrap	trap	H.axyridis	only_ladybird_DNA	0
H26	Switzerland	R6	Int3	2	SP3	StickyTrap	trap	H.axyridis	only_ladybird_DNA	0
H27	Switzerland	R6	Int3	6	SP1	StickyTrap	trap	H.axyridis	only_ladybird_DNA	0
H05	Switzerland	R6	Int3	2	SP2	StickyTrap	trap	H.axyridis	only_ladybird_DNA	0
H06	Switzerland	R6	Int3	10	SP1	StickyTrap	trap	H.axyridis	only_ladybird_DNA	0
H07	Switzerland	R6	Int3	10	SP1	StickyTrap	trap	H.axyridis	only_ladybird_DNA	0
H08	Switzerland	R6	Int3	2	SP1	StickyTrap	trap	H.axyridis	only_ladybird_DNA	0
H09	Switzerland	R6	Int3	11	SP3	StickyTrap	trap	H.axyridis	only_ladybird_DNA	0
H10	Switzerland	R6	Int3	10	SP1	StickyTrap	trap	H.axyridis	only_ladybird_DNA	0
H12	Switzerland	R6	Int3	7	SP2	StickyTrap	trap	H.axyridis	only_ladybird_DNA	0
H14	Switzerland	R6	Int3	6	SP3	StickyTrap	trap	C.septempunctata	only_ladybird_DNA	0
H16	Switzerland	R6	Int3	10	SP1	StickyTrap	trap	H.axyridis	only_ladybird_DNA	0
H17	Switzerland	R6	Int3	12	SP2	StickyTrap	trap	H.axyridis	only_ladybird_DNA	0
H28	Switzerland	R6	Int3	6	SP1	StickyTrap	trap	H.axyridis	only_ladybird_DNA	0
H45	Switzerland	R6	Int3	6	SP5	CombiTrap	trap	C.septempunctata	only_ladybird_DNA	0
H46	Switzerland	R6	Int3	7	SP2	CombiTrap	trap	H.axyridis	only_ladybird_DNA	0
H48	Switzerland	R6	Int3	7	SP2	CombiTrap	trap	H.axyridis	only_ladybird_DNA	0
H49	Switzerland	R6	Int3	12	SP1	CombiTrap	trap	H.axyridis	only_ladybird_DNA	0
H51	Switzerland	R6	Int3	11	SP1	CombiTrap	trap	C.septempunctata	only_ladybird_DNA	0
H30	Switzerland	R6	Int3	2	SP3	CombiTrap	trap	H.axyridis	only_ladybird_DNA	0
H31	Switzerland	R6	Int3	2	SP3	CombiTrap	trap	H.axyridis	only_ladybird_DNA	0
H32	Switzerland	R6	Int3	2	SP2	CombiTrap	trap	H.axyridis	only_ladybird_DNA	0
H33	Switzerland	R6	Int3	2	SP3	CombiTrap	trap	H.axyridis	only_ladybird_DNA	0
H34	Switzerland	R6	Int3	2	SP3	CombiTrap	trap	C.septempunctata	only_ladybird_DNA	0
H36	Switzerland	R6	Int3	3	SP1	CombiTrap	trap	H.axyridis	only_ladybird_DNA	0
H37	Switzerland	R6	Int3	3	SP5	CombiTrap	trap	H.axyridis	only_ladybird_DNA	0
H41	Switzerland	R6	Int3	5	SP1	CombiTrap	trap	H.axyridis	only_ladybird_DNA	0
H42	Switzerland	R6	Int3	5	SP1	CombiTrap	trap	H.axyridis	only_ladybird_DNA	0
H44	Switzerland	R6	Int3	5	SP4	CombiTrap	trap	H.axyridis	only_ladybird_DNA	0
G52	Germany	R4	Int2	Schwegenheim	SP3	CombiTrap	trap	C.septempunctata	only_ladybird_DNA	0
G62	Germany	R7	Int4	Kandel_Z	SP2	StickyTrap	trap	C.septempunctata	only_ladybird_DNA	0
G63	Germany	R5	Int3	Kandel_Z	SP1	CombiTrap	trap	C.septempunctata	only_ladybird_DNA	0
G64	Germany	R4	Int2	Kandel_Z	SP1	StickyTrap	trap	C.septempunctata	only_ladybird_DNA	0
G42	Germany	R4	Int2	Kandel_Z	SP1	CombiTrap	trap	C.septempunctata	only_ladybird_DNA	0
G43	Germany	R1	Int1	Kandel_Z	SP2	StickyTrap	trap	C.septempunctata	only_ladybird_DNA	0
G44	Germany	R5	Int3	Kandel_1	SP3	CombiTrap	trap	C.septempunctata	only_ladybird_DNA	0
G45	Germany	R3	Int2	Kandel_1	SP1	StickyTrap	trap	C.septempunctata	only_ladybird_DNA	0
G46	Germany	R4	Int2	Kandel_1	SP1	CombiTrap	trap	C.septempunctata	only_ladybird_DNA	0
G47	Germany	R4	Int2	Kandel_1	SP2	CombiTrap	trap	C.septempunctata	only_ladybird_DNA	0
G49	Germany	R4	Int2	Kandel_Z	SP3	CombiTrap	trap	C.septempunctata	only_ladybird_DNA	0
G51	Germany	R8	Int4	Offenbach_2	SP2	StickyTrap	trap	C.septempunctata	only_ladybird_DNA	0
G53	Germany	R8	Int4	Offenbach_2	SP3	StickyTrap	trap	C.septempunctata	only_ladybird_DNA	0
F76	Germany	R3	Int2	Weingarten	SP2	CombiTrap	trap	H.axyridis	only_ladybird_DNA	0
F82	Germany	R4	Int2	Weingarten	SP3	CombiTrap	trap	H.axyridis	only_ladybird_DNA	0
F83	Germany	R8	Int4	Weingarten	SP2	CombiTrap	trap	H.axyridis	only_ladybird_DNA	0
F87	Germany	R8	Int4	Schwegenheim	SP2	StickyTrap	trap	H.axyridis	only_ladybird_DNA	0
F88	Germany	R4	Int2	Schwegenheim	SP1	StickyTrap	trap	H.axyridis	only_ladybird_DNA	0
F66	Germany	R4	Int2	Schwegenheim	SP2	CombiTrap	trap	H.axyridis	only_ladybird_DNA	0
F67	Germany	R4	Int2	Schwegenheim	SP3	CombiTrap	trap	H.axyridis	only_ladybird_DNA	0
F69	Germany	R8	Int4	Gommersheim_2	SP1	StickyTrap	trap	H.axyridis	only_ladybird_DNA	0
F71	Germany	R1	Int1	Gommersheim_2	SP1	StickyTrap	trap	H.axyridis	only_ladybird_DNA	0
F72	Germany	R7	Int4	Gommersheim_1	SP1	StickyTrap	trap	H.axyridis	only_ladybird_DNA	0
F73	Germany	R7	Int4	Gommersheim_1	SP3	StickyTrap	trap	H.axyridis	only_ladybird_DNA	0
F75	Germany	R8	Int4	Gommersheim_1	SP3	StickyTrap	trap	H.axyridis	only_ladybird_DNA	0
F77	Germany	R8	Int4	Gommersheim_1	SP1	CombiTrap	trap	H.axyridis	only_ladybird_DNA	0
F78	Germany	R8	Int4	Offenbach_2	SP1	CombiTrap	trap	H.axyridis	only_ladybird_DNA	0
F80	Germany	R4	Int2	Offenbach_2	SP3	StickyTrap	trap	H.axyridis	only_ladybird_DNA	0
F81	Germany	R1	Int1	Offenbach_1	SP2	StickyTrap	trap	H.axyridis	only_ladybird_DNA	0
G04	Germany	R3	Int2	Offenbach_1	SP2	CombiTrap	trap	H.axyridis	only_ladybird_DNA	0
G11	Germany	R4	Int2	Offenbach_1	SP2	CombiTrap	trap	H.axyridis	only_ladybird_DNA	0
G16	Germany	R4	Int2	Kandel_2	SP3	CombiTrap	trap	H.axyridis	only_ladybird_DNA	0
F93	Germany	R8	Int4	Kandel_2	SP1	StickyTrap	trap	H.axyridis	only_ladybird_DNA	0
F94	Germany	R8	Int4	Kandel_2	SP3	CombiTrap	trap	H.axyridis	only_ladybird_DNA	0
F95	Germany	R7	Int4	Kandel_2	SP3	StickyTrap	trap	H.axyridis	only_ladybird_DNA	0
G01	Germany	R7	Int4	Kandel_1	SP2	CombiTrap	trap	H.axyridis	only_ladybird_DNA	0
G05	Germany	R1	Int1	Kandel_1	SP3	StickyTrap	trap	H.axyridis	only_ladybird_DNA	0
G17	Germany	R7	Int4	Kandel_1	SP1	StickyTrap	trap	H.axyridis	only_ladybird_DNA	0
G28	Germany	R3	Int2	Kandel_1	SP3	StickyTrap	trap	H.axyridis	only_ladybird_DNA	0
G34	Germany	R1	Int1	Kandel_1	SP1	StickyTrap	trap	H.axyridis	only_ladybird_DNA	0
G36	Germany	R8	Int4	Kandel_Z	SP2	StickyTrap	trap	H.axyridis	only_ladybird_DNA	0
G37	Germany	R4	Int2	Kandel_Z	SP3	StickyTrap	trap	H.axyridis	only_ladybird_DNA	0
G38	Germany	R7	Int4	Waghausel_2	SP1	StickyTrap	trap	H.axyridis	only_ladybird_DNA	0
G40	Germany	R7	Int4	Waghausel_2	SP1	StickyTrap	trap	H.axyridis	only_ladybird_DNA	0
G18	Germany	R2	Int1	Waghausel_1	SP1	StickyTrap	trap	H.axyridis	only_ladybird_DNA	0
G19	Germany	R6	Int3	Waghausel_1	SP3	StickyTrap	trap	H.axyridis	only_ladybird_DNA	0
G20	Germany	R7	Int4	Waghausel_1	SP2	StickyTrap	trap	H.axyridis	only_ladybird_DNA	0
G21	Germany	R8	Int4	Waghausel_1	SP3	StickyTrap	trap	H.axyridis	only_ladybird_DNA	0
G22	Germany	R8	Int4	Waghausel_1	SP1	StickyTrap	trap	H.axyridis	only_ladybird_DNA	0
G23	Germany	R1	Int1	Waghausel_1	SP1	StickyTrap	trap	H.axyridis	only_ladybird_DNA	0
G24	Germany	R6	Int3	Waghausel_1	SP1	StickyTrap	trap	H.axyridis	only_ladybird_DNA	0
G26	Germany	R8	Int4	Waghausel_1	SP3	StickyTrap	trap	H.axyridis	only_ladybird_DNA	0
G27	Germany	R8	Int4	Weingarten	SP1	CombiTrap	trap	H.axyridis	only_ladybird_DNA	0
G29	Germany	R8	Int4	Weingarten	SP3	CombiTrap	trap	C.septempunctata	only_ladybird_DNA	0
G30	Germany	R7	Int4	Weingarten	SP1	CombiTrap	trap	C.septempunctata	only_ladybird_DNA	0
G32	Germany	R6	Int3	Weingarten	SP1	CombiTrap	trap	C.septempunctata	only_ladybird_DNA	0
G33	Germany	R6	Int3	Weingarten	SP1	StickyTrap	trap	C.septempunctata	only_ladybird_DNA	0
G65	Germany	R7	Int4	Gommersheim_2	NA	hand	hand	H.axyridis	only_ladybird_DNA	0
G76	Germany	R7	Int4	Gommersheim_2	NA	hand	hand	H.axyridis	only_ladybird_DNA	0
G82	Germany	R5	Int3	Kandel_Z	SP1	hand	hand	H.axyridis	only_ladybird_DNA	0
G84	Germany	R5	Int3	Schwegenheim	NA	hand	hand	H.axyridis	only_ladybird_DNA	0
G85	Germany	R5	Int3	Schwegenheim	NA	hand	hand	H.axyridis	only_ladybird_DNA	0
G88	Germany	R7	Int4	Schwegenheim	NA	hand	hand	H.axyridis	only_ladybird_DNA	0
G66	Germany	R7	Int4	Schwegenheim	NA	hand	hand	H.axyridis	only_ladybird_DNA	0
G68	Germany	R5	Int3	Weingarten	NA	hand	hand	H.axyridis	only_ladybird_DNA	0
G69	Germany	R6	Int3	Schwegenheim	SP2	hand	hand	H.axyridis	only_ladybird_DNA	0
G72	Germany	R5	Int3	Waghausel_2	NA	hand	hand	H.axyridis	only_ladybird_DNA	0
G75	Germany	R6	Int3	Weingarten	NA	hand	hand	H.axyridis	only_ladybird_DNA	0
F61	Germany	R8	Int4	Gommersheim_1	SP3	CombiTrap	trap	C.septempunctata	only_ladybird_DNA	0
F62	Germany	R8	Int4	Gommersheim_1	SP3	CombiTrap	trap	C.septempunctata	only_ladybird_DNA	0
F42	Germany	R4	Int2	Gommersheim_1	SP1	CombiTrap	trap	C.septempunctata	only_ladybird_DNA	0
F43	Germany	R4	Int2	Gommersheim_1	SP3	StickyTrap	trap	C.septempunctata	only_ladybird_DNA	0
F52	Germany	R5	Int3	Waghausel_1	SP1	StickyTrap	trap	C.septempunctata	only_ladybird_DNA	0
F55	Germany	R4	Int2	Waghausel_1	SP3	CombiTrap	trap	C.septempunctata	only_ladybird_DNA	0
F56	Germany	R4	Int2	Waghausel_1	SP1	CombiTrap	trap	C.septempunctata	only_ladybird_DNA	0
F64	Germany	R2	Int1	Waghausel_1	SP3	StickyTrap	trap	C.septempunctata	only_ladybird_DNA	0
A21	Switzerland	R6	Int3	6	SP3	CombiTrap	trap	H.axyridis	no_DNA	0	NA	NA
B39	Germany	R6	Int3	Offenbach_2	NA	hand	hand	H.axyridis	no_DNA	0	NA	NA
A92	Germany	NA	NA	Schwegenheim	NA	hand	hand	C.septempunctata	no_DNA	0	NA	NA
B17	Switzerland	R2	Int1	3	SP5	CombiTrap	trap	C.septempunctata	no_DNA	0	NA	NA
B62	Switzerland	R3	Int2	6	SP5	CombiTrap	trap	C.septempunctata	no_DNA	0	NA	NA
B58	Switzerland	R3	Int2	7	SP1	StickyTrap	trap	H.axyridis	no_DNA	0	NA	NA
H18	Switzerland	R6	Int3	2	SP4	StickyTrap	trap	H.axyridis	no_DNA	0	NA	NA
H43	Switzerland	R6	Int3	5	SP1	CombiTrap	trap	H.axyridis	no_DNA	0	NA	NA
G41	Germany	R4	Int2	Schwegenheim	SP2	CombiTrap	trap	C.septempunctata	no_DNA	0	NA	NA
G58	Germany	R3	Int2	Schwegenheim	SP2	CombiTrap	trap	C.septempunctata	no_DNA	0	NA	NA
G59	Germany	R2	Int1	Schwegenheim	SP2	StickyTrap	trap	C.septempunctata	no_DNA	0	NA	NA
G60	Germany	R8	Int4	Kandel_Z	SP1	CombiTrap	trap	C.septempunctata	no_DNA	0	NA	NA
G61	Germany	R7	Int4	Kandel_Z	SP1	StickyTrap	trap	C.septempunctata	no_DNA	0	NA	NA
G50	Germany	R3	Int2	Kandel_Z	SP1	CombiTrap	trap	C.septempunctata	no_DNA	0	NA	NA
G54	Germany	R4	Int2	Offenbach_2	SP3	StickyTrap	trap	C.septempunctata	no_DNA	0	NA	NA
G55	Germany	R4	Int2	Offenbach_2	SP1	CombiTrap	trap	C.septempunctata	no_DNA	0	NA	NA
G56	Germany	R3	Int2	Offenbach_2	SP1	StickyTrap	trap	C.septempunctata	no_DNA	0	NA	NA
F84	Germany	R8	Int4	Weingarten	SP1	CombiTrap	trap	H.axyridis	no_DNA	0	NA	NA
F85	Germany	R8	Int4	Schwegenheim	SP1	StickyTrap	trap	H.axyridis	no_DNA	0	NA	NA
F86	Germany	R8	Int4	Schwegenheim	SP2	CombiTrap	trap	H.axyridis	no_DNA	0	NA	NA
F70	Germany	R8	Int4	Gommersheim_2	SP2	StickyTrap	trap	H.axyridis	no_DNA	0	NA	NA
F74	Germany	R7	Int4	Gommersheim_1	SP3	StickyTrap	trap	H.axyridis	no_DNA	0	NA	NA
G10	Germany	R3	Int2	Offenbach_1	SP1	StickyTrap	trap	H.axyridis	no_DNA	0	NA	NA
G12	Germany	R4	Int2	Offenbach_1	SP3	StickyTrap	trap	H.axyridis	no_DNA	0	NA	NA
G13	Germany	R4	Int2	Offenbach_1	SP1	StickyTrap	trap	H.axyridis	no_DNA	0	NA	NA
G14	Germany	R4	Int2	Offenbach_1	SP3	StickyTrap	trap	H.axyridis	no_DNA	0	NA	NA
F90	Germany	R3	Int2	Kandel_2	SP3	CombiTrap	trap	H.axyridis	no_DNA	0	NA	NA
F91	Germany	R2	Int1	Kandel_2	SP2	StickyTrap	trap	H.axyridis	no_DNA	0	NA	NA
F92	Germany	R1	Int1	Kandel_2	SP3	StickyTrap	trap	H.axyridis	no_DNA	0	NA	NA
F96	Germany	R7	Int4	Kandel_2	SP1	StickyTrap	trap	H.axyridis	no_DNA	0	NA	NA
G02	Germany	R7	Int4	Kandel_1	SP1	CombiTrap	trap	H.axyridis	no_DNA	0	NA	NA
G03	Germany	R2	Int1	Kandel_1	SP3	StickyTrap	trap	H.axyridis	no_DNA	0	NA	NA
G06	Germany	R8	Int4	Kandel_1	SP1	StickyTrap	trap	H.axyridis	no_DNA	0	NA	NA
G07	Germany	R1	Int1	Kandel_1	SP3	StickyTrap	trap	H.axyridis	no_DNA	0	NA	NA
G08	Germany	R8	Int4	Kandel_1	SP2	CombiTrap	trap	H.axyridis	no_DNA	0	NA	NA
G39	Germany	R8	Int4	Waghausel_2	SP1	CombiTrap	trap	H.axyridis	no_DNA	0	NA	NA
G89	Germany	R4	Int2	Gommersheim_2	NA	hand	hand	H.axyridis	no_DNA	0	NA	NA
H53	Switzerland	R1	Int1	9	SP2	CombiTrap	trap	H.axyridis	no_DNA	0	NA	NA
F51	Germany	R8	Int4	Offenbach_1	SP2	StickyTrap	trap	C.septempunctata	no_DNA	0	NA	NA
F58	Germany	R4	Int2	Offenbach_1	SP1	CombiTrap	trap	C.septempunctata	no_DNA	0	NA	NA
F59	Germany	R3	Int2	Gommersheim_1	SP3	CombiTrap	trap	C.septempunctata	no_DNA	0	NA	NA
F60	Germany	R3	Int2	Gommersheim_1	SP3	CombiTrap	trap	C.septempunctata	no_DNA	0	NA	NA
F41	Germany	R1	Int1	Gommersheim_1	SP3	StickyTrap	trap	C.septempunctata	no_DNA	0	NA	NA
F44	Germany	R4	Int2	Gommersheim_1	SP1	CombiTrap	trap	C.septempunctata	no_DNA	0	NA	NA
F45	Germany	R4	Int2	Gommersheim_1	SP2	CombiTrap	trap	C.septempunctata	no_DNA	0	NA	NA
F46	Germany	R4	Int2	Waghausel_2	SP1	CombiTrap	trap	C.septempunctata	no_DNA	0	NA	NA
F47	Germany	R4	Int2	Waghausel_1	SP1	StickyTrap	trap	C.septempunctata	no_DNA	0	NA	NA
F48	Germany	R8	Int4	Waghausel_2	SP1	CombiTrap	trap	C.septempunctata	no_DNA	0	NA	NA
F50	Germany	R8	Int4	Waghausel_1	SP3	CombiTrap	trap	C.septempunctata	no_DNA	0	NA	NA
F53	Germany	R5	Int3	Waghausel_1	SP3	StickyTrap	trap	C.septempunctata	no_DNA	0	NA	NA
F54	Germany	R4	Int2	Waghausel_1	SP1	CombiTrap	trap	C.septempunctata	no_DNA	0	NA	NA

## Sheet: AphidReadPerSample
SampleID	LadybirdRead	AphidRead	OtherRead	SumReadPerSample
A02	21	0	0	21		Pool1
A03	3118	0	0	3118		Mean	1559.31
A06	1696	0	0	1696		SE	61.67
A11	77	0	0	77		Max	8096
A12	5406	0	0	5406		Min	13
A13	151	0	0	151		ReadThreshold	12
A14	49	0	0	49		FalsePositive(TagJump)	0.0806
A15	14	0	0	14
A16	34	0	0	34		Pool2
A18	153	0	0	153		Mean	1591.01
A19	44	0	0	44		SE	73.28
A20	606	0	0	606		Max	12255
A21	0	0	0	0		Min	111
A22	491	0	0	491		ReadThreshold	96
A23	169	0	0	169		FalsePositive(TagJump)	0.07
A24	1362	0	0	1362
A25	216	0	0	216
A26	488	0	0	488
A27	2024	0	0	2024
A28	1620	19	0	1639
A29	2169	0	0	2169
A30	648	0	0	648
A31	7788	111	0	7899
A33	2256	0	0	2256
A34	783	0	0	783
A35	6174	0	0	6174
A36	7122	0	0	7122
A37	158	0	0	158
A38	238	0	0	238
A39	63	0	0	63
A47	109	0	0	109
A49	6720	0	0	6720
A50	2336	0	0	2336
A51	1193	0	0	1193
A52	1060	0	0	1060
A53	2926	0	0	2926
A55	1328	0	0	1328
A56	57	0	0	57
A57	1067	0	0	1067
A58	6787	1309	0	8096
A59	2306	0	0	2306
A60	586	0	0	586
A61	218	0	0	218
A62	209	0	18	227
A63	855	0	0	855
A64	56	0	0	56
A67	1462	0	0	1462
A71	2126	0	0	2126
A73	1197	720	0	1917
A74	2334	0	0	2334
A76	351	0	0	351
A77	3125	98	0	3223
A78	610	0	0	610
A81	3074	0	0	3074
A86	596	0	0	596
A87	375	0	0	375
A88	203	0	0	203
A89	1129	0	0	1129
A90	992	50	0	1042
A92	0	0	0	0
A93	46	0	0	46
A94	517	0	0	517
A95	374	0	0	374
A96	306	0	0	306
B01	284	0	0	284
B17	0	0	0	0
B19	1429	0	0	1429
B20	642	0	0	642
B21	330	2287	113	2730
B22	1215	58	0	1273
B23	424	0	0	424
B24	1415	66	0	1481
B25	415	890	0	1305
B26	1442	2381	37	3860
B27	505	0	0	505
B28	1283	0	0	1283
B29	3338	0	0	3338
B30	2167	0	0	2167
B31	1101	0	0	1101
B32	101	0	0	101
B33	713	0	0	713
B38	393	22	0	415
B39	0	0	0	0
B40	786	0	0	786
B42	124	0	0	124
B44	617	0	0	617
B45	1546	0	0	1546
B46	1197	0	0	1197
B47	872	0	0	872
B48	303	0	0	303
B49	2000	0	0	2000
B50	692	0	0	692
B51	1190	0	0	1190
B52	222	0	0	222
B53	40	0	0	40
B55	1391	0	0	1391
B56	781	0	0	781
B57	323	0	0	323
B58	0	0	0	0
B62	0	0	0	0
B63	98	0	0	98
B64	628	0	0	628
B65	772	0	163	935
B66	369	0	0	369
B67	1604	0	0	1604
B68	661	0	0	661
B69	1146	17	0	1163
B70	1104	0	60	1164
B71	2242	0	61	2303
B72	1597	0	0	1597
B73	2129	0	0	2129
B74	2123	0	0	2123
B75	1075	78	0	1153
B76	1363	28	0	1391
B77	1862	22	0	1884
B78	1273	71	0	1344
B79	1470	93	0	1563
B80	1567	0	0	1567
B81	42	0	0	42
B82	195	0	0	195
B84	1724	0	0	1724
B85	822	0	0	822
B86	1181	0	0	1181
B87	609	0	0	609
B88	645	0	0	645
B89	1035	13	0	1048
B90	236	0	0	236
B91	1442	64	0	1506
B92	974	0	0	974
B93	514	0	0	514
B94	1336	0	0	1336
B95	819	0	0	819
B96	404	0	0	404
C01	1343	0	0	1343
C02	341	0	0	341
C03	798	0	0	798
C04	777	0	0	777
C05	1143	0	0	1143
C06	1290	0	0	1290
C07	1074	0	0	1074
C08	905	0	0	905
C09	112	0	0	112
C10	163	0	0	163
C11	1157	0	0	1157
C12	1835	0	0	1835
C13	740	0	0	740
C14	932	0	0	932
C15	377	0	0	377
C16	556	0	0	556
C17	316	0	0	316
C18	388	0	0	388
C19	2522	135	0	2657
C20	1545	73	0	1618
C21	1934	53	0	1987
C22	885	345	0	1230
C23	1009	0	0	1009
C24	1584	0	0	1584
C25	2158	0	0	2158
C26	1235	0	0	1235
C27	1671	0	0	1671
C28	419	0	0	419
C29	1864	0	0	1864
C30	2353	37	0	2390
C31	3081	0	0	3081
C32	4596	0	0	4596
C33	556	0	0	556
C36	1755	13	0	1768
C37	851	29	0	880
C39	244	0	0	244
C40	45	0	0	45
C42	350	523	0	873
C43	2285	0	0	2285
C44	3107	134	0	3241
C45	2004	77	0	2081
C46	2150	0	0	2150
C47	1264	0	0	1264
C48	3153	1419	0	4572
C49	2683	0	0	2683
C50	3509	17	0	3526
C51	2225	0	0	2225
C52	3907	0	0	3907
C53	4676	205	0	4881
C54	5498	110	0	5608
C55	3398	0	0	3398
C56	1090	1190	0	2280
C57	2396	218	0	2614
C59	3452	0	0	3452
C60	1160	0	0	1160
C61	1293	0	0	1293
C62	1165	347	0	1512
C63	2037	409	0	2446
C64	1002	925	0	1927
C65	3427	258	0	3685
C66	2688	0	0	2688
C67	858	0	0	858
C68	957	0	0	957
C69	701	1014	0	1715
C70	628	198	0	826
C71	595	0	0	595
C72	1398	108	0	1506
C73	982	0	0	982
C74	2321	52	0	2373
C75	3424	0	0	3424
C76	2820	0	0	2820
C77	2015	29	0	2044
C78	4696	0	0	4696
C79	3456	0	0	3456
C80	1557	0	0	1557
C81	2559	0	0	2559
C83	2216	28	0	2244
C84	1287	0	0	1287
C85	1000	330	0	1330
C86	593	35	0	628
C87	841	0	0	841
C88	503	260	0	763
C89	842	14	0	856
C90	3440	34	0	3474
C91	1724	0	0	1724
C92	1628	0	0	1628
C93	1344	0	0	1344
C94	1908	0	0	1908
C95	1053	258	0	1311
C96	2948	0	0	2948
D01	2039	0	0	2039
D02	483	30	0	513
D03	1924	103	0	2027
D04	3909	0	0	3909
D05	2370	371	0	2741
D06	3355	375	39	3769
D07	3226	16	0	3242
D08	1471	0	0	1471
D09	1406	715	22	2143
D11	2781	1040	0	3821
D12	1398	147	0	1545
D13	1429	158	0	1587
D14	743	17	0	760
D15	1054	91	0	1145
D16	858	68	0	926
D17	889	17	0	906
D18	2032	1175	0	3207
D19	579	43	0	622
D20	652	14	0	666
D21	233	1190	0	1423
D22	1089	0	0	1089
D23	820	72	0	892
D24	1672	58	0	1730
D25	618	0	0	618
D26	61	53	0	114
D27	137	0	0	137
D28	21	0	0	21
D29	1174	88	0	1262
D30	2430	20	0	2450
D31	38	0	0	38
D32	698	195	0	893
D34	1623	77	0	1700
D35	1354	97	0	1451
D36	490	138	0	628
D37	675	0	0	675
D38	286	0	0	286
D39	505	65	0	570
D40	49	0	0	49
D41	898	295	0	1193
D42	2397	40	0	2437
D43	2374	622	0	2996
D44	1545	0	0	1545
D46	845	121	0	966
D47	1180	74	0	1254
D48	808	610	0	1418
D49	1059	28	0	1087
D50	1334	149	0	1483
D51	963	0	0	963
D52	2194	18	0	2212
D53	2752	213	0	2965
D54	2047	0	0	2047
D55	2478	439	0	2917
D56	1587	1511	18	3116
D57	1444	379	0	1823
D58	1526	806	0	2332
D59	1824	766	0	2590
D60	1068	168	0	1236
D61	269	1701	0	1970
D62	384	1076	0	1460
D63	1759	157	0	1916
D64	531	1468	0	1999
D65	876	379	0	1255
D67	1536	35	0	1571
D68	1302	187	0	1489
D69	1138	75	0	1213
D70	2214	0	0	2214
D71	777	16	0	793
D72	2890	0	0	2890
D74	1600	121	0	1721
D75	1338	0	0	1338
D76	2225	100	0	2325
D77	1974	2430	0	4404
D78	3090	123	0	3213
D79	1497	0	0	1497
D80	823	0	0	823
D81	1533	112	0	1645
D82	775	32	0	807
D83	2105	15	0	2120
D84	784	0	0	784
D85	1281	65	0	1346
D86	710	0	0	710
D87	1353	693	0	2046
D88	1055	16	0	1071
D89	921	638	0	1559
D90	3459	15	0	3474
D91	74	0	0	74
D92	105	0	0	105
D93	2040	0	0	2040
D95	1629	0	0	1629
D96	2999	225	0	3224
E01	1751	0	0	1751
E02	1336	0	0	1336
E03	2951	0	0	2951
E04	3743	0	0	3743
E05	3357	0	0	3357
E06	5010	56	0	5066
E07	3410	0	0	3410
E08	1307	15	13	1335
E09	3140	0	0	3140
E10	1532	0	0	1532
E11	3966	379	0	4345
E12	1522	96	0	1618
E13	1680	82	0	1762
E14	1266	54	0	1320
E16	929	42	0	971
E17	1561	0	0	1561
E18	2570	0	0	2570
E19	1209	39	0	1248
E20	1117	16	0	1133
E21	682	1555	0	2237
E22	3047	33	0	3080
E23	992	56	0	1048
E24	1774	27	0	1801
E25	1213	517	0	1730
E26	3681	806	0	4487
E27	2002	14	0	2016
E28	2562	621	0	3183
E29	1756	0	0	1756
E30	4236	193	0	4429
E31	1204	609	0	1813
E32	575	49	0	624
E33	1293	23	0	1316
E35	2242	0	0	2242
E36	677	0	0	677
E37	1346	0	0	1346
E38	871	0	0	871
E39	887	0	0	887
E40	1100	0	0	1100
E41	1157	31	0	1188
E42	2252	0	0	2252
E43	972	0	0	972
E44	1250	0	0	1250
E45	2209	0	0	2209
E46	2940	214	0	3154
E47	1668	0	0	1668
E48	2633	0	0	2633
E50	1087	0	0	1087
E51	1288	0	0	1288
E52	3600	0	0	3600
E53	3500	0	0	3500
E54	5363	0	0	5363
E55	1039	0	0	1039
E56	792	519	0	1311
E57	1153	0	0	1153
E58	768	0	0	768
E59	2919	27	0	2946
E60	773	0	0	773
E61	833	0	0	833
E62	31	0	0	31
E63	501	0	0	501
E65	1063	38	0	1101
E66	2914	0	0	2914
E67	1009	0	0	1009
E68	1758	118	0	1876
E69	1428	13	0	1441
E70	889	0	0	889
E71	446	0	0	446
E72	1750	240	0	1990
E73	599	0	0	599
E74	508	0	0	508
E75	1031	42	0	1073
E76	3001	358	0	3359
E77	3063	0	0	3063
E78	2377	417	0	2794
E79	602	0	0	602
E80	669	0	0	669
E81	1037	0	0	1037
E83	1107	0	0	1107
E84	66	0	0	66
E85	1183	0	0	1183
E86	1842	131	0	1973
E87	706	273	0	979
E88	719	0	0	719
E89	1164	787	0	1951
E90	2034	0	0	2034
E91	829	13	0	842
E92	831	62	0	893
E93	499	27	0	526
E94	1531	0	0	1531
E95	516	0	0	516
E96	5436	60	0	5496
F01	99	0	0	99
F02	256	1766	0	2022
F03	1062	0	0	1062
F04	3237	0	0	3237
F05	2671	0	0	2671
F06	3245	0	206	3451
F07	87	0	0	87
F08	99	0	0	99
F11	1185	0	0	1185
F12	262	0	0	262
F13	570	72	0	642
F14	28	0	0	28
F15	588	0	0	588
F16	603	123	0	726
F17	1624	0	0	1624
F18	2959	0	0	2959
F19	812	0	0	812
F20	1698	0	0	1698
F21	431	3479	0	3910
F22	2371	217	0	2588
F23	1177	180	0	1357
F24	1539	0	0	1539
F26	50	0	0	50
F27	3271	164	0	3435
F28	3737	0	0	3737
F29	43	0	0	43
F30	14	0	0	14
F31	26	0	0	26
F32	15	0	0	15
F33	566	0	0	566
F34	54	0	0	54
F35	812	0	0	812
F36	416	0	0	416
F37	773	0	0	773
F39	550	998	0	1548
F40	792	4642	0	5434
F41	0	0	0	0
F42	279	0	0	279
F43	180	0	0	180
F44	0	0	0	0
F45	0	0	0	0
F46	0	0	0	0
F47	0	0	0	0
F48	0	0	0	0
F49	841	488	0	1329
F50	0	0	0	0
F51	0	0	0	0
F52	583	0	0	583
F53	0	0	0	0
F54	0	0	0	0
F55	404	0	0	404
F56	3797	0	0	3797
F57	279	110	0	389
F58	0	0	0	0
F59	0	0	0	0
F60	0	0	0	0
F61	364	0	0	364
F62	280	0	0	280
F64	1059	0	0	1059
F66	313	0	0	313
F67	1701	0	0	1701
F68	1721	683	0	2404
F69	2998	0	0	2998
F70	0	0	0	0
F71	2553	0	0	2553
F72	2057	0	0	2057
F73	1087	0	0	1087
F74	0	0	0	0
F75	1437	0	0	1437
F76	3281	0	0	3281
F77	3171	0	0	3171
F78	208	0	0	208
F80	1686	0	0	1686
F81	1362	0	0	1362
F82	1530	0	0	1530
F83	408	0	0	408
F84	0	0	0	0
F85	0	0	0	0
F86	0	0	0	0
F87	1139	0	0	1139
F88	975	0	0	975
F89	5438	3501	0	8939
F90	0	0	0	0
F91	0	0	0	0
F92	0	0	0	0
F93	460	0	0	460
F94	222	0	0	222
F95	1574	0	0	1574
F96	0	0	0	0
G01	160	0	0	160
G02	0	0	0	0
G03	0	0	0	0
G04	1707	0	0	1707
G05	267	0	0	267
G06	0	0	0	0
G07	0	0	0	0
G08	0	0	0	0
G10	0	0	0	0
G11	714	0	0	714
G12	0	0	0	0
G13	0	0	0	0
G14	0	0	0	0
G16	948	0	0	948
G17	1473	0	0	1473
G18	925	0	0	925
G19	237	0	0	237
G20	863	0	0	863
G21	145	0	0	145
G22	141	0	0	141
G23	278	0	0	278
G24	671	0	0	671
G25	672	405	0	1077
G26	2688	0	0	2688
G27	776	0	0	776
G28	4696	0	0	4696
G29	4332	0	0	4332
G30	3953	0	0	3953
G31	205	518	0	723
G32	1311	0	0	1311
G33	8472	0	0	8472
G34	1218	0	0	1218
G36	1181	0	0	1181
G37	754	0	0	754
G38	1767	0	0	1767
G39	0	0	0	0
G40	1014	0	0	1014
G41	0	0	0	0
G42	222	0	0	222
G43	339	0	0	339
G44	1475	0	0	1475
G45	228	0	0	228
G46	160	0	0	160
G47	1796	0	0	1796
G49	5986	0	0	5986
G50	0	0	0	0
G51	111	0	0	111
G52	1118	0	0	1118
G53	793	0	0	793
G54	0	0	0	0
G55	0	0	0	0
G56	0	0	0	0
G58	0	0	0	0
G59	0	0	0	0
G60	0	0	0	0
G61	0	0	0	0
G62	410	0	0	410
G63	315	0	0	315
G64	445	0	0	445
G65	7899	0	0	7899
G66	546	0	0	546
G67	2095	394	0	2489
G68	1863	0	0	1863
G69	354	0	0	354
G70	1076	230	0	1306
G71	6061	1051	0	7112
G72	1143	0	0	1143
G73	350	2620	0	2970
G74	555	129	0	684
G75	920	0	0	920
G76	9553	0	0	9553
G77	2879	9376	0	12255
G80	465	556	0	1021
G81	2959	1507	0	4466
G82	4813	0	0	4813
G83	2000	148	0	2148
G84	1505	0	0	1505
G85	381	0	0	381
G86	5277	588	0	5865
G88	2178	0	0	2178
G89	0	0	0	0
H04	1996	0	0	1996
H05	1138	0	0	1138
H06	706	0	0	706
H07	1698	0	0	1698
H08	2533	0	0	2533
H09	1219	0	0	1219
H10	2054	0	0	2054
H12	189	0	0	189
H14	2174	0	0	2174
H15	4000	0	0	4000
H16	1659	0	0	1659
H17	1441	0	0	1441
H18	0	0	0	0
H21	1476	0	0	1476
H22	1178	0	0	1178
H23	1869	0	0	1869
H24	1024	0	0	1024
H25	1243	0	0	1243
H26	248	0	0	248
H27	357	0	0	357
H28	2175	0	0	2175
H30	1513	0	0	1513
H31	3139	0	0	3139
H32	1829	0	0	1829
H33	435	0	0	435
H34	2837	0	0	2837
H36	1998	0	0	1998
H37	2563	0	0	2563
H40	2054	118	0	2172
H41	532	0	0	532
H42	139	0	0	139
H43	0	0	0	0
H44	573	0	0	573
H45	637	0	0	637
H46	1827	0	0	1827
H47	532	968	0	1500
H48	1818	0	0	1818
H49	904	0	0	904
H51	387	0	0	387
H52	2818	0	0	2818
H53	0	0	0	0
H54	1212	288	0	1500
H55	1907	99	0	2006
H56	5069	0	0	5069
H60	657	120	0	777
SUM	848353	83815	750	932918

## Sheet: AphidPreyNumbers
Aphids found in Ladybird guts
C.septempunctata	ConsumedAphids	TimesFoundInHandSampledLadybirds	TimesFoundInTrapSampledLadybirds
	Acyrthosiphon_caraganae	0	1
	Acyrthosiphon_malvae	9	0
	Acyrthosiphon_pisum	1	0
	Aphis_spp.	23	1
	Aulacorthum_solani	1	0
	Brachycaudus_spp.	2	0
	Chaetosiphon_fragaefolii	2	1
	Laingia_psammae	1	0
	Macrosiphoniella_artemisiae	1	0
	Macrosiphoniella_tanacetaria	1	0
	Macrosiphum_spp.	3	0
	Microlophium_carnosum	30	1
	Myzus_cerasi	6	0
	Periphyllus_testudinaceus	1	0
	Rhopalosiphum_padi	5	0
	Sitobion_avenae	11	2
	Uroleucon_hypochoeridis	0	2
	SumAnalysedLadybirds	82	7
H.axyridis	ConsumedAphids	TimesFoundInHandSampledLadybirds	TimesFoundInTrapSampledLadybirds
	Acyrthosiphon_malvae	1	0
	Aphis_spp.	14	4
	Chromaphis_juglandicola	0	2
	Drepanosiphum_oregonensis	1	0
	Hyperomyzus_lactucae	0	1
	Macrosiphum_spp.	2	0
	Microlophium_carnosum	62	2
	Periphyllus_testudinaceus	3	1
	Pterocomma_pilosum	1	0
	Rhopalosiphum_padi	0	1
	Sitobion_avenae	2	1
	Tuberculatus_annulatus	0	1
	Uroleucon_achilleae	1	0
	Wahlgreniella_spp.	0	1
	SumAnalysedLadybirds	85	12

## Sheet: LadybirdOTUtable
SampleID	LadybirdSpeciesAnalysed	TaxonAssessignedToOTU	OTUID	Sequence	NumberOfReads	Country	Round	Interval	Landscape	SamplingPoint	SamplingMethod
A02	H.axyridis	H.axyridis	O155	TAAAATTGGGTCTCCCCCACCGGTTGGGTCAAAAAAAGAAGAATTTAAGTTTCGGTCAGTTAATAGTATAGTAATTGCTCCTGCAAGAACTGGTAGTGATAGTAATAAAAGAATTGCTGTAATAAGAACAGATCATACAAATAAAGGAGTTTTATCAAGTATTATACCAAATGGACGTATATTTATAATAGTTGAAATGAAATTTACTGCACCTAAAATTGAGGAAATTCCTGCTAAATGTAAACTAAAAATCACTAAATCTACTGAAGGCCCATTATGTGTTAAATTAGAAGAAAGAGGAGGGTAAA	21	Germany	R6	Int3	Offenbach_2	SP4	hand
A03	H.axyridis	H.axyridis	O102	TAAAATTGGGTCTCCCCCACCGGTTGGATCAAAAAAAGAAGAATTTAAGTTTCGGTCAGTTAATAGCATAGTAATTGCCCCTGCAAGAACTGGTAGTGATAATAATAAAAGAATTGCTGTAATAAGAACAGATCATACAAATAAAGGAGTTTTATCAAGTATTATACCAAATGGACGTATATTTATAATAGTTGAAATGAAATTTACTGCACCTAAAATTGAGGAAATTCCTGCTAAATGTAAACTAAAAATCACTAAATCTACTGAAGGTCCATTATGTGTTAAATTAGAAGAAAGAGGGGGGTAAA	51	Switzerland	R6	Int3	10	SP4	CombiTrap
A03	H.axyridis	H.axyridis	O155	TAAAATTGGGTCTCCCCCACCGGTTGGGTCAAAAAAAGAAGAATTTAAGTTTCGGTCAGTTAATAGTATAGTAATTGCTCCTGCAAGAACTGGTAGTGATAGTAATAAAAGAATTGCTGTAATAAGAACAGATCATACAAATAAAGGAGTTTTATCAAGTATTATACCAAATGGACGTATATTTATAATAGTTGAAATGAAATTTACTGCACCTAAAATTGAGGAAATTCCTGCTAAATGTAAACTAAAAATCACTAAATCTACTGAAGGCCCATTATGTGTTAAATTAGAAGAAAGAGGAGGGTAAA	2750	Switzerland	R6	Int3	10	SP4	CombiTrap
A03	H.axyridis	H.axyridis	O48	TTTACCCTCCTCTTTCTTCTAATTTAACACATAATGGGCCTTCAGTAGATTTAGTGATTTTTAGTTTACATTTAGCAGGAATTTCCTCAATTTTAGGTGCAGTAAATTTCATTTCAACTATTATAAATATACGTCCATTTGGTATAATACTTGATAAAACTCCTTTATTTGTATGATCTGTTCTTATTACAGCAATTCTTTTATTATTATCACTTCCAGTTCTTGCAGGAGCAATTACTATACTTTTAACTGACCGAAACTTAAATTCTTCTTTTTTTGATCCAACCGGTGGGGGAGACCCAATTTTA	238	Switzerland	R6	Int3	10	SP4	CombiTrap
A03	H.axyridis	H.axyridis	O57	TAAAATTGGGTCTCCCCCACCGGTTGGATCAAAAAAAGAAGAAAAAAGAAGTTTCGGTCAGTTAATAGTATAGTAATTGCTCCTGCAAGAACTGGAAGTGATAACAATAAAAGAATTGCTGTAATAAGAACAGATCATACAAATAAAGGAGTTTTATCAAGTATTATACCAAATGGACGTATATTTATAATAGTTGAAATGAAATTTACTGCACCTAAAATTGAGGAAATTCCTGCTAAATGTAAACTAAAAATCACTAAATCTACTGAAGGCCCATTATGTGTTAAATTAGAAGAAAGAGGAGGGTAAA	26	Switzerland	R6	Int3	10	SP4	CombiTrap
A03	H.axyridis	H.axyridis	O82	TTTACCCTCCTCTTTCTTCTAATTTAACACATAATGGGCCTTCAGTAGATTTAGTGATTTTTAGTTTACATTAAGCAGGAATTTCCTCAATTTTAGGTGCAGTAAATTTCATTTCAACTATTATAAATATACGTCCATTTGGTATAATACTTGATAAAACTCCTTTATTTGTATGATCTGTTCTTATTACAGCAATTCTTTAATTATTATCACTACCAGTTCTTGCAGGAGCAATTACTATACTATTAACTGACCGAAACTTAAATTCTTCTTTTTTTGATCCAACCGGTGGGGGAGACCCAATTTTA	53	Switzerland	R6	Int3	10	SP4	CombiTrap
A06	H.axyridis	H.axyridis	O102	TAAAATTGGGTCTCCCCCACCGGTTGGATCAAAAAAAGAAGAATTTAAGTTTCGGTCAGTTAATAGCATAGTAATTGCCCCTGCAAGAACTGGTAGTGATAATAATAAAAGAATTGCTGTAATAAGAACAGATCATACAAATAAAGGAGTTTTATCAAGTATTATACCAAATGGACGTATATTTATAATAGTTGAAATGAAATTTACTGCACCTAAAATTGAGGAAATTCCTGCTAAATGTAAACTAAAAATCACTAAATCTACTGAAGGTCCATTATGTGTTAAATTAGAAGAAAGAGGGGGGTAAA	31	Switzerland	R4	Int2	11	SP3	StickyTrap
A06	H.axyridis	H.axyridis	O107	TAAAATTGGGTCTCCCCCACCGGTTGGATCAAAAAAAGAAGAATTTAAGTTTCGGTCAGTTAAAAGTATAGTAATTGCTCCTGCAAGAACTGGAAGTGATAATAATAAAAGAATTGCTGTAATAAGAACAGATCATACAAATAAAGGAGTTTTATCAAGTATTATACCAAATGGACGTATATTTATAATAGTTGAAATGAAATTTACTGCACCTAAAATTGAGGAAATTCCTGCTAAATGTAAACTAAAAATCACTAAATCTACTGAAGGCCCATTATTTGTTAAATTAGAAGAAAGAGGAGGGTAAA	36	Switzerland	R4	Int2	11	SP3	StickyTrap
A06	H.axyridis	H.axyridis	O140	TTTACCCTCCTCTTTCTTCTAATTTAACACATAATGGGCCTTCAGTACATTTAGTGATTTTTAGTTTACATTTAGCAGGAATTTCCTCAATTTTAGGTGCAGTAAATTTCATTTCAACTATTATAAATATACGTCCATTTGGTATAATACTTGATAAAACTCCTTTATTTGTATGATCTGTTCTTATTACAGCAATTCTTTTATTATTATCACTTCCATTTCTTGCAGGAGCAATTACTATACTATTAACTGACCGAAACTTAAATTCTTCTTTTTTTGATCCAACCGGTGGGGGAGACCCAATTTTA	23	Switzerland	R4	Int2	11	SP3	StickyTrap
A06	H.axyridis	H.axyridis	O146	TTTACCCTCCTCTTTCTTCTAATTTAACACATTATGGGCCTTCAGTAGATTTAGTGATTTTTAGTTTACATTTAGCAGGAATTTCCTCAATTTTAGGTGCAGTAAATTTCATTTCAACTATTATAAATATACGTCCATTTGGTATAATACTTGATAAAACTTCTTTATTTGTATGATCTGTTCTTATTACAGCAATTCTTTTATTATTATCACTTCCAGTTCTTGCAGGAGCAATTACTATACTATTAACTGACCGAAACTTAAATTCTTCTTTTTTTGATCCAACCGGTGGGGGAGACCCAATTTTA	77	Switzerland	R4	Int2	11	SP3	StickyTrap
A06	H.axyridis	H.axyridis	O155	TAAAATTGGGTCTCCCCCACCGGTTGGGTCAAAAAAAGAAGAATTTAAGTTTCGGTCAGTTAATAGTATAGTAATTGCTCCTGCAAGAACTGGTAGTGATAGTAATAAAAGAATTGCTGTAATAAGAACAGATCATACAAATAAAGGAGTTTTATCAAGTATTATACCAAATGGACGTATATTTATAATAGTTGAAATGAAATTTACTGCACCTAAAATTGAGGAAATTCCTGCTAAATGTAAACTAAAAATCACTAAATCTACTGAAGGCCCATTATGTGTTAAATTAGAAGAAAGAGGAGGGTAAA	1491	Switzerland	R4	Int2	11	SP3	StickyTrap
A06	H.axyridis	H.axyridis	O57	TAAAATTGGGTCTCCCCCACCGGTTGGATCAAAAAAAGAAGAAAAAAGAAGTTTCGGTCAGTTAATAGTATAGTAATTGCTCCTGCAAGAACTGGAAGTGATAACAATAAAAGAATTGCTGTAATAAGAACAGATCATACAAATAAAGGAGTTTTATCAAGTATTATACCAAATGGACGTATATTTATAATAGTTGAAATGAAATTTACTGCACCTAAAATTGAGGAAATTCCTGCTAAATGTAAACTAAAAATCACTAAATCTACTGAAGGCCCATTATGTGTTAAATTAGAAGAAAGAGGAGGGTAAA	14	Switzerland	R4	Int2	11	SP3	StickyTrap
A06	H.axyridis	H.axyridis	O82	TTTACCCTCCTCTTTCTTCTAATTTAACACATAATGGGCCTTCAGTAGATTTAGTGATTTTTAGTTTACATTAAGCAGGAATTTCCTCAATTTTAGGTGCAGTAAATTTCATTTCAACTATTATAAATATACGTCCATTTGGTATAATACTTGATAAAACTCCTTTATTTGTATGATCTGTTCTTATTACAGCAATTCTTTAATTATTATCACTACCAGTTCTTGCAGGAGCAATTACTATACTATTAACTGACCGAAACTTAAATTCTTCTTTTTTTGATCCAACCGGTGGGGGAGACCCAATTTTA	24	Switzerland	R4	Int2	11	SP3	StickyTrap
A11	H.axyridis	H.axyridis	O155	TAAAATTGGGTCTCCCCCACCGGTTGGGTCAAAAAAAGAAGAATTTAAGTTTCGGTCAGTTAATAGTATAGTAATTGCTCCTGCAAGAACTGGTAGTGATAGTAATAAAAGAATTGCTGTAATAAGAACAGATCATACAAATAAAGGAGTTTTATCAAGTATTATACCAAATGGACGTATATTTATAATAGTTGAAATGAAATTTACTGCACCTAAAATTGAGGAAATTCCTGCTAAATGTAAACTAAAAATCACTAAATCTACTGAAGGCCCATTATGTGTTAAATTAGAAGAAAGAGGAGGGTAAA	77	Switzerland	R4	Int2	12	SP1	StickyTrap
A12	H.axyridis	H.axyridis	O102	TAAAATTGGGTCTCCCCCACCGGTTGGATCAAAAAAAGAAGAATTTAAGTTTCGGTCAGTTAATAGCATAGTAATTGCCCCTGCAAGAACTGGTAGTGATAATAATAAAAGAATTGCTGTAATAAGAACAGATCATACAAATAAAGGAGTTTTATCAAGTATTATACCAAATGGACGTATATTTATAATAGTTGAAATGAAATTTACTGCACCTAAAATTGAGGAAATTCCTGCTAAATGTAAACTAAAAATCACTAAATCTACTGAAGGTCCATTATGTGTTAAATTAGAAGAAAGAGGGGGGTAAA	371	Switzerland	R6	Int3	6	SP1	CombiTrap
A12	H.axyridis	H.axyridis	O108	TAAAATTGGGTCTCCCCCACCGGTTGGATCAAAAAAAGAAGAATTTAAGTTTCGGTCAGTTAATAGTATAGTAATTGCTCCTGCAAGAACTGGTAGTGATAATAATAAAAGAATTGCTGTAATAAGAACAGATCATACAAATAAAGGAGTTTTATCAAGTATTATACCAAATGGACGTATATTTATAATAGTTGAAATGAAATTTACTGCACCTAAAATTGAGAAAATTCCTGCTAAATGTAAACTAAAAATCACTGAATCTACTGAAGGCCCATTATGTGTTAAATTAGAAGAAAGAGGAGGGTAAA	117	Switzerland	R6	Int3	6	SP1	CombiTrap
A12	H.axyridis	H.axyridis	O111	TAAAATTGGGTCTCCCCCACCGGTTGGATCAAAAAAAGAAGAATTTAAGTTTCGGTCAGTTAATAGTATAGTAATTGCTCCTGCAAGAACTGGAAGTGATAACAATAAAAGAATTGCTGTAATAAGAACAGATCATACAAATAAAGGAGTTTTATCAAGTATTATACCAAATGGACGTATATTTATAATAGTTGAAATGAAATTTACTGCACCTAAAATTGAGGAAATTCCTGCTAAATGTAAACTAAAAATCACTAAATCTACTGAAGGCCCATTATGTGTTAAATTAGAAGAAAGAGGAGGGTAAA	573	Switzerland	R6	Int3	6	SP1	CombiTrap
A12	H.axyridis	H.axyridis	O155	TAAAATTGGGTCTCCCCCACCGGTTGGGTCAAAAAAAGAAGAATTTAAGTTTCGGTCAGTTAATAGTATAGTAATTGCTCCTGCAAGAACTGGTAGTGATAGTAATAAAAGAATTGCTGTAATAAGAACAGATCATACAAATAAAGGAGTTTTATCAAGTATTATACCAAATGGACGTATATTTATAATAGTTGAAATGAAATTTACTGCACCTAAAATTGAGGAAATTCCTGCTAAATGTAAACTAAAAATCACTAAATCTACTGAAGGCCCATTATGTGTTAAATTAGAAGAAAGAGGAGGGTAAA	4211	Switzerland	R6	Int3	6	SP1	CombiTrap
A12	H.axyridis	H.axyridis	O98	TAAAATTGGGTCTCCCCCACCGGTTGGATCAAAAAAAGAAGAATTCAAGTTTCGGTCAGTTAATAGTATAGTAATTGCTCCTGCAAGAACTGGTAGTGATAATAATTAAAGAATTGCTGTAATAAGAACAGATCATACAAATAAAGGAGTTTTATCAAGTATTATACCAAATGGACGTATATTTATAATAGTTGAAATGAAATTTACTGCACCTAAAATTGAGGAAATTCCTGCTTAATGTAAACTAAAAATCACTAAATCTACTGAAGGCCCATTATGTGTTAAATTAGAAGAAAGAGGAGGGTAAA	134	Switzerland	R6	Int3	6	SP1	CombiTrap
A13	H.axyridis	H.axyridis	O155	TAAAATTGGGTCTCCCCCACCGGTTGGGTCAAAAAAAGAAGAATTTAAGTTTCGGTCAGTTAATAGTATAGTAATTGCTCCTGCAAGAACTGGTAGTGATAGTAATAAAAGAATTGCTGTAATAAGAACAGATCATACAAATAAAGGAGTTTTATCAAGTATTATACCAAATGGACGTATATTTATAATAGTTGAAATGAAATTTACTGCACCTAAAATTGAGGAAATTCCTGCTAAATGTAAACTAAAAATCACTAAATCTACTGAAGGCCCATTATGTGTTAAATTAGAAGAAAGAGGAGGGTAAA	151	Switzerland	R4	Int2	9	SP1	StickyTrap
A14	H.axyridis	H.axyridis	O155	TAAAATTGGGTCTCCCCCACCGGTTGGGTCAAAAAAAGAAGAATTTAAGTTTCGGTCAGTTAATAGTATAGTAATTGCTCCTGCAAGAACTGGTAGTGATAGTAATAAAAGAATTGCTGTAATAAGAACAGATCATACAAATAAAGGAGTTTTATCAAGTATTATACCAAATGGACGTATATTTATAATAGTTGAAATGAAATTTACTGCACCTAAAATTGAGGAAATTCCTGCTAAATGTAAACTAAAAATCACTAAATCTACTGAAGGCCCATTATGTGTTAAATTAGAAGAAAGAGGAGGGTAAA	49	Switzerland	R4	Int2	12	SP3	StickyTrap
A15	H.axyridis	H.axyridis	O155	TAAAATTGGGTCTCCCCCACCGGTTGGGTCAAAAAAAGAAGAATTTAAGTTTCGGTCAGTTAATAGTATAGTAATTGCTCCTGCAAGAACTGGTAGTGATAGTAATAAAAGAATTGCTGTAATAAGAACAGATCATACAAATAAAGGAGTTTTATCAAGTATTATACCAAATGGACGTATATTTATAATAGTTGAAATGAAATTTACTGCACCTAAAATTGAGGAAATTCCTGCTAAATGTAAACTAAAAATCACTAAATCTACTGAAGGCCCATTATGTGTTAAATTAGAAGAAAGAGGAGGGTAAA	14	Switzerland	R4	Int2	11	SP3	StickyTrap
A16	H.axyridis	H.axyridis	O155	TAAAATTGGGTCTCCCCCACCGGTTGGGTCAAAAAAAGAAGAATTTAAGTTTCGGTCAGTTAATAGTATAGTAATTGCTCCTGCAAGAACTGGTAGTGATAGTAATAAAAGAATTGCTGTAATAAGAACAGATCATACAAATAAAGGAGTTTTATCAAGTATTATACCAAATGGACGTATATTTATAATAGTTGAAATGAAATTTACTGCACCTAAAATTGAGGAAATTCCTGCTAAATGTAAACTAAAAATCACTAAATCTACTGAAGGCCCATTATGTGTTAAATTAGAAGAAAGAGGAGGGTAAA	34	Switzerland	R4	Int2	9	SP5	StickyTrap
A18	H.axyridis	H.axyridis	O155	TAAAATTGGGTCTCCCCCACCGGTTGGGTCAAAAAAAGAAGAATTTAAGTTTCGGTCAGTTAATAGTATAGTAATTGCTCCTGCAAGAACTGGTAGTGATAGTAATAAAAGAATTGCTGTAATAAGAACAGATCATACAAATAAAGGAGTTTTATCAAGTATTATACCAAATGGACGTATATTTATAATAGTTGAAATGAAATTTACTGCACCTAAAATTGAGGAAATTCCTGCTAAATGTAAACTAAAAATCACTAAATCTACTGAAGGCCCATTATGTGTTAAATTAGAAGAAAGAGGAGGGTAAA	153	Switzerland	R6	Int3	6	SP3	CombiTrap
A19	H.axyridis	H.axyridis	O155	TAAAATTGGGTCTCCCCCACCGGTTGGGTCAAAAAAAGAAGAATTTAAGTTTCGGTCAGTTAATAGTATAGTAATTGCTCCTGCAAGAACTGGTAGTGATAGTAATAAAAGAATTGCTGTAATAAGAACAGATCATACAAATAAAGGAGTTTTATCAAGTATTATACCAAATGGACGTATATTTATAATAGTTGAAATGAAATTTACTGCACCTAAAATTGAGGAAATTCCTGCTAAATGTAAACTAAAAATCACTAAATCTACTGAAGGCCCATTATGTGTTAAATTAGAAGAAAGAGGAGGGTAAA	44	Switzerland	R6	Int3	6	SP3	CombiTrap
A20	H.axyridis	H.axyridis	O106	TTTACCCTCCTCTTTCTTCTAATTTAACACATAATGGGCCTTCAGTAGATTTAGTGATTTTTAGTTTACATTTAGCAGGAATTTCCTCAATTTTAGGTGCAGTAAATTTCATTTCAACTATTATAAATATACGTCCATTTGGTATAATACTTGATAAAACTCCTTTATTTGTATGATCTGTTCTTATTACAGCAATTCTTTCATTATTATCACTTCCAGTTCTTGCAGGAGCAATTACTATACTATTAACTGACCGAAACTTAAATTCTTCTTTTTTTGATCCAACCGGTGGGGGAGACCCAATTTTA	14	Switzerland	R6	Int3	6	SP3	CombiTrap
A20	H.axyridis	H.axyridis	O155	TAAAATTGGGTCTCCCCCACCGGTTGGGTCAAAAAAAGAAGAATTTAAGTTTCGGTCAGTTAATAGTATAGTAATTGCTCCTGCAAGAACTGGTAGTGATAGTAATAAAAGAATTGCTGTAATAAGAACAGATCATACAAATAAAGGAGTTTTATCAAGTATTATACCAAATGGACGTATATTTATAATAGTTGAAATGAAATTTACTGCACCTAAAATTGAGGAAATTCCTGCTAAATGTAAACTAAAAATCACTAAATCTACTGAAGGCCCATTATGTGTTAAATTAGAAGAAAGAGGAGGGTAAA	592	Switzerland	R6	Int3	6	SP3	CombiTrap
A21	H.axyridis	NA	NA	NA	NA	Switzerland	R6	Int3	6	SP3	CombiTrap
A22	H.axyridis	H.axyridis	O102	TAAAATTGGGTCTCCCCCACCGGTTGGATCAAAAAAAGAAGAATTTAAGTTTCGGTCAGTTAATAGCATAGTAATTGCCCCTGCAAGAACTGGTAGTGATAATAATAAAAGAATTGCTGTAATAAGAACAGATCATACAAATAAAGGAGTTTTATCAAGTATTATACCAAATGGACGTATATTTATAATAGTTGAAATGAAATTTACTGCACCTAAAATTGAGGAAATTCCTGCTAAATGTAAACTAAAAATCACTAAATCTACTGAAGGTCCATTATGTGTTAAATTAGAAGAAAGAGGGGGGTAAA	15	Germany	R6	Int3	Gommersheim_1	SP1	hand
A22	H.axyridis	H.axyridis	O155	TAAAATTGGGTCTCCCCCACCGGTTGGGTCAAAAAAAGAAGAATTTAAGTTTCGGTCAGTTAATAGTATAGTAATTGCTCCTGCAAGAACTGGTAGTGATAGTAATAAAAGAATTGCTGTAATAAGAACAGATCATACAAATAAAGGAGTTTTATCAAGTATTATACCAAATGGACGTATATTTATAATAGTTGAAATGAAATTTACTGCACCTAAAATTGAGGAAATTCCTGCTAAATGTAAACTAAAAATCACTAAATCTACTGAAGGCCCATTATGTGTTAAATTAGAAGAAAGAGGAGGGTAAA	459	Germany	R6	Int3	Gommersheim_1	SP1	hand
A22	H.axyridis	H.axyridis	O76	TAAAATTTGGTCTCCCCCACCGGTTGGATCAAAAAAAGAAGAATTTAAGTTTCGGTCAGTTAATAGTATAGTAATTGCTCCTGCAAGAACTGGAAGTGATAATAATAAAAGAATTGCTGTAATAAGAACAGATCATACAAATAAAGGAGTTTTATCAAGTATTATACCAAATGGACGTATATTTATAATAGTTGAAATGAAATTTACTGCACCTAAAATTGAGGAAATTCCTGCTAAATGTAAACTAAAAATCACTAAATCTACTGAAGGCCCATTATGTGTTAAATTAGAAGAAAGAGGAGGGTAAA	17	Germany	R6	Int3	Gommersheim_1	SP1	hand
A23	H.axyridis	H.axyridis	O155	TAAAATTGGGTCTCCCCCACCGGTTGGGTCAAAAAAAGAAGAATTTAAGTTTCGGTCAGTTAATAGTATAGTAATTGCTCCTGCAAGAACTGGTAGTGATAGTAATAAAAGAATTGCTGTAATAAGAACAGATCATACAAATAAAGGAGTTTTATCAAGTATTATACCAAATGGACGTATATTTATAATAGTTGAAATGAAATTTACTGCACCTAAAATTGAGGAAATTCCTGCTAAATGTAAACTAAAAATCACTAAATCTACTGAAGGCCCATTATGTGTTAAATTAGAAGAAAGAGGAGGGTAAA	169	Germany	R6	Int3	Gommersheim_1	SP4	hand
A24	H.axyridis	H.axyridis	O102	TAAAATTGGGTCTCCCCCACCGGTTGGATCAAAAAAAGAAGAATTTAAGTTTCGGTCAGTTAATAGCATAGTAATTGCCCCTGCAAGAACTGGTAGTGATAATAATAAAAGAATTGCTGTAATAAGAACAGATCATACAAATAAAGGAGTTTTATCAAGTATTATACCAAATGGACGTATATTTATAATAGTTGAAATGAAATTTACTGCACCTAAAATTGAGGAAATTCCTGCTAAATGTAAACTAAAAATCACTAAATCTACTGAAGGTCCATTATGTGTTAAATTAGAAGAAAGAGGGGGGTAAA	32	Switzerland	R6	Int3	10	SP4	CombiTrap
A24	H.axyridis	H.axyridis	O117	TTTACCCTCCTCTTTCTTCTAATTTAACACATAATGGGCCTTCAGTAGATTTAGTGATTTTTAGTTTACATTAAGCAGGAATTTCCTCAATTTTAGGTGCAGTAAATTTCATTTCAACTATTATAAATATACGTCCATTTGGTATAATACTTGATAAAACTCCTTTATTTGTATGATCTGTTCTTATTACAGCAATTCTTTTATTATTATCACTTCCAGTTCTTGCAGGAGCAATTACTATACTTTTAACTGACCGAAACTTAAATTCTTCTTTTTTTGATCCAACCGGTGGGGGAGACCCAATTTTA	70	Switzerland	R6	Int3	10	SP4	CombiTrap
A24	H.axyridis	H.axyridis	O128	TAAAATAGGGTCTCCCCCACCGGTTGGATCAAAAAAAGAAGAATTTAAGTTTCGGTCAGTTAATAGTATAGTAATTGCTCCTGCAAGAACTGGAAGTGATAATAATAAAAGAATTGCTGTAATAAGAACAGATCATACAAATAAAGGAGTTTTATCAAGTATTATACCAAATAGACGTATATTTATAATAGTTGAAATGAAATTTACTGCACCTAAAATTGAGGAAATTCCTGCTAAATGTAAACTAAAAATCACTAAATCTACTGAAGGCCCATTATGTGTTAAATTAGAAGAAAGAGGAGGGTAAA	15	Switzerland	R6	Int3	10	SP4	CombiTrap
A24	H.axyridis	H.axyridis	O155	TAAAATTGGGTCTCCCCCACCGGTTGGGTCAAAAAAAGAAGAATTTAAGTTTCGGTCAGTTAATAGTATAGTAATTGCTCCTGCAAGAACTGGTAGTGATAGTAATAAAAGAATTGCTGTAATAAGAACAGATCATACAAATAAAGGAGTTTTATCAAGTATTATACCAAATGGACGTATATTTATAATAGTTGAAATGAAATTTACTGCACCTAAAATTGAGGAAATTCCTGCTAAATGTAAACTAAAAATCACTAAATCTACTGAAGGCCCATTATGTGTTAAATTAGAAGAAAGAGGAGGGTAAA	1148	Switzerland	R6	Int3	10	SP4	CombiTrap
A24	H.axyridis	H.axyridis	O71	TAAAATTGGGTCTCCCCCACCGGTTGGATCAAAAAAAGAAGAATTTAAGTTTCGGTCAGTTAATAGTATAGTAATTGCTCCTGCAAGAACTGGAAGTGATAACAATAAAAGAATTGCTGTAATAAGAACAGATCATACAAATAAAGGAGTTTTATCAAGTATTATACCAAATGGACGTATATTTATAATAGTTGAAATGAAATTCACTGCACCTAAAATTGAGGAAATTCCTGCTAAATGTAAACTAAAAATCACTAAATCTACTGAAGGCCCATTATGTGTTAAATTAGAAGAAAGAGGAGGGTAAA	97	Switzerland	R6	Int3	10	SP4	CombiTrap
A25	H.axyridis	H.axyridis	O155	TAAAATTGGGTCTCCCCCACCGGTTGGGTCAAAAAAAGAAGAATTTAAGTTTCGGTCAGTTAATAGTATAGTAATTGCTCCTGCAAGAACTGGTAGTGATAGTAATAAAAGAATTGCTGTAATAAGAACAGATCATACAAATAAAGGAGTTTTATCAAGTATTATACCAAATGGACGTATATTTATAATAGTTGAAATGAAATTTACTGCACCTAAAATTGAGGAAATTCCTGCTAAATGTAAACTAAAAATCACTAAATCTACTGAAGGCCCATTATGTGTTAAATTAGAAGAAAGAGGAGGGTAAA	216	Switzerland	R4	Int2	9	SP5	StickyTrap
A26	H.axyridis	H.axyridis	O155	TAAAATTGGGTCTCCCCCACCGGTTGGGTCAAAAAAAGAAGAATTTAAGTTTCGGTCAGTTAATAGTATAGTAATTGCTCCTGCAAGAACTGGTAGTGATAGTAATAAAAGAATTGCTGTAATAAGAACAGATCATACAAATAAAGGAGTTTTATCAAGTATTATACCAAATGGACGTATATTTATAATAGTTGAAATGAAATTTACTGCACCTAAAATTGAGGAAATTCCTGCTAAATGTAAACTAAAAATCACTAAATCTACTGAAGGCCCATTATGTGTTAAATTAGAAGAAAGAGGAGGGTAAA	488	Switzerland	R4	Int2	4	SP5	CombiTrap
A27	H.axyridis	H.axyridis	O102	TAAAATTGGGTCTCCCCCACCGGTTGGATCAAAAAAAGAAGAATTTAAGTTTCGGTCAGTTAATAGCATAGTAATTGCCCCTGCAAGAACTGGTAGTGATAATAATAAAAGAATTGCTGTAATAAGAACAGATCATACAAATAAAGGAGTTTTATCAAGTATTATACCAAATGGACGTATATTTATAATAGTTGAAATGAAATTTACTGCACCTAAAATTGAGGAAATTCCTGCTAAATGTAAACTAAAAATCACTAAATCTACTGAAGGTCCATTATGTGTTAAATTAGAAGAAAGAGGGGGGTAAA	20	Switzerland	R4	Int2	2	SP1	CombiTrap
A27	H.axyridis	H.axyridis	O155	TAAAATTGGGTCTCCCCCACCGGTTGGGTCAAAAAAAGAAGAATTTAAGTTTCGGTCAGTTAATAGTATAGTAATTGCTCCTGCAAGAACTGGTAGTGATAGTAATAAAAGAATTGCTGTAATAAGAACAGATCATACAAATAAAGGAGTTTTATCAAGTATTATACCAAATGGACGTATATTTATAATAGTTGAAATGAAATTTACTGCACCTAAAATTGAGGAAATTCCTGCTAAATGTAAACTAAAAATCACTAAATCTACTGAAGGCCCATTATGTGTTAAATTAGAAGAAAGAGGAGGGTAAA	2004	Switzerland	R4	Int2	2	SP1	CombiTrap
A28	H.axyridis	C.septempunctata	O113	AAGGATGGGATCTCCCCCTCCTATTGGATCAAAAAAAGAAGTATTAATATTACGATCTGTTAATAATATTGTAATTGCCCCGGCTAATACAGGTAATGATAATAAAAGTAAAATAGCAGTAATTAGTACTGATCATACAAAAAGAGGTGTCTTATCAAGGTTTATGCCAAATGGTCGTATATTTATAATAGTTGAAATAAAATTTACGGCTCCTAAAATAGATGAGATACCTGCTAAGTGTAAACTAAAAATTACTAAATCTACTGAAGGCCCATTATGAGCTAAGTTAGAGGATAAAGGAGGATAGA	24	Switzerland	R4	Int2	5	SP1	CombiTrap
A28	H.axyridis	H.axyridis	O155	TAAAATTGGGTCTCCCCCACCGGTTGGGTCAAAAAAAGAAGAATTTAAGTTTCGGTCAGTTAATAGTATAGTAATTGCTCCTGCAAGAACTGGTAGTGATAGTAATAAAAGAATTGCTGTAATAAGAACAGATCATACAAATAAAGGAGTTTTATCAAGTATTATACCAAATGGACGTATATTTATAATAGTTGAAATGAAATTTACTGCACCTAAAATTGAGGAAATTCCTGCTAAATGTAAACTAAAAATCACTAAATCTACTGAAGGCCCATTATGTGTTAAATTAGAAGAAAGAGGAGGGTAAA	1596	Switzerland	R4	Int2	5	SP1	CombiTrap
A29	H.axyridis	H.axyridis	O155	TAAAATTGGGTCTCCCCCACCGGTTGGGTCAAAAAAAGAAGAATTTAAGTTTCGGTCAGTTAATAGTATAGTAATTGCTCCTGCAAGAACTGGTAGTGATAGTAATAAAAGAATTGCTGTAATAAGAACAGATCATACAAATAAAGGAGTTTTATCAAGTATTATACCAAATGGACGTATATTTATAATAGTTGAAATGAAATTTACTGCACCTAAAATTGAGGAAATTCCTGCTAAATGTAAACTAAAAATCACTAAATCTACTGAAGGCCCATTATGTGTTAAATTAGAAGAAAGAGGAGGGTAAA	2011	Switzerland	R4	Int2	10	SP4	CombiTrap
A29	H.axyridis	HippodamiaVariegata	O159	TTTATCCCCCTCTTTCATCTAACTTAGCTCATAATGGACCCTCTGTTGATTTAGTGATTTTTAGTTTACACTTAGCAGGAATTTCCTCTATTTTAGGAGCAGTAAATTTTATTTCTACTATTATAAATATACGACCATATGGAATAAGTTTAGATAAAACTCCTCTCTTTGTATGATCTGTTTTAATTACAGCAATTTTATTACTCTTATCACTTCCAGTTTTAGCAGGTGCTATTACAATATTATTAACTGATCGAAATTTAAATACTTCTTTCTTTGACCCGACCGGAGGAGGAGATCCTATTTTA	53	Switzerland	R4	Int2	10	SP4	CombiTrap
A29	H.axyridis	H.axyridis	O62	TAAAATTGGGTCTCCCCCACCGGTTGGATCAAAAAAAGAAGAATTTAAGTTTCGGTCAGTTAATAGCATAGTAATTGCCCCTGCAAGAACTGGTAGTGATAATAATAAAAGAATTGCTGTAATAAGAACAGATCATACAAATAAAGGAGTTTTATCAAGTATTATACCAAATGGACGTATATTTATAATAGTTGAAATGAAATTTACTGCACCTAAAATTGAGAAAATTCCTGCTAAATGTAAACTAAAAATCACTAAATCTACTGAAGGCCCATTATGTGTTAAATTAGAAGAAAGAGGGGGGTAAA	105	Switzerland	R4	Int2	10	SP4	CombiTrap
A30	H.axyridis	H.axyridis	O155	TAAAATTGGGTCTCCCCCACCGGTTGGGTCAAAAAAAGAAGAATTTAAGTTTCGGTCAGTTAATAGTATAGTAATTGCTCCTGCAAGAACTGGTAGTGATAGTAATAAAAGAATTGCTGTAATAAGAACAGATCATACAAATAAAGGAGTTTTATCAAGTATTATACCAAATGGACGTATATTTATAATAGTTGAAATGAAATTTACTGCACCTAAAATTGAGGAAATTCCTGCTAAATGTAAACTAAAAATCACTAAATCTACTGAAGGCCCATTATGTGTTAAATTAGAAGAAAGAGGAGGGTAAA	648	Switzerland	R4	Int2	11	SP3	CombiTrap
A31	H.axyridis	H.axyridis	O102	TAAAATTGGGTCTCCCCCACCGGTTGGATCAAAAAAAGAAGAATTTAAGTTTCGGTCAGTTAATAGCATAGTAATTGCCCCTGCAAGAACTGGTAGTGATAATAATAAAAGAATTGCTGTAATAAGAACAGATCATACAAATAAAGGAGTTTTATCAAGTATTATACCAAATGGACGTATATTTATAATAGTTGAAATGAAATTTACTGCACCTAAAATTGAGGAAATTCCTGCTAAATGTAAACTAAAAATCACTAAATCTACTGAAGGTCCATTATGTGTTAAATTAGAAGAAAGAGGGGGGTAAA	28	Switzerland	R4	Int2	2	SP1	CombiTrap
A31	H.axyridis	H.axyridis	O108	TAAAATTGGGTCTCCCCCACCGGTTGGATCAAAAAAAGAAGAATTTAAGTTTCGGTCAGTTAATAGTATAGTAATTGCTCCTGCAAGAACTGGTAGTGATAATAATAAAAGAATTGCTGTAATAAGAACAGATCATACAAATAAAGGAGTTTTATCAAGTATTATACCAAATGGACGTATATTTATAATAGTTGAAATGAAATTTACTGCACCTAAAATTGAGAAAATTCCTGCTAAATGTAAACTAAAAATCACTGAATCTACTGAAGGCCCATTATGTGTTAAATTAGAAGAAAGAGGAGGGTAAA	16	Switzerland	R4	Int2	2	SP1	CombiTrap
A31	H.axyridis	H.axyridis	O155	TAAAATTGGGTCTCCCCCACCGGTTGGGTCAAAAAAAGAAGAATTTAAGTTTCGGTCAGTTAATAGTATAGTAATTGCTCCTGCAAGAACTGGTAGTGATAGTAATAAAAGAATTGCTGTAATAAGAACAGATCATACAAATAAAGGAGTTTTATCAAGTATTATACCAAATGGACGTATATTTATAATAGTTGAAATGAAATTTACTGCACCTAAAATTGAGGAAATTCCTGCTAAATGTAAACTAAAAATCACTAAATCTACTGAAGGCCCATTATGTGTTAAATTAGAAGAAAGAGGAGGGTAAA	7591	Switzerland	R4	Int2	2	SP1	CombiTrap
A31	H.axyridis	H.axyridis	O48	TTTACCCTCCTCTTTCTTCTAATTTAACACATAATGGGCCTTCAGTAGATTTAGTGATTTTTAGTTTACATTTAGCAGGAATTTCCTCAATTTTAGGTGCAGTAAATTTCATTTCAACTATTATAAATATACGTCCATTTGGTATAATACTTGATAAAACTCCTTTATTTGTATGATCTGTTCTTATTACAGCAATTCTTTTATTATTATCACTTCCAGTTCTTGCAGGAGCAATTACTATACTTTTAACTGACCGAAACTTAAATTCTTCTTTTTTTGATCCAACCGGTGGGGGAGACCCAATTTTA	139	Switzerland	R4	Int2	2	SP1	CombiTrap
A31	H.axyridis	H.axyridis	O98	TAAAATTGGGTCTCCCCCACCGGTTGGATCAAAAAAAGAAGAATTCAAGTTTCGGTCAGTTAATAGTATAGTAATTGCTCCTGCAAGAACTGGTAGTGATAATAATTAAAGAATTGCTGTAATAAGAACAGATCATACAAATAAAGGAGTTTTATCAAGTATTATACCAAATGGACGTATATTTATAATAGTTGAAATGAAATTTACTGCACCTAAAATTGAGGAAATTCCTGCTTAATGTAAACTAAAAATCACTAAATCTACTGAAGGCCCATTATGTGTTAAATTAGAAGAAAGAGGAGGGTAAA	14	Switzerland	R4	Int2	2	SP1	CombiTrap
A33	H.axyridis	H.axyridis	O111	TAAAATTGGGTCTCCCCCACCGGTTGGATCAAAAAAAGAAGAATTTAAGTTTCGGTCAGTTAATAGTATAGTAATTGCTCCTGCAAGAACTGGAAGTGATAACAATAAAAGAATTGCTGTAATAAGAACAGATCATACAAATAAAGGAGTTTTATCAAGTATTATACCAAATGGACGTATATTTATAATAGTTGAAATGAAATTTACTGCACCTAAAATTGAGGAAATTCCTGCTAAATGTAAACTAAAAATCACTAAATCTACTGAAGGCCCATTATGTGTTAAATTAGAAGAAAGAGGAGGGTAAA	26	Switzerland	R4	Int2	2	SP5	StickyTrap
A33	H.axyridis	H.axyridis	O155	TAAAATTGGGTCTCCCCCACCGGTTGGGTCAAAAAAAGAAGAATTTAAGTTTCGGTCAGTTAATAGTATAGTAATTGCTCCTGCAAGAACTGGTAGTGATAGTAATAAAAGAATTGCTGTAATAAGAACAGATCATACAAATAAAGGAGTTTTATCAAGTATTATACCAAATGGACGTATATTTATAATAGTTGAAATGAAATTTACTGCACCTAAAATTGAGGAAATTCCTGCTAAATGTAAACTAAAAATCACTAAATCTACTGAAGGCCCATTATGTGTTAAATTAGAAGAAAGAGGAGGGTAAA	2230	Switzerland	R4	Int2	2	SP5	StickyTrap
A34	H.axyridis	H.axyridis	O155	TAAAATTGGGTCTCCCCCACCGGTTGGGTCAAAAAAAGAAGAATTTAAGTTTCGGTCAGTTAATAGTATAGTAATTGCTCCTGCAAGAACTGGTAGTGATAGTAATAAAAGAATTGCTGTAATAAGAACAGATCATACAAATAAAGGAGTTTTATCAAGTATTATACCAAATGGACGTATATTTATAATAGTTGAAATGAAATTTACTGCACCTAAAATTGAGGAAATTCCTGCTAAATGTAAACTAAAAATCACTAAATCTACTGAAGGCCCATTATGTGTTAAATTAGAAGAAAGAGGAGGGTAAA	783	Switzerland	R4	Int2	2	SP1	StickyTrap
A35	H.axyridis	H.axyridis	O155	TAAAATTGGGTCTCCCCCACCGGTTGGGTCAAAAAAAGAAGAATTTAAGTTTCGGTCAGTTAATAGTATAGTAATTGCTCCTGCAAGAACTGGTAGTGATAGTAATAAAAGAATTGCTGTAATAAGAACAGATCATACAAATAAAGGAGTTTTATCAAGTATTATACCAAATGGACGTATATTTATAATAGTTGAAATGAAATTTACTGCACCTAAAATTGAGGAAATTCCTGCTAAATGTAAACTAAAAATCACTAAATCTACTGAAGGCCCATTATGTGTTAAATTAGAAGAAAGAGGAGGGTAAA	224	Switzerland	R4	Int2	9	SP5	StickyTrap
A35	H.axyridis	PropyleaQuatuordecimpunctata	O157	TAAAATTGGGTCACCCCCTCCTATTGGGTCGAAAAAAGATGTATTAATATTACGATCAGTCAATAATATAGTAATAGCTCCAGCTAAAACTGGTAAAGAAAGTAGAAGAAGAATTGCGGTGATTAATACAGATCATACAAATAAAGGGGTTTTATCTAGATTTATTCCAAATGGTCGTATATTTATAATTGTAGAAATAAAATTAACTGCGCCTAAAATTGATGAAATTCCTGCAAGATGAAGGCTAAAAATTACTAAATCTACTGACGAACCTCTATGTGCTATGTTTGATGATAAAGGAGGATAAA	20	Switzerland	R4	Int2	9	SP5	StickyTrap
A35	H.axyridis	PropyleaQuatuordecimpunctata	O158	TTTATCGCCCTTTATCATCAAATATAGCACATAGAGGTTCATCAGTAGATTTAGTAATTTTTAGTCTTCATCTTGAAGGAATTTCATCCATTTTAGGAGCAGATAATTTCATTTCAACAATTATAAAAATAAGACCATTCGGAATAAACTCAGATAAAACCCCATTATTTGTATGATCAGTATTAATTACAGCAATTCTTCTTCTTACTTTACCTGTTTTAGCTAGAGCTATTACCATATTATTTACTGATCGTAATATTAATACATCTTTTTTTGACCCAATAGGAGGAGGAGATCCAATTTCA	5930	Switzerland	R4	Int2	9	SP5	StickyTrap
A36	H.axyridis	H.axyridis	O155	TAAAATTGGGTCTCCCCCACCGGTTGGGTCAAAAAAAGAAGAATTTAAGTTTCGGTCAGTTAATAGTATAGTAATTGCTCCTGCAAGAACTGGTAGTGATAGTAATAAAAGAATTGCTGTAATAAGAACAGATCATACAAATAAAGGAGTTTTATCAAGTATTATACCAAATGGACGTATATTTATAATAGTTGAAATGAAATTTACTGCACCTAAAATTGAGGAAATTCCTGCTAAATGTAAACTAAAAATCACTAAATCTACTGAAGGCCCATTATGTGTTAAATTAGAAGAAAGAGGAGGGTAAA	6793	Switzerland	R4	Int2	5	SP4	StickyTrap
A36	H.axyridis	H.axyridis	O62	TAAAATTGGGTCTCCCCCACCGGTTGGATCAAAAAAAGAAGAATTTAAGTTTCGGTCAGTTAATAGCATAGTAATTGCCCCTGCAAGAACTGGTAGTGATAATAATAAAAGAATTGCTGTAATAAGAACAGATCATACAAATAAAGGAGTTTTATCAAGTATTATACCAAATGGACGTATATTTATAATAGTTGAAATGAAATTTACTGCACCTAAAATTGAGAAAATTCCTGCTAAATGTAAACTAAAAATCACTAAATCTACTGAAGGCCCATTATGTGTTAAATTAGAAGAAAGAGGGGGGTAAA	276	Switzerland	R4	Int2	5	SP4	StickyTrap
A36	H.axyridis	H.axyridis	O89	TTTACCCTCCTCTTTCTTCTAATTTAACAGATAATGGGCCTTCAGTAGATTTAGTGATTTTTAGTTTACATTTAGCAGGAATTTCCTCAATTTTAGGTGCAGTAAATTTCATTTCAACTATTATAAATATACGTCCATTTGGTATAATACTTGATAAAACTCCTTTATTTGTATGATCTGTTCTTATTACAGCAATTCTTTTATTATTATCACTTCCAGTTCTTGCAGGAGCAATTACTATACTATTAACTGACCGAAACTTAAATTCTTCTTTTTTTGATCCAACCGGTGGGGGAGACCCAATTTTA	53	Switzerland	R4	Int2	5	SP4	StickyTrap
A37	H.axyridis	H.axyridis	O155	TAAAATTGGGTCTCCCCCACCGGTTGGGTCAAAAAAAGAAGAATTTAAGTTTCGGTCAGTTAATAGTATAGTAATTGCTCCTGCAAGAACTGGTAGTGATAGTAATAAAAGAATTGCTGTAATAAGAACAGATCATACAAATAAAGGAGTTTTATCAAGTATTATACCAAATGGACGTATATTTATAATAGTTGAAATGAAATTTACTGCACCTAAAATTGAGGAAATTCCTGCTAAATGTAAACTAAAAATCACTAAATCTACTGAAGGCCCATTATGTGTTAAATTAGAAGAAAGAGGAGGGTAAA	158	Switzerland	R4	Int2	11	SP3	StickyTrap
A38	H.axyridis	H.axyridis	O155	TAAAATTGGGTCTCCCCCACCGGTTGGGTCAAAAAAAGAAGAATTTAAGTTTCGGTCAGTTAATAGTATAGTAATTGCTCCTGCAAGAACTGGTAGTGATAGTAATAAAAGAATTGCTGTAATAAGAACAGATCATACAAATAAAGGAGTTTTATCAAGTATTATACCAAATGGACGTATATTTATAATAGTTGAAATGAAATTTACTGCACCTAAAATTGAGGAAATTCCTGCTAAATGTAAACTAAAAATCACTAAATCTACTGAAGGCCCATTATGTGTTAAATTAGAAGAAAGAGGAGGGTAAA	238	Switzerland	R4	Int2	5	SP4	StickyTrap
A39	H.axyridis	H.axyridis	O155	TAAAATTGGGTCTCCCCCACCGGTTGGGTCAAAAAAAGAAGAATTTAAGTTTCGGTCAGTTAATAGTATAGTAATTGCTCCTGCAAGAACTGGTAGTGATAGTAATAAAAGAATTGCTGTAATAAGAACAGATCATACAAATAAAGGAGTTTTATCAAGTATTATACCAAATGGACGTATATTTATAATAGTTGAAATGAAATTTACTGCACCTAAAATTGAGGAAATTCCTGCTAAATGTAAACTAAAAATCACTAAATCTACTGAAGGCCCATTATGTGTTAAATTAGAAGAAAGAGGAGGGTAAA	63	Switzerland	R4	Int2	6	SP5	StickyTrap
A47	H.axyridis	C.septempunctata	O113	AAGGATGGGATCTCCCCCTCCTATTGGATCAAAAAAAGAAGTATTAATATTACGATCTGTTAATAATATTGTAATTGCCCCGGCTAATACAGGTAATGATAATAAAAGTAAAATAGCAGTAATTAGTACTGATCATACAAAAAGAGGTGTCTTATCAAGGTTTATGCCAAATGGTCGTATATTTATAATAGTTGAAATAAAATTTACGGCTCCTAAAATAGATGAGATACCTGCTAAGTGTAAACTAAAAATTACTAAATCTACTGAAGGCCCATTATGAGCTAAGTTAGAGGATAAAGGAGGATAGA	78	Switzerland	R7	Int4	3	NA	StickyTrap
A47	H.axyridis	H.axyridis	O155	TAAAATTGGGTCTCCCCCACCGGTTGGGTCAAAAAAAGAAGAATTTAAGTTTCGGTCAGTTAATAGTATAGTAATTGCTCCTGCAAGAACTGGTAGTGATAGTAATAAAAGAATTGCTGTAATAAGAACAGATCATACAAATAAAGGAGTTTTATCAAGTATTATACCAAATGGACGTATATTTATAATAGTTGAAATGAAATTTACTGCACCTAAAATTGAGGAAATTCCTGCTAAATGTAAACTAAAAATCACTAAATCTACTGAAGGCCCATTATGTGTTAAATTAGAAGAAAGAGGAGGGTAAA	31	Switzerland	R7	Int4	3	NA	StickyTrap
A49	C.septempunctata	C.septempunctata	O113	AAGGATGGGATCTCCCCCTCCTATTGGATCAAAAAAAGAAGTATTAATATTACGATCTGTTAATAATATTGTAATTGCCCCGGCTAATACAGGTAATGATAATAAAAGTAAAATAGCAGTAATTAGTACTGATCATACAAAAAGAGGTGTCTTATCAAGGTTTATGCCAAATGGTCGTATATTTATAATAGTTGAAATAAAATTTACGGCTCCTAAAATAGATGAGATACCTGCTAAGTGTAAACTAAAAATTACTAAATCTACTGAAGGCCCATTATGAGCTAAGTTAGAGGATAAAGGAGGATAGA	6703	Switzerland	R4	Int2	10	SP4	CombiTrap
A49	C.septempunctata	H.axyridis	O155	TAAAATTGGGTCTCCCCCACCGGTTGGGTCAAAAAAAGAAGAATTTAAGTTTCGGTCAGTTAATAGTATAGTAATTGCTCCTGCAAGAACTGGTAGTGATAGTAATAAAAGAATTGCTGTAATAAGAACAGATCATACAAATAAAGGAGTTTTATCAAGTATTATACCAAATGGACGTATATTTATAATAGTTGAAATGAAATTTACTGCACCTAAAATTGAGGAAATTCCTGCTAAATGTAAACTAAAAATCACTAAATCTACTGAAGGCCCATTATGTGTTAAATTAGAAGAAAGAGGAGGGTAAA	17	Switzerland	R4	Int2	10	SP4	CombiTrap
A50	C.septempunctata	C.septempunctata	O113	AAGGATGGGATCTCCCCCTCCTATTGGATCAAAAAAAGAAGTATTAATATTACGATCTGTTAATAATATTGTAATTGCCCCGGCTAATACAGGTAATGATAATAAAAGTAAAATAGCAGTAATTAGTACTGATCATACAAAAAGAGGTGTCTTATCAAGGTTTATGCCAAATGGTCGTATATTTATAATAGTTGAAATAAAATTTACGGCTCCTAAAATAGATGAGATACCTGCTAAGTGTAAACTAAAAATTACTAAATCTACTGAAGGCCCATTATGAGCTAAGTTAGAGGATAAAGGAGGATAGA	2314	Switzerland	R4	Int2	3	SP5	CombiTrap
A50	C.septempunctata	H.axyridis	O155	TAAAATTGGGTCTCCCCCACCGGTTGGGTCAAAAAAAGAAGAATTTAAGTTTCGGTCAGTTAATAGTATAGTAATTGCTCCTGCAAGAACTGGTAGTGATAGTAATAAAAGAATTGCTGTAATAAGAACAGATCATACAAATAAAGGAGTTTTATCAAGTATTATACCAAATGGACGTATATTTATAATAGTTGAAATGAAATTTACTGCACCTAAAATTGAGGAAATTCCTGCTAAATGTAAACTAAAAATCACTAAATCTACTGAAGGCCCATTATGTGTTAAATTAGAAGAAAGAGGAGGGTAAA	22	Switzerland	R4	Int2	3	SP5	CombiTrap
A51	C.septempunctata	C.septempunctata	O113	AAGGATGGGATCTCCCCCTCCTATTGGATCAAAAAAAGAAGTATTAATATTACGATCTGTTAATAATATTGTAATTGCCCCGGCTAATACAGGTAATGATAATAAAAGTAAAATAGCAGTAATTAGTACTGATCATACAAAAAGAGGTGTCTTATCAAGGTTTATGCCAAATGGTCGTATATTTATAATAGTTGAAATAAAATTTACGGCTCCTAAAATAGATGAGATACCTGCTAAGTGTAAACTAAAAATTACTAAATCTACTGAAGGCCCATTATGAGCTAAGTTAGAGGATAAAGGAGGATAGA	1163	Switzerland	R4	Int2	2	SP3	CombiTrap
A51	C.septempunctata	H.axyridis	O155	TAAAATTGGGTCTCCCCCACCGGTTGGGTCAAAAAAAGAAGAATTTAAGTTTCGGTCAGTTAATAGTATAGTAATTGCTCCTGCAAGAACTGGTAGTGATAGTAATAAAAGAATTGCTGTAATAAGAACAGATCATACAAATAAAGGAGTTTTATCAAGTATTATACCAAATGGACGTATATTTATAATAGTTGAAATGAAATTTACTGCACCTAAAATTGAGGAAATTCCTGCTAAATGTAAACTAAAAATCACTAAATCTACTGAAGGCCCATTATGTGTTAAATTAGAAGAAAGAGGAGGGTAAA	30	Switzerland	R4	Int2	2	SP3	CombiTrap
A52	C.septempunctata	C.septempunctata	O113	AAGGATGGGATCTCCCCCTCCTATTGGATCAAAAAAAGAAGTATTAATATTACGATCTGTTAATAATATTGTAATTGCCCCGGCTAATACAGGTAATGATAATAAAAGTAAAATAGCAGTAATTAGTACTGATCATACAAAAAGAGGTGTCTTATCAAGGTTTATGCCAAATGGTCGTATATTTATAATAGTTGAAATAAAATTTACGGCTCCTAAAATAGATGAGATACCTGCTAAGTGTAAACTAAAAATTACTAAATCTACTGAAGGCCCATTATGAGCTAAGTTAGAGGATAAAGGAGGATAGA	1046	Switzerland	R4	Int2	3	SP5	CombiTrap
A52	C.septempunctata	H.axyridis	O155	TAAAATTGGGTCTCCCCCACCGGTTGGGTCAAAAAAAGAAGAATTTAAGTTTCGGTCAGTTAATAGTATAGTAATTGCTCCTGCAAGAACTGGTAGTGATAGTAATAAAAGAATTGCTGTAATAAGAACAGATCATACAAATAAAGGAGTTTTATCAAGTATTATACCAAATGGACGTATATTTATAATAGTTGAAATGAAATTTACTGCACCTAAAATTGAGGAAATTCCTGCTAAATGTAAACTAAAAATCACTAAATCTACTGAAGGCCCATTATGTGTTAAATTAGAAGAAAGAGGAGGGTAAA	14	Switzerland	R4	Int2	3	SP5	CombiTrap
A53	C.septempunctata	C.septempunctata	O113	AAGGATGGGATCTCCCCCTCCTATTGGATCAAAAAAAGAAGTATTAATATTACGATCTGTTAATAATATTGTAATTGCCCCGGCTAATACAGGTAATGATAATAAAAGTAAAATAGCAGTAATTAGTACTGATCATACAAAAAGAGGTGTCTTATCAAGGTTTATGCCAAATGGTCGTATATTTATAATAGTTGAAATAAAATTTACGGCTCCTAAAATAGATGAGATACCTGCTAAGTGTAAACTAAAAATTACTAAATCTACTGAAGGCCCATTATGAGCTAAGTTAGAGGATAAAGGAGGATAGA	2873	Switzerland	R4	Int2	7	SP1	CombiTrap
A53	C.septempunctata	H.axyridis	O155	TAAAATTGGGTCTCCCCCACCGGTTGGGTCAAAAAAAGAAGAATTTAAGTTTCGGTCAGTTAATAGTATAGTAATTGCTCCTGCAAGAACTGGTAGTGATAGTAATAAAAGAATTGCTGTAATAAGAACAGATCATACAAATAAAGGAGTTTTATCAAGTATTATACCAAATGGACGTATATTTATAATAGTTGAAATGAAATTTACTGCACCTAAAATTGAGGAAATTCCTGCTAAATGTAAACTAAAAATCACTAAATCTACTGAAGGCCCATTATGTGTTAAATTAGAAGAAAGAGGAGGGTAAA	53	Switzerland	R4	Int2	7	SP1	CombiTrap
A55	H.axyridis	C.septempunctata	O113	AAGGATGGGATCTCCCCCTCCTATTGGATCAAAAAAAGAAGTATTAATATTACGATCTGTTAATAATATTGTAATTGCCCCGGCTAATACAGGTAATGATAATAAAAGTAAAATAGCAGTAATTAGTACTGATCATACAAAAAGAGGTGTCTTATCAAGGTTTATGCCAAATGGTCGTATATTTATAATAGTTGAAATAAAATTTACGGCTCCTAAAATAGATGAGATACCTGCTAAGTGTAAACTAAAAATTACTAAATCTACTGAAGGCCCATTATGAGCTAAGTTAGAGGATAAAGGAGGATAGA	31	Switzerland	R7	Int4	6	SP3	CombiTrap
A55	H.axyridis	H.axyridis	O139	TTTACCCTCCTCTTTCTTCTAATTTAACACATAATGGGCCTTCAGTAGATTTAGTGATTTTTAGTTTACATTTAGCAGGAATTTCCTCAATTTTAGGTGCAGTAAATTTCATTTCAACTATTATAAATATACGTCCATTTGGTATAATACTTGATAAAACTCCTTTATTTGTATGATCTGTTCTTATTACAGCAATTCTATTATTACTATCACTACCAGTTCTTGCAGGAGCAATTACTATACTATTAACTGACCGAAACTTAAATTCTTCTTTTTTTGATCCAACCGGTGGGGGAGACCCAATTTTA	1254	Switzerland	R7	Int4	6	SP3	CombiTrap
A55	H.axyridis	H.axyridis	O92	TTTATCCTCCTCTTTCTTCTAATTTAACACATAACGGGCCTTCAGTAGATTTAGTGATTTTTAGTTTACATTTAGCAGGAATTTCCTCAATTTTAGGTGCAGTAAATTTCATTTCAACTATTATAAATATACGTCCATTTGGTATAATACTTGATAAAACTCCTTTATTTGTATGATCTGTTCTTATTACAGCAATTCTTTTATTACTATCACTACCAGTTCTTGCAGGAGCAATTACTATACTATTAACTGACCGAAACTTAAATTCTTCTTTTTTTGACCCAACCGGTGGGGGAGACCCAATTTTA	43	Switzerland	R7	Int4	6	SP3	CombiTrap
A56	H.axyridis	C.septempunctata	O113	AAGGATGGGATCTCCCCCTCCTATTGGATCAAAAAAAGAAGTATTAATATTACGATCTGTTAATAATATTGTAATTGCCCCGGCTAATACAGGTAATGATAATAAAAGTAAAATAGCAGTAATTAGTACTGATCATACAAAAAGAGGTGTCTTATCAAGGTTTATGCCAAATGGTCGTATATTTATAATAGTTGAAATAAAATTTACGGCTCCTAAAATAGATGAGATACCTGCTAAGTGTAAACTAAAAATTACTAAATCTACTGAAGGCCCATTATGAGCTAAGTTAGAGGATAAAGGAGGATAGA	42	Switzerland	R7	Int4	12	SP2	CombiTrap
A56	H.axyridis	H.axyridis	O155	TAAAATTGGGTCTCCCCCACCGGTTGGGTCAAAAAAAGAAGAATTTAAGTTTCGGTCAGTTAATAGTATAGTAATTGCTCCTGCAAGAACTGGTAGTGATAGTAATAAAAGAATTGCTGTAATAAGAACAGATCATACAAATAAAGGAGTTTTATCAAGTATTATACCAAATGGACGTATATTTATAATAGTTGAAATGAAATTTACTGCACCTAAAATTGAGGAAATTCCTGCTAAATGTAAACTAAAAATCACTAAATCTACTGAAGGCCCATTATGTGTTAAATTAGAAGAAAGAGGAGGGTAAA	15	Switzerland	R7	Int4	12	SP2	CombiTrap
A57	H.axyridis	C.septempunctata	O113	AAGGATGGGATCTCCCCCTCCTATTGGATCAAAAAAAGAAGTATTAATATTACGATCTGTTAATAATATTGTAATTGCCCCGGCTAATACAGGTAATGATAATAAAAGTAAAATAGCAGTAATTAGTACTGATCATACAAAAAGAGGTGTCTTATCAAGGTTTATGCCAAATGGTCGTATATTTATAATAGTTGAAATAAAATTTACGGCTCCTAAAATAGATGAGATACCTGCTAAGTGTAAACTAAAAATTACTAAATCTACTGAAGGCCCATTATGAGCTAAGTTAGAGGATAAAGGAGGATAGA	70	Switzerland	R7	Int4	2	SP3	CombiTrap
A57	H.axyridis	H.axyridis	O155	TAAAATTGGGTCTCCCCCACCGGTTGGGTCAAAAAAAGAAGAATTTAAGTTTCGGTCAGTTAATAGTATAGTAATTGCTCCTGCAAGAACTGGTAGTGATAGTAATAAAAGAATTGCTGTAATAAGAACAGATCATACAAATAAAGGAGTTTTATCAAGTATTATACCAAATGGACGTATATTTATAATAGTTGAAATGAAATTTACTGCACCTAAAATTGAGGAAATTCCTGCTAAATGTAAACTAAAAATCACTAAATCTACTGAAGGCCCATTATGTGTTAAATTAGAAGAAAGAGGAGGGTAAA	997	Switzerland	R7	Int4	2	SP3	CombiTrap
A58	C.septempunctata	C.septempunctata	O133	TCTACCCTCCTTTATCCTCTAACTTAGCTCATAATGGGCCTTCAGTAGATTTAGTAATTTTTAGTTTACACTTAGCAGGTATCTCATCTATTTTAGGAGCCGTAAATTTTATTTCAACTATTATAAATATACGACCATTTGGCATAAACCTTGATAAGACACCTCTTTTTGTATGATCAGTACTAATTACTGCTATTTTACTTTTATTATCATTACCTGTATTAGCCGGGGCAATTACAATATTATTAACAGATCGTAATATTAATACTTCTTTTTTTGATCCAATAGGAGGGGGAGATCCCATCCTT	6743	Switzerland	R6	Int3	3	SP5	CombiTrap
A58	C.septempunctata	H.axyridis	O155	TAAAATTGGGTCTCCCCCACCGGTTGGGTCAAAAAAAGAAGAATTTAAGTTTCGGTCAGTTAATAGTATAGTAATTGCTCCTGCAAGAACTGGTAGTGATAGTAATAAAAGAATTGCTGTAATAAGAACAGATCATACAAATAAAGGAGTTTTATCAAGTATTATACCAAATGGACGTATATTTATAATAGTTGAAATGAAATTTACTGCACCTAAAATTGAGGAAATTCCTGCTAAATGTAAACTAAAAATCACTAAATCTACTGAAGGCCCATTATGTGTTAAATTAGAAGAAAGAGGAGGGTAAA	44	Switzerland	R6	Int3	3	SP5	CombiTrap
A59	H.axyridis	H.axyridis	O106	TTTACCCTCCTCTTTCTTCTAATTTAACACATAATGGGCCTTCAGTAGATTTAGTGATTTTTAGTTTACATTTAGCAGGAATTTCCTCAATTTTAGGTGCAGTAAATTTCATTTCAACTATTATAAATATACGTCCATTTGGTATAATACTTGATAAAACTCCTTTATTTGTATGATCTGTTCTTATTACAGCAATTCTTTCATTATTATCACTTCCAGTTCTTGCAGGAGCAATTACTATACTATTAACTGACCGAAACTTAAATTCTTCTTTTTTTGATCCAACCGGTGGGGGAGACCCAATTTTA	34	Switzerland	R7	Int4	12	SP3	CombiTrap
A59	H.axyridis	H.axyridis	O112	TAAAATTGGGTCTCCCCCACCGGTTGGATCAAAAAAAGAATAATTTACTTTTCGGTCAGTTAATAGTATAGTAATTGCTCCTGCAAGAACTGGAAGTGATAATAATAAAAGAATTGCTGTAATAAGAACAGATCATACAAATAAAGAAGTTTTATCAAGTATTATACCAAATGGACGTATATTTATAATAGTTGAAATGAAATTTACTGCACCTAAAATTGAGGAAATTCCTGCTAAATGTAAACTAAAAATCACTTAATCTACTGAAGGCCCATAATGTGTTAAATTAGAAGAAAGAGGAGGGTAAA	14	Switzerland	R7	Int4	12	SP3	CombiTrap
A59	H.axyridis	C.septempunctata	O113	AAGGATGGGATCTCCCCCTCCTATTGGATCAAAAAAAGAAGTATTAATATTACGATCTGTTAATAATATTGTAATTGCCCCGGCTAATACAGGTAATGATAATAAAAGTAAAATAGCAGTAATTAGTACTGATCATACAAAAAGAGGTGTCTTATCAAGGTTTATGCCAAATGGTCGTATATTTATAATAGTTGAAATAAAATTTACGGCTCCTAAAATAGATGAGATACCTGCTAAGTGTAAACTAAAAATTACTAAATCTACTGAAGGCCCATTATGAGCTAAGTTAGAGGATAAAGGAGGATAGA	128	Switzerland	R7	Int4	12	SP3	CombiTrap
A59	H.axyridis	H.axyridis	O155	TAAAATTGGGTCTCCCCCACCGGTTGGGTCAAAAAAAGAAGAATTTAAGTTTCGGTCAGTTAATAGTATAGTAATTGCTCCTGCAAGAACTGGTAGTGATAGTAATAAAAGAATTGCTGTAATAAGAACAGATCATACAAATAAAGGAGTTTTATCAAGTATTATACCAAATGGACGTATATTTATAATAGTTGAAATGAAATTTACTGCACCTAAAATTGAGGAAATTCCTGCTAAATGTAAACTAAAAATCACTAAATCTACTGAAGGCCCATTATGTGTTAAATTAGAAGAAAGAGGAGGGTAAA	1640	Switzerland	R7	Int4	12	SP3	CombiTrap
A59	H.axyridis	H.axyridis	O62	TAAAATTGGGTCTCCCCCACCGGTTGGATCAAAAAAAGAAGAATTTAAGTTTCGGTCAGTTAATAGCATAGTAATTGCCCCTGCAAGAACTGGTAGTGATAATAATAAAAGAATTGCTGTAATAAGAACAGATCATACAAATAAAGGAGTTTTATCAAGTATTATACCAAATGGACGTATATTTATAATAGTTGAAATGAAATTTACTGCACCTAAAATTGAGAAAATTCCTGCTAAATGTAAACTAAAAATCACTAAATCTACTGAAGGCCCATTATGTGTTAAATTAGAAGAAAGAGGGGGGTAAA	490	Switzerland	R7	Int4	12	SP3	CombiTrap
A60	H.axyridis	C.septempunctata	O113	AAGGATGGGATCTCCCCCTCCTATTGGATCAAAAAAAGAAGTATTAATATTACGATCTGTTAATAATATTGTAATTGCCCCGGCTAATACAGGTAATGATAATAAAAGTAAAATAGCAGTAATTAGTACTGATCATACAAAAAGAGGTGTCTTATCAAGGTTTATGCCAAATGGTCGTATATTTATAATAGTTGAAATAAAATTTACGGCTCCTAAAATAGATGAGATACCTGCTAAGTGTAAACTAAAAATTACTAAATCTACTGAAGGCCCATTATGAGCTAAGTTAGAGGATAAAGGAGGATAGA	72	Switzerland	R7	Int4	2	SP3	CombiTrap
A60	H.axyridis	H.axyridis	O154	TTTACCCCCCTCTTTCTTCTAATTTAACACATAATGGGCCTTCAGTAGATTTAGTGATTTTTAGTTTACATTTAGCAGGAATTTCCTCAATTTTAGGTGCAGTAAATTTCATTTCAACTATTATAAATATACGTCCATTTGGTATAATACTTGATAAAACTCCTTTATTTGTATGATCTGTTCTTATTACAGCAATTCTTTTATTATTATCACTACCAGTTCTTGCAGGGGCAATTACTATGCTATTAACTGACCGAAACTTAAATTCTTCTTTTTTTGATCCAACCGGTGGGGGAGACCCAATTTTA	375	Switzerland	R7	Int4	2	SP3	CombiTrap
A60	H.axyridis	H.axyridis	O155	TAAAATTGGGTCTCCCCCACCGGTTGGGTCAAAAAAAGAAGAATTTAAGTTTCGGTCAGTTAATAGTATAGTAATTGCTCCTGCAAGAACTGGTAGTGATAGTAATAAAAGAATTGCTGTAATAAGAACAGATCATACAAATAAAGGAGTTTTATCAAGTATTATACCAAATGGACGTATATTTATAATAGTTGAAATGAAATTTACTGCACCTAAAATTGAGGAAATTCCTGCTAAATGTAAACTAAAAATCACTAAATCTACTGAAGGCCCATTATGTGTTAAATTAGAAGAAAGAGGAGGGTAAA	139	Switzerland	R7	Int4	2	SP3	CombiTrap
A61	H.axyridis	C.septempunctata	O113	AAGGATGGGATCTCCCCCTCCTATTGGATCAAAAAAAGAAGTATTAATATTACGATCTGTTAATAATATTGTAATTGCCCCGGCTAATACAGGTAATGATAATAAAAGTAAAATAGCAGTAATTAGTACTGATCATACAAAAAGAGGTGTCTTATCAAGGTTTATGCCAAATGGTCGTATATTTATAATAGTTGAAATAAAATTTACGGCTCCTAAAATAGATGAGATACCTGCTAAGTGTAAACTAAAAATTACTAAATCTACTGAAGGCCCATTATGAGCTAAGTTAGAGGATAAAGGAGGATAGA	48	Germany	R7	Int4	Kandel_Z	SP5	hand
A61	H.axyridis	H.axyridis	O115	TTTACCCCCCTCTTTCTTCTAATTTAACACATAATGGGCCTTCAGTAGATTTAGTGATTTTTAGTTTACATTTAGCAGGAATTTCCTCAATTTTAGGTGCAGTAAATTTCATTTCAAATATTATAAATATACGTCCATTTGGTATAATACTTGATAAAACTCCTTTATTTGTATGATCTGTTCTTATTACAGCAATTCTTTTATTATTATCACTACCAGTTCTTGCAGGGGCAATTACTATGCTATTAACTGACCGAAACTTAAATTCTTCTTTTTTTGATCCATCCGGTGGGGGAGACCCAATTTTA	66	Germany	R7	Int4	Kandel_Z	SP5	hand
A61	H.axyridis	H.axyridis	O155	TAAAATTGGGTCTCCCCCACCGGTTGGGTCAAAAAAAGAAGAATTTAAGTTTCGGTCAGTTAATAGTATAGTAATTGCTCCTGCAAGAACTGGTAGTGATAGTAATAAAAGAATTGCTGTAATAAGAACAGATCATACAAATAAAGGAGTTTTATCAAGTATTATACCAAATGGACGTATATTTATAATAGTTGAAATGAAATTTACTGCACCTAAAATTGAGGAAATTCCTGCTAAATGTAAACTAAAAATCACTAAATCTACTGAAGGCCCATTATGTGTTAAATTAGAAGAAAGAGGAGGGTAAA	104	Germany	R7	Int4	Kandel_Z	SP5	hand
A62	H.axyridis	C.septempunctata	O113	AAGGATGGGATCTCCCCCTCCTATTGGATCAAAAAAAGAAGTATTAATATTACGATCTGTTAATAATATTGTAATTGCCCCGGCTAATACAGGTAATGATAATAAAAGTAAAATAGCAGTAATTAGTACTGATCATACAAAAAGAGGTGTCTTATCAAGGTTTATGCCAAATGGTCGTATATTTATAATAGTTGAAATAAAATTTACGGCTCCTAAAATAGATGAGATACCTGCTAAGTGTAAACTAAAAATTACTAAATCTACTGAAGGCCCATTATGAGCTAAGTTAGAGGATAAAGGAGGATAGA	47	Switzerland	R7	Int4	6	SP3	CombiTrap
A62	H.axyridis	H.axyridis	O155	TAAAATTGGGTCTCCCCCACCGGTTGGGTCAAAAAAAGAAGAATTTAAGTTTCGGTCAGTTAATAGTATAGTAATTGCTCCTGCAAGAACTGGTAGTGATAGTAATAAAAGAATTGCTGTAATAAGAACAGATCATACAAATAAAGGAGTTTTATCAAGTATTATACCAAATGGACGTATATTTATAATAGTTGAAATGAAATTTACTGCACCTAAAATTGAGGAAATTCCTGCTAAATGTAAACTAAAAATCACTAAATCTACTGAAGGCCCATTATGTGTTAAATTAGAAGAAAGAGGAGGGTAAA	162	Switzerland	R7	Int4	6	SP3	CombiTrap
A63	H.axyridis	C.septempunctata	O113	AAGGATGGGATCTCCCCCTCCTATTGGATCAAAAAAAGAAGTATTAATATTACGATCTGTTAATAATATTGTAATTGCCCCGGCTAATACAGGTAATGATAATAAAAGTAAAATAGCAGTAATTAGTACTGATCATACAAAAAGAGGTGTCTTATCAAGGTTTATGCCAAATGGTCGTATATTTATAATAGTTGAAATAAAATTTACGGCTCCTAAAATAGATGAGATACCTGCTAAGTGTAAACTAAAAATTACTAAATCTACTGAAGGCCCATTATGAGCTAAGTTAGAGGATAAAGGAGGATAGA	16	Switzerland	R7	Int4	2	SP3	CombiTrap
A63	H.axyridis	H.axyridis	O155	TAAAATTGGGTCTCCCCCACCGGTTGGGTCAAAAAAAGAAGAATTTAAGTTTCGGTCAGTTAATAGTATAGTAATTGCTCCTGCAAGAACTGGTAGTGATAGTAATAAAAGAATTGCTGTAATAAGAACAGATCATACAAATAAAGGAGTTTTATCAAGTATTATACCAAATGGACGTATATTTATAATAGTTGAAATGAAATTTACTGCACCTAAAATTGAGGAAATTCCTGCTAAATGTAAACTAAAAATCACTAAATCTACTGAAGGCCCATTATGTGTTAAATTAGAAGAAAGAGGAGGGTAAA	839	Switzerland	R7	Int4	2	SP3	CombiTrap
A64	C.septempunctata	C.septempunctata	O113	AAGGATGGGATCTCCCCCTCCTATTGGATCAAAAAAAGAAGTATTAATATTACGATCTGTTAATAATATTGTAATTGCCCCGGCTAATACAGGTAATGATAATAAAAGTAAAATAGCAGTAATTAGTACTGATCATACAAAAAGAGGTGTCTTATCAAGGTTTATGCCAAATGGTCGTATATTTATAATAGTTGAAATAAAATTTACGGCTCCTAAAATAGATGAGATACCTGCTAAGTGTAAACTAAAAATTACTAAATCTACTGAAGGCCCATTATGAGCTAAGTTAGAGGATAAAGGAGGATAGA	27	Germany	R3	Int2	Weingarten	NA	hand
A64	C.septempunctata	H.axyridis	O155	TAAAATTGGGTCTCCCCCACCGGTTGGGTCAAAAAAAGAAGAATTTAAGTTTCGGTCAGTTAATAGTATAGTAATTGCTCCTGCAAGAACTGGTAGTGATAGTAATAAAAGAATTGCTGTAATAAGAACAGATCATACAAATAAAGGAGTTTTATCAAGTATTATACCAAATGGACGTATATTTATAATAGTTGAAATGAAATTTACTGCACCTAAAATTGAGGAAATTCCTGCTAAATGTAAACTAAAAATCACTAAATCTACTGAAGGCCCATTATGTGTTAAATTAGAAGAAAGAGGAGGGTAAA	29	Germany	R3	Int2	Weingarten	NA	hand
A67	C.septempunctata	C.septempunctata	O116	AAGGATGGGATCTCCCCCTCCTATTGGATCAAAAAAAGAAGTATTAATATTACGATCTGTTAATAATATTGTAATTGCCCCGGCTAATACAGGTAATGATAATAAAAGTAAAATAGCAGTAATTAGTACTGATCATACAAAAAGAGGTGTCTTATCAAGGTTTATGCCAAATGGTCGTATATTTATAATAGTTGAAATAAAATTTACGGCTCCTAAAATAGATGAGATACCTGCTAAGTGTAAACTAAAAATTACTAAATCTACTGAAGGTCCATTATGAGCTAAGTTAGAGGATAAAGGAGGGTAGA	1462	Germany	R6	Int3	Schwegenheim	NA	hand
A71	H.axyridis	H.axyridis	O102	TAAAATTGGGTCTCCCCCACCGGTTGGATCAAAAAAAGAAGAATTTAAGTTTCGGTCAGTTAATAGCATAGTAATTGCCCCTGCAAGAACTGGTAGTGATAATAATAAAAGAATTGCTGTAATAAGAACAGATCATACAAATAAAGGAGTTTTATCAAGTATTATACCAAATGGACGTATATTTATAATAGTTGAAATGAAATTTACTGCACCTAAAATTGAGGAAATTCCTGCTAAATGTAAACTAAAAATCACTAAATCTACTGAAGGTCCATTATGTGTTAAATTAGAAGAAAGAGGGGGGTAAA	29	Switzerland	R7	Int4	2	SP3	CombiTrap
A71	H.axyridis	H.axyridis	O155	TAAAATTGGGTCTCCCCCACCGGTTGGGTCAAAAAAAGAAGAATTTAAGTTTCGGTCAGTTAATAGTATAGTAATTGCTCCTGCAAGAACTGGTAGTGATAGTAATAAAAGAATTGCTGTAATAAGAACAGATCATACAAATAAAGGAGTTTTATCAAGTATTATACCAAATGGACGTATATTTATAATAGTTGAAATGAAATTTACTGCACCTAAAATTGAGGAAATTCCTGCTAAATGTAAACTAAAAATCACTAAATCTACTGAAGGCCCATTATGTGTTAAATTAGAAGAAAGAGGAGGGTAAA	2066	Switzerland	R7	Int4	2	SP3	CombiTrap
A71	H.axyridis	H.axyridis	O48	TTTACCCTCCTCTTTCTTCTAATTTAACACATAATGGGCCTTCAGTAGATTTAGTGATTTTTAGTTTACATTTAGCAGGAATTTCCTCAATTTTAGGTGCAGTAAATTTCATTTCAACTATTATAAATATACGTCCATTTGGTATAATACTTGATAAAACTCCTTTATTTGTATGATCTGTTCTTATTACAGCAATTCTTTTATTATTATCACTTCCAGTTCTTGCAGGAGCAATTACTATACTTTTAACTGACCGAAACTTAAATTCTTCTTTTTTTGATCCAACCGGTGGGGGAGACCCAATTTTA	31	Switzerland	R7	Int4	2	SP3	CombiTrap
A73	H.axyridis	H.axyridis	O102	TAAAATTGGGTCTCCCCCACCGGTTGGATCAAAAAAAGAAGAATTTAAGTTTCGGTCAGTTAATAGCATAGTAATTGCCCCTGCAAGAACTGGTAGTGATAATAATAAAAGAATTGCTGTAATAAGAACAGATCATACAAATAAAGGAGTTTTATCAAGTATTATACCAAATGGACGTATATTTATAATAGTTGAAATGAAATTTACTGCACCTAAAATTGAGGAAATTCCTGCTAAATGTAAACTAAAAATCACTAAATCTACTGAAGGTCCATTATGTGTTAAATTAGAAGAAAGAGGGGGGTAAA	20	Switzerland	R7	Int4	4	SP2	StickyTrap
A73	H.axyridis	C.septempunctata	O113	AAGGATGGGATCTCCCCCTCCTATTGGATCAAAAAAAGAAGTATTAATATTACGATCTGTTAATAATATTGTAATTGCCCCGGCTAATACAGGTAATGATAATAAAAGTAAAATAGCAGTAATTAGTACTGATCATACAAAAAGAGGTGTCTTATCAAGGTTTATGCCAAATGGTCGTATATTTATAATAGTTGAAATAAAATTTACGGCTCCTAAAATAGATGAGATACCTGCTAAGTGTAAACTAAAAATTACTAAATCTACTGAAGGCCCATTATGAGCTAAGTTAGAGGATAAAGGAGGATAGA	38	Switzerland	R7	Int4	4	SP2	StickyTrap
A73	H.axyridis	H.axyridis	O155	TAAAATTGGGTCTCCCCCACCGGTTGGGTCAAAAAAAGAAGAATTTAAGTTTCGGTCAGTTAATAGTATAGTAATTGCTCCTGCAAGAACTGGTAGTGATAGTAATAAAAGAATTGCTGTAATAAGAACAGATCATACAAATAAAGGAGTTTTATCAAGTATTATACCAAATGGACGTATATTTATAATAGTTGAAATGAAATTTACTGCACCTAAAATTGAGGAAATTCCTGCTAAATGTAAACTAAAAATCACTAAATCTACTGAAGGCCCATTATGTGTTAAATTAGAAGAAAGAGGAGGGTAAA	1139	Switzerland	R7	Int4	4	SP2	StickyTrap
A74	H.axyridis	C.septempunctata	O113	AAGGATGGGATCTCCCCCTCCTATTGGATCAAAAAAAGAAGTATTAATATTACGATCTGTTAATAATATTGTAATTGCCCCGGCTAATACAGGTAATGATAATAAAAGTAAAATAGCAGTAATTAGTACTGATCATACAAAAAGAGGTGTCTTATCAAGGTTTATGCCAAATGGTCGTATATTTATAATAGTTGAAATAAAATTTACGGCTCCTAAAATAGATGAGATACCTGCTAAGTGTAAACTAAAAATTACTAAATCTACTGAAGGCCCATTATGAGCTAAGTTAGAGGATAAAGGAGGATAGA	14	Switzerland	R7	Int4	6	SP5	StickyTrap
A74	H.axyridis	H.axyridis	O155	TAAAATTGGGTCTCCCCCACCGGTTGGGTCAAAAAAAGAAGAATTTAAGTTTCGGTCAGTTAATAGTATAGTAATTGCTCCTGCAAGAACTGGTAGTGATAGTAATAAAAGAATTGCTGTAATAAGAACAGATCATACAAATAAAGGAGTTTTATCAAGTATTATACCAAATGGACGTATATTTATAATAGTTGAAATGAAATTTACTGCACCTAAAATTGAGGAAATTCCTGCTAAATGTAAACTAAAAATCACTAAATCTACTGAAGGCCCATTATGTGTTAAATTAGAAGAAAGAGGAGGGTAAA	2320	Switzerland	R7	Int4	6	SP5	StickyTrap
A76	H.axyridis	H.axyridis	O155	TAAAATTGGGTCTCCCCCACCGGTTGGGTCAAAAAAAGAAGAATTTAAGTTTCGGTCAGTTAATAGTATAGTAATTGCTCCTGCAAGAACTGGTAGTGATAGTAATAAAAGAATTGCTGTAATAAGAACAGATCATACAAATAAAGGAGTTTTATCAAGTATTATACCAAATGGACGTATATTTATAATAGTTGAAATGAAATTTACTGCACCTAAAATTGAGGAAATTCCTGCTAAATGTAAACTAAAAATCACTAAATCTACTGAAGGCCCATTATGTGTTAAATTAGAAGAAAGAGGAGGGTAAA	351	Switzerland	R7	Int4	5	SP1	StickyTrap
A77	H.axyridis	H.axyridis	O102	TAAAATTGGGTCTCCCCCACCGGTTGGATCAAAAAAAGAAGAATTTAAGTTTCGGTCAGTTAATAGCATAGTAATTGCCCCTGCAAGAACTGGTAGTGATAATAATAAAAGAATTGCTGTAATAAGAACAGATCATACAAATAAAGGAGTTTTATCAAGTATTATACCAAATGGACGTATATTTATAATAGTTGAAATGAAATTTACTGCACCTAAAATTGAGGAAATTCCTGCTAAATGTAAACTAAAAATCACTAAATCTACTGAAGGTCCATTATGTGTTAAATTAGAAGAAAGAGGGGGGTAAA	34	Switzerland	R7	Int4	2	SP2	StickyTrap
A77	H.axyridis	H.axyridis	O107	TAAAATTGGGTCTCCCCCACCGGTTGGATCAAAAAAAGAAGAATTTAAGTTTCGGTCAGTTAAAAGTATAGTAATTGCTCCTGCAAGAACTGGAAGTGATAATAATAAAAGAATTGCTGTAATAAGAACAGATCATACAAATAAAGGAGTTTTATCAAGTATTATACCAAATGGACGTATATTTATAATAGTTGAAATGAAATTTACTGCACCTAAAATTGAGGAAATTCCTGCTAAATGTAAACTAAAAATCACTAAATCTACTGAAGGCCCATTATTTGTTAAATTAGAAGAAAGAGGAGGGTAAA	23	Switzerland	R7	Int4	2	SP2	StickyTrap
A77	H.axyridis	C.septempunctata	O133	TCTACCCTCCTTTATCCTCTAACTTAGCTCATAATGGGCCTTCAGTAGATTTAGTAATTTTTAGTTTACACTTAGCAGGTATCTCATCTATTTTAGGAGCCGTAAATTTTATTTCAACTATTATAAATATACGACCATTTGGCATAAACCTTGATAAGACACCTCTTTTTGTATGATCAGTACTAATTACTGCTATTTTACTTTTATTATCATTACCTGTATTAGCCGGGGCAATTACAATATTATTAACAGATCGTAATATTAATACTTCTTTTTTTGATCCAATAGGAGGGGGAGATCCCATCCTT	41	Switzerland	R7	Int4	2	SP2	StickyTrap
A77	H.axyridis	H.axyridis	O137	TAAAATTGGGTCTCCCCCACCGGTTGGATCAAAAAAAAAAGAATTTAAGTTTCGGTCAGTTAATAGTATAGTAATTGCTCCTGCAAGAACTGGAAGTGATAATAATAAAAGAATTGCTGTAATAAGAACAGATCATACAAATAAAGGAGTTTTATCAAGTATTATACCAAATGGACGTATATTTATAATAGTTGAAATGAAATTTACTGCACCTAAAATTGAGGAAATTCCTGCTAAATGTAAACTAAAATCACTGAATCTACTGAAGGCCCATTATGTGTTAAATTAGAAGAAGAAGGAGGGTAAA	15	Switzerland	R7	Int4	2	SP2	StickyTrap
A77	H.axyridis	H.axyridis	O140	TTTACCCTCCTCTTTCTTCTAATTTAACACATAATGGGCCTTCAGTACATTTAGTGATTTTTAGTTTACATTTAGCAGGAATTTCCTCAATTTTAGGTGCAGTAAATTTCATTTCAACTATTATAAATATACGTCCATTTGGTATAATACTTGATAAAACTCCTTTATTTGTATGATCTGTTCTTATTACAGCAATTCTTTTATTATTATCACTTCCATTTCTTGCAGGAGCAATTACTATACTATTAACTGACCGAAACTTAAATTCTTCTTTTTTTGATCCAACCGGTGGGGGAGACCCAATTTTA	26	Switzerland	R7	Int4	2	SP2	StickyTrap
A77	H.axyridis	H.axyridis	O146	TTTACCCTCCTCTTTCTTCTAATTTAACACATTATGGGCCTTCAGTAGATTTAGTGATTTTTAGTTTACATTTAGCAGGAATTTCCTCAATTTTAGGTGCAGTAAATTTCATTTCAACTATTATAAATATACGTCCATTTGGTATAATACTTGATAAAACTTCTTTATTTGTATGATCTGTTCTTATTACAGCAATTCTTTTATTATTATCACTTCCAGTTCTTGCAGGAGCAATTACTATACTATTAACTGACCGAAACTTAAATTCTTCTTTTTTTGATCCAACCGGTGGGGGAGACCCAATTTTA	86	Switzerland	R7	Int4	2	SP2	StickyTrap
A77	H.axyridis	H.axyridis	O155	TAAAATTGGGTCTCCCCCACCGGTTGGGTCAAAAAAAGAAGAATTTAAGTTTCGGTCAGTTAATAGTATAGTAATTGCTCCTGCAAGAACTGGTAGTGATAGTAATAAAAGAATTGCTGTAATAAGAACAGATCATACAAATAAAGGAGTTTTATCAAGTATTATACCAAATGGACGTATATTTATAATAGTTGAAATGAAATTTACTGCACCTAAAATTGAGGAAATTCCTGCTAAATGTAAACTAAAAATCACTAAATCTACTGAAGGCCCATTATGTGTTAAATTAGAAGAAAGAGGAGGGTAAA	2859	Switzerland	R7	Int4	2	SP2	StickyTrap
A77	H.axyridis	H.axyridis	O57	TAAAATTGGGTCTCCCCCACCGGTTGGATCAAAAAAAGAAGAAAAAAGAAGTTTCGGTCAGTTAATAGTATAGTAATTGCTCCTGCAAGAACTGGAAGTGATAACAATAAAAGAATTGCTGTAATAAGAACAGATCATACAAATAAAGGAGTTTTATCAAGTATTATACCAAATGGACGTATATTTATAATAGTTGAAATGAAATTTACTGCACCTAAAATTGAGGAAATTCCTGCTAAATGTAAACTAAAAATCACTAAATCTACTGAAGGCCCATTATGTGTTAAATTAGAAGAAAGAGGAGGGTAAA	21	Switzerland	R7	Int4	2	SP2	StickyTrap
A77	H.axyridis	H.axyridis	O82	TTTACCCTCCTCTTTCTTCTAATTTAACACATAATGGGCCTTCAGTAGATTTAGTGATTTTTAGTTTACATTAAGCAGGAATTTCCTCAATTTTAGGTGCAGTAAATTTCATTTCAACTATTATAAATATACGTCCATTTGGTATAATACTTGATAAAACTCCTTTATTTGTATGATCTGTTCTTATTACAGCAATTCTTTAATTATTATCACTACCAGTTCTTGCAGGAGCAATTACTATACTATTAACTGACCGAAACTTAAATTCTTCTTTTTTTGATCCAACCGGTGGGGGAGACCCAATTTTA	20	Switzerland	R7	Int4	2	SP2	StickyTrap
A78	H.axyridis	H.axyridis	O92	TTTATCCTCCTCTTTCTTCTAATTTAACACATAACGGGCCTTCAGTAGATTTAGTGATTTTTAGTTTACATTTAGCAGGAATTTCCTCAATTTTAGGTGCAGTAAATTTCATTTCAACTATTATAAATATACGTCCATTTGGTATAATACTTGATAAAACTCCTTTATTTGTATGATCTGTTCTTATTACAGCAATTCTTTTATTACTATCACTACCAGTTCTTGCAGGAGCAATTACTATACTATTAACTGACCGAAACTTAAATTCTTCTTTTTTTGACCCAACCGGTGGGGGAGACCCAATTTTA	610	Switzerland	R7	Int4	6	SP3	StickyTrap
A81	H.axyridis	H.axyridis	O102	TAAAATTGGGTCTCCCCCACCGGTTGGATCAAAAAAAGAAGAATTTAAGTTTCGGTCAGTTAATAGCATAGTAATTGCCCCTGCAAGAACTGGTAGTGATAATAATAAAAGAATTGCTGTAATAAGAACAGATCATACAAATAAAGGAGTTTTATCAAGTATTATACCAAATGGACGTATATTTATAATAGTTGAAATGAAATTTACTGCACCTAAAATTGAGGAAATTCCTGCTAAATGTAAACTAAAAATCACTAAATCTACTGAAGGTCCATTATGTGTTAAATTAGAAGAAAGAGGGGGGTAAA	38	Switzerland	R7	Int4	11	SP3	CombiTrap
A81	H.axyridis	H.axyridis	O106	TTTACCCTCCTCTTTCTTCTAATTTAACACATAATGGGCCTTCAGTAGATTTAGTGATTTTTAGTTTACATTTAGCAGGAATTTCCTCAATTTTAGGTGCAGTAAATTTCATTTCAACTATTATAAATATACGTCCATTTGGTATAATACTTGATAAAACTCCTTTATTTGTATGATCTGTTCTTATTACAGCAATTCTTTCATTATTATCACTTCCAGTTCTTGCAGGAGCAATTACTATACTATTAACTGACCGAAACTTAAATTCTTCTTTTTTTGATCCAACCGGTGGGGGAGACCCAATTTTA	26	Switzerland	R7	Int4	11	SP3	CombiTrap
A81	H.axyridis	C.septempunctata	O133	TCTACCCTCCTTTATCCTCTAACTTAGCTCATAATGGGCCTTCAGTAGATTTAGTAATTTTTAGTTTACACTTAGCAGGTATCTCATCTATTTTAGGAGCCGTAAATTTTATTTCAACTATTATAAATATACGACCATTTGGCATAAACCTTGATAAGACACCTCTTTTTGTATGATCAGTACTAATTACTGCTATTTTACTTTTATTATCATTACCTGTATTAGCCGGGGCAATTACAATATTATTAACAGATCGTAATATTAATACTTCTTTTTTTGATCCAATAGGAGGGGGAGATCCCATCCTT	26	Switzerland	R7	Int4	11	SP3	CombiTrap
A81	H.axyridis	H.axyridis	O155	TAAAATTGGGTCTCCCCCACCGGTTGGGTCAAAAAAAGAAGAATTTAAGTTTCGGTCAGTTAATAGTATAGTAATTGCTCCTGCAAGAACTGGTAGTGATAGTAATAAAAGAATTGCTGTAATAAGAACAGATCATACAAATAAAGGAGTTTTATCAAGTATTATACCAAATGGACGTATATTTATAATAGTTGAAATGAAATTTACTGCACCTAAAATTGAGGAAATTCCTGCTAAATGTAAACTAAAAATCACTAAATCTACTGAAGGCCCATTATGTGTTAAATTAGAAGAAAGAGGAGGGTAAA	2984	Switzerland	R7	Int4	11	SP3	CombiTrap
A86	H.axyridis	H.axyridis	O155	TAAAATTGGGTCTCCCCCACCGGTTGGGTCAAAAAAAGAAGAATTTAAGTTTCGGTCAGTTAATAGTATAGTAATTGCTCCTGCAAGAACTGGTAGTGATAGTAATAAAAGAATTGCTGTAATAAGAACAGATCATACAAATAAAGGAGTTTTATCAAGTATTATACCAAATGGACGTATATTTATAATAGTTGAAATGAAATTTACTGCACCTAAAATTGAGGAAATTCCTGCTAAATGTAAACTAAAAATCACTAAATCTACTGAAGGCCCATTATGTGTTAAATTAGAAGAAAGAGGAGGGTAAA	596	Switzerland	R7	Int4	2	SP2	CombiTrap
A87	H.axyridis	H.axyridis	O155	TAAAATTGGGTCTCCCCCACCGGTTGGGTCAAAAAAAGAAGAATTTAAGTTTCGGTCAGTTAATAGTATAGTAATTGCTCCTGCAAGAACTGGTAGTGATAGTAATAAAAGAATTGCTGTAATAAGAACAGATCATACAAATAAAGGAGTTTTATCAAGTATTATACCAAATGGACGTATATTTATAATAGTTGAAATGAAATTTACTGCACCTAAAATTGAGGAAATTCCTGCTAAATGTAAACTAAAAATCACTAAATCTACTGAAGGCCCATTATGTGTTAAATTAGAAGAAAGAGGAGGGTAAA	375	Switzerland	R7	Int4	2	SP3	CombiTrap
A88	H.axyridis	H.axyridis	O155	TAAAATTGGGTCTCCCCCACCGGTTGGGTCAAAAAAAGAAGAATTTAAGTTTCGGTCAGTTAATAGTATAGTAATTGCTCCTGCAAGAACTGGTAGTGATAGTAATAAAAGAATTGCTGTAATAAGAACAGATCATACAAATAAAGGAGTTTTATCAAGTATTATACCAAATGGACGTATATTTATAATAGTTGAAATGAAATTTACTGCACCTAAAATTGAGGAAATTCCTGCTAAATGTAAACTAAAAATCACTAAATCTACTGAAGGCCCATTATGTGTTAAATTAGAAGAAAGAGGAGGGTAAA	203	Switzerland	R7	Int4	6	SP4	StickyTrap
A89	H.axyridis	H.axyridis	O155	TAAAATTGGGTCTCCCCCACCGGTTGGGTCAAAAAAAGAAGAATTTAAGTTTCGGTCAGTTAATAGTATAGTAATTGCTCCTGCAAGAACTGGTAGTGATAGTAATAAAAGAATTGCTGTAATAAGAACAGATCATACAAATAAAGGAGTTTTATCAAGTATTATACCAAATGGACGTATATTTATAATAGTTGAAATGAAATTTACTGCACCTAAAATTGAGGAAATTCCTGCTAAATGTAAACTAAAAATCACTAAATCTACTGAAGGCCCATTATGTGTTAAATTAGAAGAAAGAGGAGGGTAAA	1129	Switzerland	R7	Int4	1	SP3	CombiTrap
A90	H.axyridis	H.axyridis	O102	TAAAATTGGGTCTCCCCCACCGGTTGGATCAAAAAAAGAAGAATTTAAGTTTCGGTCAGTTAATAGCATAGTAATTGCCCCTGCAAGAACTGGTAGTGATAATAATAAAAGAATTGCTGTAATAAGAACAGATCATACAAATAAAGGAGTTTTATCAAGTATTATACCAAATGGACGTATATTTATAATAGTTGAAATGAAATTTACTGCACCTAAAATTGAGGAAATTCCTGCTAAATGTAAACTAAAAATCACTAAATCTACTGAAGGTCCATTATGTGTTAAATTAGAAGAAAGAGGGGGGTAAA	19	Switzerland	R7	Int4	8	SP1	CombiTrap
A90	H.axyridis	H.axyridis	O155	TAAAATTGGGTCTCCCCCACCGGTTGGGTCAAAAAAAGAAGAATTTAAGTTTCGGTCAGTTAATAGTATAGTAATTGCTCCTGCAAGAACTGGTAGTGATAGTAATAAAAGAATTGCTGTAATAAGAACAGATCATACAAATAAAGGAGTTTTATCAAGTATTATACCAAATGGACGTATATTTATAATAGTTGAAATGAAATTTACTGCACCTAAAATTGAGGAAATTCCTGCTAAATGTAAACTAAAAATCACTAAATCTACTGAAGGCCCATTATGTGTTAAATTAGAAGAAAGAGGAGGGTAAA	973	Switzerland	R7	Int4	8	SP1	CombiTrap
A92	C.septempunctata	NA	NA	NA	NA	Germany	NA	NA	Schwegenheim	NA	hand
A93	H.axyridis	H.axyridis	O155	TAAAATTGGGTCTCCCCCACCGGTTGGGTCAAAAAAAGAAGAATTTAAGTTTCGGTCAGTTAATAGTATAGTAATTGCTCCTGCAAGAACTGGTAGTGATAGTAATAAAAGAATTGCTGTAATAAGAACAGATCATACAAATAAAGGAGTTTTATCAAGTATTATACCAAATGGACGTATATTTATAATAGTTGAAATGAAATTTACTGCACCTAAAATTGAGGAAATTCCTGCTAAATGTAAACTAAAAATCACTAAATCTACTGAAGGCCCATTATGTGTTAAATTAGAAGAAAGAGGAGGGTAAA	46	Switzerland	R2	Int1	9	SP2	CombiTrap
A94	H.axyridis	H.axyridis	O155	TAAAATTGGGTCTCCCCCACCGGTTGGGTCAAAAAAAGAAGAATTTAAGTTTCGGTCAGTTAATAGTATAGTAATTGCTCCTGCAAGAACTGGTAGTGATAGTAATAAAAGAATTGCTGTAATAAGAACAGATCATACAAATAAAGGAGTTTTATCAAGTATTATACCAAATGGACGTATATTTATAATAGTTGAAATGAAATTTACTGCACCTAAAATTGAGGAAATTCCTGCTAAATGTAAACTAAAAATCACTAAATCTACTGAAGGCCCATTATGTGTTAAATTAGAAGAAAGAGGAGGGTAAA	517	Switzerland	R2	Int1	1	SP4	CombiTrap
A95	H.axyridis	H.axyridis	O154	TTTACCCCCCTCTTTCTTCTAATTTAACACATAATGGGCCTTCAGTAGATTTAGTGATTTTTAGTTTACATTTAGCAGGAATTTCCTCAATTTTAGGTGCAGTAAATTTCATTTCAACTATTATAAATATACGTCCATTTGGTATAATACTTGATAAAACTCCTTTATTTGTATGATCTGTTCTTATTACAGCAATTCTTTTATTATTATCACTACCAGTTCTTGCAGGGGCAATTACTATGCTATTAACTGACCGAAACTTAAATTCTTCTTTTTTTGATCCAACCGGTGGGGGAGACCCAATTTTA	202	Switzerland	R2	Int1	3	SP4	CombiTrap
A95	H.axyridis	H.axyridis	O155	TAAAATTGGGTCTCCCCCACCGGTTGGGTCAAAAAAAGAAGAATTTAAGTTTCGGTCAGTTAATAGTATAGTAATTGCTCCTGCAAGAACTGGTAGTGATAGTAATAAAAGAATTGCTGTAATAAGAACAGATCATACAAATAAAGGAGTTTTATCAAGTATTATACCAAATGGACGTATATTTATAATAGTTGAAATGAAATTTACTGCACCTAAAATTGAGGAAATTCCTGCTAAATGTAAACTAAAAATCACTAAATCTACTGAAGGCCCATTATGTGTTAAATTAGAAGAAAGAGGAGGGTAAA	172	Switzerland	R2	Int1	3	SP4	CombiTrap
A96	H.axyridis	H.axyridis	O155	TAAAATTGGGTCTCCCCCACCGGTTGGGTCAAAAAAAGAAGAATTTAAGTTTCGGTCAGTTAATAGTATAGTAATTGCTCCTGCAAGAACTGGTAGTGATAGTAATAAAAGAATTGCTGTAATAAGAACAGATCATACAAATAAAGGAGTTTTATCAAGTATTATACCAAATGGACGTATATTTATAATAGTTGAAATGAAATTTACTGCACCTAAAATTGAGGAAATTCCTGCTAAATGTAAACTAAAAATCACTAAATCTACTGAAGGCCCATTATGTGTTAAATTAGAAGAAAGAGGAGGGTAAA	306	Switzerland	R2	Int1	3	SP4	CombiTrap
B01	H.axyridis	H.axyridis	O155	TAAAATTGGGTCTCCCCCACCGGTTGGGTCAAAAAAAGAAGAATTTAAGTTTCGGTCAGTTAATAGTATAGTAATTGCTCCTGCAAGAACTGGTAGTGATAGTAATAAAAGAATTGCTGTAATAAGAACAGATCATACAAATAAAGGAGTTTTATCAAGTATTATACCAAATGGACGTATATTTATAATAGTTGAAATGAAATTTACTGCACCTAAAATTGAGGAAATTCCTGCTAAATGTAAACTAAAAATCACTAAATCTACTGAAGGCCCATTATGTGTTAAATTAGAAGAAAGAGGAGGGTAAA	284	Switzerland	R2	Int1	7	SP4	CombiTrap
B17	C.septempunctata	NA	NA	NA	NA	Switzerland	R2	Int1	3	SP5	CombiTrap
B19	H.axyridis	H.axyridis	O102	TAAAATTGGGTCTCCCCCACCGGTTGGATCAAAAAAAGAAGAATTTAAGTTTCGGTCAGTTAATAGCATAGTAATTGCCCCTGCAAGAACTGGTAGTGATAATAATAAAAGAATTGCTGTAATAAGAACAGATCATACAAATAAAGGAGTTTTATCAAGTATTATACCAAATGGACGTATATTTATAATAGTTGAAATGAAATTTACTGCACCTAAAATTGAGGAAATTCCTGCTAAATGTAAACTAAAAATCACTAAATCTACTGAAGGTCCATTATGTGTTAAATTAGAAGAAAGAGGGGGGTAAA	19	Switzerland	R2	Int1	2	SP1	CombiTrap
B19	H.axyridis	H.axyridis	O155	TAAAATTGGGTCTCCCCCACCGGTTGGGTCAAAAAAAGAAGAATTTAAGTTTCGGTCAGTTAATAGTATAGTAATTGCTCCTGCAAGAACTGGTAGTGATAGTAATAAAAGAATTGCTGTAATAAGAACAGATCATACAAATAAAGGAGTTTTATCAAGTATTATACCAAATGGACGTATATTTATAATAGTTGAAATGAAATTTACTGCACCTAAAATTGAGGAAATTCCTGCTAAATGTAAACTAAAAATCACTAAATCTACTGAAGGCCCATTATGTGTTAAATTAGAAGAAAGAGGAGGGTAAA	1323	Switzerland	R2	Int1	2	SP1	CombiTrap
B19	H.axyridis	H.axyridis	O84	TAAAATTGGGTCTCCCCCACCGGTTGGATCAAAAAAAGAAGAATTTAAGTTTCGGTCAGTTAAAAGTATAGTAATTGCTCCTGCAAGAACTGGAAGTGATAATAATAAAAGAATTGCTGTAATAAGAACAGATCATACAAATAAAGGAGTTTTATCAAGTATTATACCAAATGGACGTATATTTATAATAGTTGAAATGAAATTTACTGCACTTAAAATTGAGGAAATTCCTGCTAAATGTAAACTAAAAATCACTAAATCTACTGAAGGCCCATTATGTGTTAAATTAGAAGAAAGAGGAGGGTAAA	16	Switzerland	R2	Int1	2	SP1	CombiTrap
B19	H.axyridis	H.axyridis	O94	TTTACCCTCCTCTTTCTTCTAATTTAACACATAATGGGCCTTCAGTAGATTTAGTGATTTTTAGTTTACATTTAGCAGGAATTTCCTCAATTTTAGGTGCAGTAAATTTCATTTCAACTATTATAAATATACGTCCATTTGGTATAATACTTGATAAAGCTCCTTTATTTGTATGATCTGTTCTTATTACAGCAATTCTTTTATTGTTATCACTTCCAGTTCTTGCAGGAGCAATTACTATACTATTAACTGACCGAAACTTAAATTCTTCTTTTTTTGATCCAACCGGTGGGGGAGACCCAATTTTA	48	Switzerland	R2	Int1	2	SP1	CombiTrap
B19	H.axyridis	H.axyridis	O98	TAAAATTGGGTCTCCCCCACCGGTTGGATCAAAAAAAGAAGAATTCAAGTTTCGGTCAGTTAATAGTATAGTAATTGCTCCTGCAAGAACTGGTAGTGATAATAATTAAAGAATTGCTGTAATAAGAACAGATCATACAAATAAAGGAGTTTTATCAAGTATTATACCAAATGGACGTATATTTATAATAGTTGAAATGAAATTTACTGCACCTAAAATTGAGGAAATTCCTGCTTAATGTAAACTAAAAATCACTAAATCTACTGAAGGCCCATTATGTGTTAAATTAGAAGAAAGAGGAGGGTAAA	23	Switzerland	R2	Int1	2	SP1	CombiTrap
B20	H.axyridis	C.septempunctata	O113	AAGGATGGGATCTCCCCCTCCTATTGGATCAAAAAAAGAAGTATTAATATTACGATCTGTTAATAATATTGTAATTGCCCCGGCTAATACAGGTAATGATAATAAAAGTAAAATAGCAGTAATTAGTACTGATCATACAAAAAGAGGTGTCTTATCAAGGTTTATGCCAAATGGTCGTATATTTATAATAGTTGAAATAAAATTTACGGCTCCTAAAATAGATGAGATACCTGCTAAGTGTAAACTAAAAATTACTAAATCTACTGAAGGCCCATTATGAGCTAAGTTAGAGGATAAAGGAGGATAGA	14	Switzerland	R4	Int2	11	SP1	CombiTrap
B20	H.axyridis	H.axyridis	O155	TAAAATTGGGTCTCCCCCACCGGTTGGGTCAAAAAAAGAAGAATTTAAGTTTCGGTCAGTTAATAGTATAGTAATTGCTCCTGCAAGAACTGGTAGTGATAGTAATAAAAGAATTGCTGTAATAAGAACAGATCATACAAATAAAGGAGTTTTATCAAGTATTATACCAAATGGACGTATATTTATAATAGTTGAAATGAAATTTACTGCACCTAAAATTGAGGAAATTCCTGCTAAATGTAAACTAAAAATCACTAAATCTACTGAAGGCCCATTATGTGTTAAATTAGAAGAAAGAGGAGGGTAAA	613	Switzerland	R4	Int2	11	SP1	CombiTrap
B20	H.axyridis	H.axyridis	O72	TTTACCCTCCTCTTTCTTCTAATTTAACACATAATGGGCCTTCAGTAGATTTAGTGATTTTTAGTTTACATTTAGCAGGAATTTCCTCAATTTTAGGTGCAGTAAATTTCATTTCAACTATTATAAATATACGTCCATTTGGTATAATACTTGATAAAACTCCTTTATTTGTATGATCTGTTCTTATTACAGCCATTCTTTTATTATTATCACTTCCAGTTCTTGCAGGAGCAATTACTATACTATTAACTGACCGAAACTTAAATTCTTCTTTTTTTGATCCAACCGGTGGGGGAGACCCAATTTTA	15	Switzerland	R4	Int2	11	SP1	CombiTrap
B21	C.septempunctata	C.septempunctata	O113	AAGGATGGGATCTCCCCCTCCTATTGGATCAAAAAAAGAAGTATTAATATTACGATCTGTTAATAATATTGTAATTGCCCCGGCTAATACAGGTAATGATAATAAAAGTAAAATAGCAGTAATTAGTACTGATCATACAAAAAGAGGTGTCTTATCAAGGTTTATGCCAAATGGTCGTATATTTATAATAGTTGAAATAAAATTTACGGCTCCTAAAATAGATGAGATACCTGCTAAGTGTAAACTAAAAATTACTAAATCTACTGAAGGCCCATTATGAGCTAAGTTAGAGGATAAAGGAGGATAGA	306	Germany	R7	Int4	Offenbach_1	SP1	hand
B21	C.septempunctata	H.axyridis	O155	TAAAATTGGGTCTCCCCCACCGGTTGGGTCAAAAAAAGAAGAATTTAAGTTTCGGTCAGTTAATAGTATAGTAATTGCTCCTGCAAGAACTGGTAGTGATAGTAATAAAAGAATTGCTGTAATAAGAACAGATCATACAAATAAAGGAGTTTTATCAAGTATTATACCAAATGGACGTATATTTATAATAGTTGAAATGAAATTTACTGCACCTAAAATTGAGGAAATTCCTGCTAAATGTAAACTAAAAATCACTAAATCTACTGAAGGCCCATTATGTGTTAAATTAGAAGAAAGAGGAGGGTAAA	24	Germany	R7	Int4	Offenbach_1	SP1	hand
B22	H.axyridis	C.septempunctata	O113	AAGGATGGGATCTCCCCCTCCTATTGGATCAAAAAAAGAAGTATTAATATTACGATCTGTTAATAATATTGTAATTGCCCCGGCTAATACAGGTAATGATAATAAAAGTAAAATAGCAGTAATTAGTACTGATCATACAAAAAGAGGTGTCTTATCAAGGTTTATGCCAAATGGTCGTATATTTATAATAGTTGAAATAAAATTTACGGCTCCTAAAATAGATGAGATACCTGCTAAGTGTAAACTAAAAATTACTAAATCTACTGAAGGCCCATTATGAGCTAAGTTAGAGGATAAAGGAGGATAGA	57	Germany	R4	Int2	Kandel_Z	SP1	hand
B22	H.axyridis	H.axyridis	O155	TAAAATTGGGTCTCCCCCACCGGTTGGGTCAAAAAAAGAAGAATTTAAGTTTCGGTCAGTTAATAGTATAGTAATTGCTCCTGCAAGAACTGGTAGTGATAGTAATAAAAGAATTGCTGTAATAAGAACAGATCATACAAATAAAGGAGTTTTATCAAGTATTATACCAAATGGACGTATATTTATAATAGTTGAAATGAAATTTACTGCACCTAAAATTGAGGAAATTCCTGCTAAATGTAAACTAAAAATCACTAAATCTACTGAAGGCCCATTATGTGTTAAATTAGAAGAAAGAGGAGGGTAAA	1158	Germany	R4	Int2	Kandel_Z	SP1	hand
B23	C.septempunctata	C.septempunctata	O113	AAGGATGGGATCTCCCCCTCCTATTGGATCAAAAAAAGAAGTATTAATATTACGATCTGTTAATAATATTGTAATTGCCCCGGCTAATACAGGTAATGATAATAAAAGTAAAATAGCAGTAATTAGTACTGATCATACAAAAAGAGGTGTCTTATCAAGGTTTATGCCAAATGGTCGTATATTTATAATAGTTGAAATAAAATTTACGGCTCCTAAAATAGATGAGATACCTGCTAAGTGTAAACTAAAAATTACTAAATCTACTGAAGGCCCATTATGAGCTAAGTTAGAGGATAAAGGAGGATAGA	364	Germany	R4	Int2	Kandel_Z	SP1	hand
B23	C.septempunctata	H.axyridis	O155	TAAAATTGGGTCTCCCCCACCGGTTGGGTCAAAAAAAGAAGAATTTAAGTTTCGGTCAGTTAATAGTATAGTAATTGCTCCTGCAAGAACTGGTAGTGATAGTAATAAAAGAATTGCTGTAATAAGAACAGATCATACAAATAAAGGAGTTTTATCAAGTATTATACCAAATGGACGTATATTTATAATAGTTGAAATGAAATTTACTGCACCTAAAATTGAGGAAATTCCTGCTAAATGTAAACTAAAAATCACTAAATCTACTGAAGGCCCATTATGTGTTAAATTAGAAGAAAGAGGAGGGTAAA	60	Germany	R4	Int2	Kandel_Z	SP1	hand
B24	C.septempunctata	C.septempunctata	O113	AAGGATGGGATCTCCCCCTCCTATTGGATCAAAAAAAGAAGTATTAATATTACGATCTGTTAATAATATTGTAATTGCCCCGGCTAATACAGGTAATGATAATAAAAGTAAAATAGCAGTAATTAGTACTGATCATACAAAAAGAGGTGTCTTATCAAGGTTTATGCCAAATGGTCGTATATTTATAATAGTTGAAATAAAATTTACGGCTCCTAAAATAGATGAGATACCTGCTAAGTGTAAACTAAAAATTACTAAATCTACTGAAGGCCCATTATGAGCTAAGTTAGAGGATAAAGGAGGATAGA	1363	Germany	R4	Int2	Kandel_Z	SP1	hand
B24	C.septempunctata	H.axyridis	O155	TAAAATTGGGTCTCCCCCACCGGTTGGGTCAAAAAAAGAAGAATTTAAGTTTCGGTCAGTTAATAGTATAGTAATTGCTCCTGCAAGAACTGGTAGTGATAGTAATAAAAGAATTGCTGTAATAAGAACAGATCATACAAATAAAGGAGTTTTATCAAGTATTATACCAAATGGACGTATATTTATAATAGTTGAAATGAAATTTACTGCACCTAAAATTGAGGAAATTCCTGCTAAATGTAAACTAAAAATCACTAAATCTACTGAAGGCCCATTATGTGTTAAATTAGAAGAAAGAGGAGGGTAAA	52	Germany	R4	Int2	Kandel_Z	SP1	hand
B25	C.septempunctata	C.septempunctata	O113	AAGGATGGGATCTCCCCCTCCTATTGGATCAAAAAAAGAAGTATTAATATTACGATCTGTTAATAATATTGTAATTGCCCCGGCTAATACAGGTAATGATAATAAAAGTAAAATAGCAGTAATTAGTACTGATCATACAAAAAGAGGTGTCTTATCAAGGTTTATGCCAAATGGTCGTATATTTATAATAGTTGAAATAAAATTTACGGCTCCTAAAATAGATGAGATACCTGCTAAGTGTAAACTAAAAATTACTAAATCTACTGAAGGCCCATTATGAGCTAAGTTAGAGGATAAAGGAGGATAGA	394	Germany	R4	Int2	Offenbach_1	SP1	hand
B25	C.septempunctata	H.axyridis	O155	TAAAATTGGGTCTCCCCCACCGGTTGGGTCAAAAAAAGAAGAATTTAAGTTTCGGTCAGTTAATAGTATAGTAATTGCTCCTGCAAGAACTGGTAGTGATAGTAATAAAAGAATTGCTGTAATAAGAACAGATCATACAAATAAAGGAGTTTTATCAAGTATTATACCAAATGGACGTATATTTATAATAGTTGAAATGAAATTTACTGCACCTAAAATTGAGGAAATTCCTGCTAAATGTAAACTAAAAATCACTAAATCTACTGAAGGCCCATTATGTGTTAAATTAGAAGAAAGAGGAGGGTAAA	21	Germany	R4	Int2	Offenbach_1	SP1	hand
B26	C.septempunctata	C.septempunctata	O113	AAGGATGGGATCTCCCCCTCCTATTGGATCAAAAAAAGAAGTATTAATATTACGATCTGTTAATAATATTGTAATTGCCCCGGCTAATACAGGTAATGATAATAAAAGTAAAATAGCAGTAATTAGTACTGATCATACAAAAAGAGGTGTCTTATCAAGGTTTATGCCAAATGGTCGTATATTTATAATAGTTGAAATAAAATTTACGGCTCCTAAAATAGATGAGATACCTGCTAAGTGTAAACTAAAAATTACTAAATCTACTGAAGGCCCATTATGAGCTAAGTTAGAGGATAAAGGAGGATAGA	1376	Germany	R7	Int4	Gommersheim_1	SP4	hand
B26	C.septempunctata	H.axyridis	O155	TAAAATTGGGTCTCCCCCACCGGTTGGGTCAAAAAAAGAAGAATTTAAGTTTCGGTCAGTTAATAGTATAGTAATTGCTCCTGCAAGAACTGGTAGTGATAGTAATAAAAGAATTGCTGTAATAAGAACAGATCATACAAATAAAGGAGTTTTATCAAGTATTATACCAAATGGACGTATATTTATAATAGTTGAAATGAAATTTACTGCACCTAAAATTGAGGAAATTCCTGCTAAATGTAAACTAAAAATCACTAAATCTACTGAAGGCCCATTATGTGTTAAATTAGAAGAAAGAGGAGGGTAAA	66	Germany	R7	Int4	Gommersheim_1	SP4	hand
B27	H.axyridis	H.axyridis	O108	TAAAATTGGGTCTCCCCCACCGGTTGGATCAAAAAAAGAAGAATTTAAGTTTCGGTCAGTTAATAGTATAGTAATTGCTCCTGCAAGAACTGGTAGTGATAATAATAAAAGAATTGCTGTAATAAGAACAGATCATACAAATAAAGGAGTTTTATCAAGTATTATACCAAATGGACGTATATTTATAATAGTTGAAATGAAATTTACTGCACCTAAAATTGAGAAAATTCCTGCTAAATGTAAACTAAAAATCACTGAATCTACTGAAGGCCCATTATGTGTTAAATTAGAAGAAAGAGGAGGGTAAA	87	Switzerland	R4	Int2	11	SP1	StickyTrap
B27	H.axyridis	C.septempunctata	O113	AAGGATGGGATCTCCCCCTCCTATTGGATCAAAAAAAGAAGTATTAATATTACGATCTGTTAATAATATTGTAATTGCCCCGGCTAATACAGGTAATGATAATAAAAGTAAAATAGCAGTAATTAGTACTGATCATACAAAAAGAGGTGTCTTATCAAGGTTTATGCCAAATGGTCGTATATTTATAATAGTTGAAATAAAATTTACGGCTCCTAAAATAGATGAGATACCTGCTAAGTGTAAACTAAAAATTACTAAATCTACTGAAGGCCCATTATGAGCTAAGTTAGAGGATAAAGGAGGATAGA	15	Switzerland	R4	Int2	11	SP1	StickyTrap
B27	H.axyridis	H.axyridis	O154	TTTACCCCCCTCTTTCTTCTAATTTAACACATAATGGGCCTTCAGTAGATTTAGTGATTTTTAGTTTACATTTAGCAGGAATTTCCTCAATTTTAGGTGCAGTAAATTTCATTTCAACTATTATAAATATACGTCCATTTGGTATAATACTTGATAAAACTCCTTTATTTGTATGATCTGTTCTTATTACAGCAATTCTTTTATTATTATCACTACCAGTTCTTGCAGGGGCAATTACTATGCTATTAACTGACCGAAACTTAAATTCTTCTTTTTTTGATCCAACCGGTGGGGGAGACCCAATTTTA	175	Switzerland	R4	Int2	11	SP1	StickyTrap
B27	H.axyridis	H.axyridis	O155	TAAAATTGGGTCTCCCCCACCGGTTGGGTCAAAAAAAGAAGAATTTAAGTTTCGGTCAGTTAATAGTATAGTAATTGCTCCTGCAAGAACTGGTAGTGATAGTAATAAAAGAATTGCTGTAATAAGAACAGATCATACAAATAAAGGAGTTTTATCAAGTATTATACCAAATGGACGTATATTTATAATAGTTGAAATGAAATTTACTGCACCTAAAATTGAGGAAATTCCTGCTAAATGTAAACTAAAAATCACTAAATCTACTGAAGGCCCATTATGTGTTAAATTAGAAGAAAGAGGAGGGTAAA	228	Switzerland	R4	Int2	11	SP1	StickyTrap
B28	H.axyridis	C.septempunctata	O113	AAGGATGGGATCTCCCCCTCCTATTGGATCAAAAAAAGAAGTATTAATATTACGATCTGTTAATAATATTGTAATTGCCCCGGCTAATACAGGTAATGATAATAAAAGTAAAATAGCAGTAATTAGTACTGATCATACAAAAAGAGGTGTCTTATCAAGGTTTATGCCAAATGGTCGTATATTTATAATAGTTGAAATAAAATTTACGGCTCCTAAAATAGATGAGATACCTGCTAAGTGTAAACTAAAAATTACTAAATCTACTGAAGGCCCATTATGAGCTAAGTTAGAGGATAAAGGAGGATAGA	22	Switzerland	R6	Int3	5	SP1	StickyTrap
B28	H.axyridis	H.axyridis	O154	TTTACCCCCCTCTTTCTTCTAATTTAACACATAATGGGCCTTCAGTAGATTTAGTGATTTTTAGTTTACATTTAGCAGGAATTTCCTCAATTTTAGGTGCAGTAAATTTCATTTCAACTATTATAAATATACGTCCATTTGGTATAATACTTGATAAAACTCCTTTATTTGTATGATCTGTTCTTATTACAGCAATTCTTTTATTATTATCACTACCAGTTCTTGCAGGGGCAATTACTATGCTATTAACTGACCGAAACTTAAATTCTTCTTTTTTTGATCCAACCGGTGGGGGAGACCCAATTTTA	307	Switzerland	R6	Int3	5	SP1	StickyTrap
B28	H.axyridis	H.axyridis	O155	TAAAATTGGGTCTCCCCCACCGGTTGGGTCAAAAAAAGAAGAATTTAAGTTTCGGTCAGTTAATAGTATAGTAATTGCTCCTGCAAGAACTGGTAGTGATAGTAATAAAAGAATTGCTGTAATAAGAACAGATCATACAAATAAAGGAGTTTTATCAAGTATTATACCAAATGGACGTATATTTATAATAGTTGAAATGAAATTTACTGCACCTAAAATTGAGGAAATTCCTGCTAAATGTAAACTAAAAATCACTAAATCTACTGAAGGCCCATTATGTGTTAAATTAGAAGAAAGAGGAGGGTAAA	954	Switzerland	R6	Int3	5	SP1	StickyTrap
B29	H.axyridis	H.axyridis	O136	TAAAATTGGGTCTCCCCCACCGGTTGGATCAAAAAAAGAAGAATTTAAGTTTCGGTCAGTTAATAGTATAGTAATTGCTCCTGCAAGAACTGGAAGTGATAATAATAAAAGAATTGCTGTAATAAGAACAGATCATACAAATAAAGGAGTTTTATCAAGTATTATACCAAATAGACGTATATTTATAATAGTTGAAATGAAATTTACTGCACCTAAAATTGAGGAAATTCCTGCTAAATGTAAACTAAAAATCACTAAATCTACTGAAGGCCCATTATGTGTTAAATTAGAAGAAAGAGGAGGGTAAA	27	Germany	R3	Int2	Offenbach_1	SP5	hand
B29	H.axyridis	H.axyridis	O155	TAAAATTGGGTCTCCCCCACCGGTTGGGTCAAAAAAAGAAGAATTTAAGTTTCGGTCAGTTAATAGTATAGTAATTGCTCCTGCAAGAACTGGTAGTGATAGTAATAAAAGAATTGCTGTAATAAGAACAGATCATACAAATAAAGGAGTTTTATCAAGTATTATACCAAATGGACGTATATTTATAATAGTTGAAATGAAATTTACTGCACCTAAAATTGAGGAAATTCCTGCTAAATGTAAACTAAAAATCACTAAATCTACTGAAGGCCCATTATGTGTTAAATTAGAAGAAAGAGGAGGGTAAA	2900	Germany	R3	Int2	Offenbach_1	SP5	hand
B29	H.axyridis	H.axyridis	O62	TAAAATTGGGTCTCCCCCACCGGTTGGATCAAAAAAAGAAGAATTTAAGTTTCGGTCAGTTAATAGCATAGTAATTGCCCCTGCAAGAACTGGTAGTGATAATAATAAAAGAATTGCTGTAATAAGAACAGATCATACAAATAAAGGAGTTTTATCAAGTATTATACCAAATGGACGTATATTTATAATAGTTGAAATGAAATTTACTGCACCTAAAATTGAGAAAATTCCTGCTAAATGTAAACTAAAAATCACTAAATCTACTGAAGGCCCATTATGTGTTAAATTAGAAGAAAGAGGGGGGTAAA	411	Germany	R3	Int2	Offenbach_1	SP5	hand
B30	H.axyridis	C.septempunctata	O113	AAGGATGGGATCTCCCCCTCCTATTGGATCAAAAAAAGAAGTATTAATATTACGATCTGTTAATAATATTGTAATTGCCCCGGCTAATACAGGTAATGATAATAAAAGTAAAATAGCAGTAATTAGTACTGATCATACAAAAAGAGGTGTCTTATCAAGGTTTATGCCAAATGGTCGTATATTTATAATAGTTGAAATAAAATTTACGGCTCCTAAAATAGATGAGATACCTGCTAAGTGTAAACTAAAAATTACTAAATCTACTGAAGGCCCATTATGAGCTAAGTTAGAGGATAAAGGAGGATAGA	27	Germany	R6	Int3	Offenbach_2	SP3	hand
B30	H.axyridis	H.axyridis	O136	TAAAATTGGGTCTCCCCCACCGGTTGGATCAAAAAAAGAAGAATTTAAGTTTCGGTCAGTTAATAGTATAGTAATTGCTCCTGCAAGAACTGGAAGTGATAATAATAAAAGAATTGCTGTAATAAGAACAGATCATACAAATAAAGGAGTTTTATCAAGTATTATACCAAATAGACGTATATTTATAATAGTTGAAATGAAATTTACTGCACCTAAAATTGAGGAAATTCCTGCTAAATGTAAACTAAAAATCACTAAATCTACTGAAGGCCCATTATGTGTTAAATTAGAAGAAAGAGGAGGGTAAA	13	Germany	R6	Int3	Offenbach_2	SP3	hand
B30	H.axyridis	H.axyridis	O155	TAAAATTGGGTCTCCCCCACCGGTTGGGTCAAAAAAAGAAGAATTTAAGTTTCGGTCAGTTAATAGTATAGTAATTGCTCCTGCAAGAACTGGTAGTGATAGTAATAAAAGAATTGCTGTAATAAGAACAGATCATACAAATAAAGGAGTTTTATCAAGTATTATACCAAATGGACGTATATTTATAATAGTTGAAATGAAATTTACTGCACCTAAAATTGAGGAAATTCCTGCTAAATGTAAACTAAAAATCACTAAATCTACTGAAGGCCCATTATGTGTTAAATTAGAAGAAAGAGGAGGGTAAA	2127	Germany	R6	Int3	Offenbach_2	SP3	hand
B31	H.axyridis	H.axyridis	O103	TTTACCCTCCTCTTTCTTCTAATTTAACACATAATGGGCCTTCAGTAGATTTAGTGATTTTTAGTTTACATTTAGCAGGAATTTTCTCAATTTTAGGTGCAGTAAATTTCATTTCAACTATTATAAATATACGTCCATTTGGTATAATACTTGATTAAACTCCTTTATTTGTATGATCTGTTCTTATTACAGCAATTCTTTTATTATTATCACTACCAGTTCTTGCAGGAGCAATTACTATACTATTAACTGACCGAAACTTAAATTCTTCTTTTTTTGATCCAACCGGTGGGGGAGACCCAATTTTA	14	Germany	R6	Int3	Gommersheim_1	NA	hand
B31	H.axyridis	C.septempunctata	O113	AAGGATGGGATCTCCCCCTCCTATTGGATCAAAAAAAGAAGTATTAATATTACGATCTGTTAATAATATTGTAATTGCCCCGGCTAATACAGGTAATGATAATAAAAGTAAAATAGCAGTAATTAGTACTGATCATACAAAAAGAGGTGTCTTATCAAGGTTTATGCCAAATGGTCGTATATTTATAATAGTTGAAATAAAATTTACGGCTCCTAAAATAGATGAGATACCTGCTAAGTGTAAACTAAAAATTACTAAATCTACTGAAGGCCCATTATGAGCTAAGTTAGAGGATAAAGGAGGATAGA	53	Germany	R6	Int3	Gommersheim_1	NA	hand
B31	H.axyridis	H.axyridis	O136	TAAAATTGGGTCTCCCCCACCGGTTGGATCAAAAAAAGAAGAATTTAAGTTTCGGTCAGTTAATAGTATAGTAATTGCTCCTGCAAGAACTGGAAGTGATAATAATAAAAGAATTGCTGTAATAAGAACAGATCATACAAATAAAGGAGTTTTATCAAGTATTATACCAAATAGACGTATATTTATAATAGTTGAAATGAAATTTACTGCACCTAAAATTGAGGAAATTCCTGCTAAATGTAAACTAAAAATCACTAAATCTACTGAAGGCCCATTATGTGTTAAATTAGAAGAAAGAGGAGGGTAAA	32	Germany	R6	Int3	Gommersheim_1	NA	hand
B31	H.axyridis	H.axyridis	O155	TAAAATTGGGTCTCCCCCACCGGTTGGGTCAAAAAAAGAAGAATTTAAGTTTCGGTCAGTTAATAGTATAGTAATTGCTCCTGCAAGAACTGGTAGTGATAGTAATAAAAGAATTGCTGTAATAAGAACAGATCATACAAATAAAGGAGTTTTATCAAGTATTATACCAAATGGACGTATATTTATAATAGTTGAAATGAAATTTACTGCACCTAAAATTGAGGAAATTCCTGCTAAATGTAAACTAAAAATCACTAAATCTACTGAAGGCCCATTATGTGTTAAATTAGAAGAAAGAGGAGGGTAAA	1002	Germany	R6	Int3	Gommersheim_1	NA	hand
B32	C.septempunctata	C.septempunctata	O113	AAGGATGGGATCTCCCCCTCCTATTGGATCAAAAAAAGAAGTATTAATATTACGATCTGTTAATAATATTGTAATTGCCCCGGCTAATACAGGTAATGATAATAAAAGTAAAATAGCAGTAATTAGTACTGATCATACAAAAAGAGGTGTCTTATCAAGGTTTATGCCAAATGGTCGTATATTTATAATAGTTGAAATAAAATTTACGGCTCCTAAAATAGATGAGATACCTGCTAAGTGTAAACTAAAAATTACTAAATCTACTGAAGGCCCATTATGAGCTAAGTTAGAGGATAAAGGAGGATAGA	46	Switzerland	R1	Int1	11	SP3	CombiTrap
B32	C.septempunctata	H.axyridis	O155	TAAAATTGGGTCTCCCCCACCGGTTGGGTCAAAAAAAGAAGAATTTAAGTTTCGGTCAGTTAATAGTATAGTAATTGCTCCTGCAAGAACTGGTAGTGATAGTAATAAAAGAATTGCTGTAATAAGAACAGATCATACAAATAAAGGAGTTTTATCAAGTATTATACCAAATGGACGTATATTTATAATAGTTGAAATGAAATTTACTGCACCTAAAATTGAGGAAATTCCTGCTAAATGTAAACTAAAAATCACTAAATCTACTGAAGGCCCATTATGTGTTAAATTAGAAGAAAGAGGAGGGTAAA	55	Switzerland	R1	Int1	11	SP3	CombiTrap
B33	C.septempunctata	C.septempunctata	O113	AAGGATGGGATCTCCCCCTCCTATTGGATCAAAAAAAGAAGTATTAATATTACGATCTGTTAATAATATTGTAATTGCCCCGGCTAATACAGGTAATGATAATAAAAGTAAAATAGCAGTAATTAGTACTGATCATACAAAAAGAGGTGTCTTATCAAGGTTTATGCCAAATGGTCGTATATTTATAATAGTTGAAATAAAATTTACGGCTCCTAAAATAGATGAGATACCTGCTAAGTGTAAACTAAAAATTACTAAATCTACTGAAGGCCCATTATGAGCTAAGTTAGAGGATAAAGGAGGATAGA	699	Switzerland	R6	Int3	2	SP3	CombiTrap
B33	C.septempunctata	H.axyridis	O155	TAAAATTGGGTCTCCCCCACCGGTTGGGTCAAAAAAAGAAGAATTTAAGTTTCGGTCAGTTAATAGTATAGTAATTGCTCCTGCAAGAACTGGTAGTGATAGTAATAAAAGAATTGCTGTAATAAGAACAGATCATACAAATAAAGGAGTTTTATCAAGTATTATACCAAATGGACGTATATTTATAATAGTTGAAATGAAATTTACTGCACCTAAAATTGAGGAAATTCCTGCTAAATGTAAACTAAAAATCACTAAATCTACTGAAGGCCCATTATGTGTTAAATTAGAAGAAAGAGGAGGGTAAA	14	Switzerland	R6	Int3	2	SP3	CombiTrap
B38	C.septempunctata	C.septempunctata	O133	TCTACCCTCCTTTATCCTCTAACTTAGCTCATAATGGGCCTTCAGTAGATTTAGTAATTTTTAGTTTACACTTAGCAGGTATCTCATCTATTTTAGGAGCCGTAAATTTTATTTCAACTATTATAAATATACGACCATTTGGCATAAACCTTGATAAGACACCTCTTTTTGTATGATCAGTACTAATTACTGCTATTTTACTTTTATTATCATTACCTGTATTAGCCGGGGCAATTACAATATTATTAACAGATCGTAATATTAATACTTCTTTTTTTGATCCAATAGGAGGGGGAGATCCCATCCTT	351	Germany	R4	Int2	Schwegenheim	SP1	hand
B38	C.septempunctata	H.axyridis	O155	TAAAATTGGGTCTCCCCCACCGGTTGGGTCAAAAAAAGAAGAATTTAAGTTTCGGTCAGTTAATAGTATAGTAATTGCTCCTGCAAGAACTGGTAGTGATAGTAATAAAAGAATTGCTGTAATAAGAACAGATCATACAAATAAAGGAGTTTTATCAAGTATTATACCAAATGGACGTATATTTATAATAGTTGAAATGAAATTTACTGCACCTAAAATTGAGGAAATTCCTGCTAAATGTAAACTAAAAATCACTAAATCTACTGAAGGCCCATTATGTGTTAAATTAGAAGAAAGAGGAGGGTAAA	42	Germany	R4	Int2	Schwegenheim	SP1	hand
B39	H.axyridis	NA	NA	NA	NA	Germany	R6	Int3	Offenbach_2	NA	hand
B40	H.axyridis	C.septempunctata	O113	AAGGATGGGATCTCCCCCTCCTATTGGATCAAAAAAAGAAGTATTAATATTACGATCTGTTAATAATATTGTAATTGCCCCGGCTAATACAGGTAATGATAATAAAAGTAAAATAGCAGTAATTAGTACTGATCATACAAAAAGAGGTGTCTTATCAAGGTTTATGCCAAATGGTCGTATATTTATAATAGTTGAAATAAAATTTACGGCTCCTAAAATAGATGAGATACCTGCTAAGTGTAAACTAAAAATTACTAAATCTACTGAAGGCCCATTATGAGCTAAGTTAGAGGATAAAGGAGGATAGA	15	Germany	R6	Int3	Gommersheim_1	SP3	hand
B40	H.axyridis	H.axyridis	O115	TTTACCCCCCTCTTTCTTCTAATTTAACACATAATGGGCCTTCAGTAGATTTAGTGATTTTTAGTTTACATTTAGCAGGAATTTCCTCAATTTTAGGTGCAGTAAATTTCATTTCAAATATTATAAATATACGTCCATTTGGTATAATACTTGATAAAACTCCTTTATTTGTATGATCTGTTCTTATTACAGCAATTCTTTTATTATTATCACTACCAGTTCTTGCAGGGGCAATTACTATGCTATTAACTGACCGAAACTTAAATTCTTCTTTTTTTGATCCATCCGGTGGGGGAGACCCAATTTTA	313	Germany	R6	Int3	Gommersheim_1	SP3	hand
B40	H.axyridis	H.axyridis	O155	TAAAATTGGGTCTCCCCCACCGGTTGGGTCAAAAAAAGAAGAATTTAAGTTTCGGTCAGTTAATAGTATAGTAATTGCTCCTGCAAGAACTGGTAGTGATAGTAATAAAAGAATTGCTGTAATAAGAACAGATCATACAAATAAAGGAGTTTTATCAAGTATTATACCAAATGGACGTATATTTATAATAGTTGAAATGAAATTTACTGCACCTAAAATTGAGGAAATTCCTGCTAAATGTAAACTAAAAATCACTAAATCTACTGAAGGCCCATTATGTGTTAAATTAGAAGAAAGAGGAGGGTAAA	458	Germany	R6	Int3	Gommersheim_1	SP3	hand
B42	H.axyridis	C.septempunctata	O113	AAGGATGGGATCTCCCCCTCCTATTGGATCAAAAAAAGAAGTATTAATATTACGATCTGTTAATAATATTGTAATTGCCCCGGCTAATACAGGTAATGATAATAAAAGTAAAATAGCAGTAATTAGTACTGATCATACAAAAAGAGGTGTCTTATCAAGGTTTATGCCAAATGGTCGTATATTTATAATAGTTGAAATAAAATTTACGGCTCCTAAAATAGATGAGATACCTGCTAAGTGTAAACTAAAAATTACTAAATCTACTGAAGGCCCATTATGAGCTAAGTTAGAGGATAAAGGAGGATAGA	16	Germany	R3	Int2	Offenbach_1	SP5	hand
B42	H.axyridis	H.axyridis	O155	TAAAATTGGGTCTCCCCCACCGGTTGGGTCAAAAAAAGAAGAATTTAAGTTTCGGTCAGTTAATAGTATAGTAATTGCTCCTGCAAGAACTGGTAGTGATAGTAATAAAAGAATTGCTGTAATAAGAACAGATCATACAAATAAAGGAGTTTTATCAAGTATTATACCAAATGGACGTATATTTATAATAGTTGAAATGAAATTTACTGCACCTAAAATTGAGGAAATTCCTGCTAAATGTAAACTAAAAATCACTAAATCTACTGAAGGCCCATTATGTGTTAAATTAGAAGAAAGAGGAGGGTAAA	108	Germany	R3	Int2	Offenbach_1	SP5	hand
B44	C.septempunctata	C.septempunctata	O113	AAGGATGGGATCTCCCCCTCCTATTGGATCAAAAAAAGAAGTATTAATATTACGATCTGTTAATAATATTGTAATTGCCCCGGCTAATACAGGTAATGATAATAAAAGTAAAATAGCAGTAATTAGTACTGATCATACAAAAAGAGGTGTCTTATCAAGGTTTATGCCAAATGGTCGTATATTTATAATAGTTGAAATAAAATTTACGGCTCCTAAAATAGATGAGATACCTGCTAAGTGTAAACTAAAAATTACTAAATCTACTGAAGGCCCATTATGAGCTAAGTTAGAGGATAAAGGAGGATAGA	602	Switzerland	R3	Int2	6	SP4	CombiTrap
B44	C.septempunctata	H.axyridis	O155	TAAAATTGGGTCTCCCCCACCGGTTGGGTCAAAAAAAGAAGAATTTAAGTTTCGGTCAGTTAATAGTATAGTAATTGCTCCTGCAAGAACTGGTAGTGATAGTAATAAAAGAATTGCTGTAATAAGAACAGATCATACAAATAAAGGAGTTTTATCAAGTATTATACCAAATGGACGTATATTTATAATAGTTGAAATGAAATTTACTGCACCTAAAATTGAGGAAATTCCTGCTAAATGTAAACTAAAAATCACTAAATCTACTGAAGGCCCATTATGTGTTAAATTAGAAGAAAGAGGAGGGTAAA	15	Switzerland	R3	Int2	6	SP4	CombiTrap
B45	C.septempunctata	C.septempunctata	O113	AAGGATGGGATCTCCCCCTCCTATTGGATCAAAAAAAGAAGTATTAATATTACGATCTGTTAATAATATTGTAATTGCCCCGGCTAATACAGGTAATGATAATAAAAGTAAAATAGCAGTAATTAGTACTGATCATACAAAAAGAGGTGTCTTATCAAGGTTTATGCCAAATGGTCGTATATTTATAATAGTTGAAATAAAATTTACGGCTCCTAAAATAGATGAGATACCTGCTAAGTGTAAACTAAAAATTACTAAATCTACTGAAGGCCCATTATGAGCTAAGTTAGAGGATAAAGGAGGATAGA	1531	Switzerland	R3	Int2	10	SP3	CombiTrap
B45	C.septempunctata	H.axyridis	O155	TAAAATTGGGTCTCCCCCACCGGTTGGGTCAAAAAAAGAAGAATTTAAGTTTCGGTCAGTTAATAGTATAGTAATTGCTCCTGCAAGAACTGGTAGTGATAGTAATAAAAGAATTGCTGTAATAAGAACAGATCATACAAATAAAGGAGTTTTATCAAGTATTATACCAAATGGACGTATATTTATAATAGTTGAAATGAAATTTACTGCACCTAAAATTGAGGAAATTCCTGCTAAATGTAAACTAAAAATCACTAAATCTACTGAAGGCCCATTATGTGTTAAATTAGAAGAAAGAGGAGGGTAAA	15	Switzerland	R3	Int2	10	SP3	CombiTrap
B46	C.septempunctata	C.septempunctata	O113	AAGGATGGGATCTCCCCCTCCTATTGGATCAAAAAAAGAAGTATTAATATTACGATCTGTTAATAATATTGTAATTGCCCCGGCTAATACAGGTAATGATAATAAAAGTAAAATAGCAGTAATTAGTACTGATCATACAAAAAGAGGTGTCTTATCAAGGTTTATGCCAAATGGTCGTATATTTATAATAGTTGAAATAAAATTTACGGCTCCTAAAATAGATGAGATACCTGCTAAGTGTAAACTAAAAATTACTAAATCTACTGAAGGCCCATTATGAGCTAAGTTAGAGGATAAAGGAGGATAGA	1179	Switzerland	R3	Int2	10	SP3	CombiTrap
B46	C.septempunctata	H.axyridis	O155	TAAAATTGGGTCTCCCCCACCGGTTGGGTCAAAAAAAGAAGAATTTAAGTTTCGGTCAGTTAATAGTATAGTAATTGCTCCTGCAAGAACTGGTAGTGATAGTAATAAAAGAATTGCTGTAATAAGAACAGATCATACAAATAAAGGAGTTTTATCAAGTATTATACCAAATGGACGTATATTTATAATAGTTGAAATGAAATTTACTGCACCTAAAATTGAGGAAATTCCTGCTAAATGTAAACTAAAAATCACTAAATCTACTGAAGGCCCATTATGTGTTAAATTAGAAGAAAGAGGAGGGTAAA	18	Switzerland	R3	Int2	10	SP3	CombiTrap
B47	C.septempunctata	C.septempunctata	O113	AAGGATGGGATCTCCCCCTCCTATTGGATCAAAAAAAGAAGTATTAATATTACGATCTGTTAATAATATTGTAATTGCCCCGGCTAATACAGGTAATGATAATAAAAGTAAAATAGCAGTAATTAGTACTGATCATACAAAAAGAGGTGTCTTATCAAGGTTTATGCCAAATGGTCGTATATTTATAATAGTTGAAATAAAATTTACGGCTCCTAAAATAGATGAGATACCTGCTAAGTGTAAACTAAAAATTACTAAATCTACTGAAGGCCCATTATGAGCTAAGTTAGAGGATAAAGGAGGATAGA	849	Switzerland	R3	Int2	9	SP1	CombiTrap
B47	C.septempunctata	H.axyridis	O155	TAAAATTGGGTCTCCCCCACCGGTTGGGTCAAAAAAAGAAGAATTTAAGTTTCGGTCAGTTAATAGTATAGTAATTGCTCCTGCAAGAACTGGTAGTGATAGTAATAAAAGAATTGCTGTAATAAGAACAGATCATACAAATAAAGGAGTTTTATCAAGTATTATACCAAATGGACGTATATTTATAATAGTTGAAATGAAATTTACTGCACCTAAAATTGAGGAAATTCCTGCTAAATGTAAACTAAAAATCACTAAATCTACTGAAGGCCCATTATGTGTTAAATTAGAAGAAAGAGGAGGGTAAA	23	Switzerland	R3	Int2	9	SP1	CombiTrap
B48	H.axyridis	C.septempunctata	O113	AAGGATGGGATCTCCCCCTCCTATTGGATCAAAAAAAGAAGTATTAATATTACGATCTGTTAATAATATTGTAATTGCCCCGGCTAATACAGGTAATGATAATAAAAGTAAAATAGCAGTAATTAGTACTGATCATACAAAAAGAGGTGTCTTATCAAGGTTTATGCCAAATGGTCGTATATTTATAATAGTTGAAATAAAATTTACGGCTCCTAAAATAGATGAGATACCTGCTAAGTGTAAACTAAAAATTACTAAATCTACTGAAGGCCCATTATGAGCTAAGTTAGAGGATAAAGGAGGATAGA	13	Switzerland	R3	Int2	1	SP2	CombiTrap
B48	H.axyridis	H.axyridis	O154	TTTACCCCCCTCTTTCTTCTAATTTAACACATAATGGGCCTTCAGTAGATTTAGTGATTTTTAGTTTACATTTAGCAGGAATTTCCTCAATTTTAGGTGCAGTAAATTTCATTTCAACTATTATAAATATACGTCCATTTGGTATAATACTTGATAAAACTCCTTTATTTGTATGATCTGTTCTTATTACAGCAATTCTTTTATTATTATCACTACCAGTTCTTGCAGGGGCAATTACTATGCTATTAACTGACCGAAACTTAAATTCTTCTTTTTTTGATCCAACCGGTGGGGGAGACCCAATTTTA	143	Switzerland	R3	Int2	1	SP2	CombiTrap
B48	H.axyridis	H.axyridis	O155	TAAAATTGGGTCTCCCCCACCGGTTGGGTCAAAAAAAGAAGAATTTAAGTTTCGGTCAGTTAATAGTATAGTAATTGCTCCTGCAAGAACTGGTAGTGATAGTAATAAAAGAATTGCTGTAATAAGAACAGATCATACAAATAAAGGAGTTTTATCAAGTATTATACCAAATGGACGTATATTTATAATAGTTGAAATGAAATTTACTGCACCTAAAATTGAGGAAATTCCTGCTAAATGTAAACTAAAAATCACTAAATCTACTGAAGGCCCATTATGTGTTAAATTAGAAGAAAGAGGAGGGTAAA	147	Switzerland	R3	Int2	1	SP2	CombiTrap
B49	H.axyridis	C.septempunctata	O113	AAGGATGGGATCTCCCCCTCCTATTGGATCAAAAAAAGAAGTATTAATATTACGATCTGTTAATAATATTGTAATTGCCCCGGCTAATACAGGTAATGATAATAAAAGTAAAATAGCAGTAATTAGTACTGATCATACAAAAAGAGGTGTCTTATCAAGGTTTATGCCAAATGGTCGTATATTTATAATAGTTGAAATAAAATTTACGGCTCCTAAAATAGATGAGATACCTGCTAAGTGTAAACTAAAAATTACTAAATCTACTGAAGGCCCATTATGAGCTAAGTTAGAGGATAAAGGAGGATAGA	32	Switzerland	R3	Int2	12	SP1	CombiTrap
B49	H.axyridis	H.axyridis	O140	TTTACCCTCCTCTTTCTTCTAATTTAACACATAATGGGCCTTCAGTACATTTAGTGATTTTTAGTTTACATTTAGCAGGAATTTCCTCAATTTTAGGTGCAGTAAATTTCATTTCAACTATTATAAATATACGTCCATTTGGTATAATACTTGATAAAACTCCTTTATTTGTATGATCTGTTCTTATTACAGCAATTCTTTTATTATTATCACTTCCATTTCTTGCAGGAGCAATTACTATACTATTAACTGACCGAAACTTAAATTCTTCTTTTTTTGATCCAACCGGTGGGGGAGACCCAATTTTA	15	Switzerland	R3	Int2	12	SP1	CombiTrap
B49	H.axyridis	H.axyridis	O146	TTTACCCTCCTCTTTCTTCTAATTTAACACATTATGGGCCTTCAGTAGATTTAGTGATTTTTAGTTTACATTTAGCAGGAATTTCCTCAATTTTAGGTGCAGTAAATTTCATTTCAACTATTATAAATATACGTCCATTTGGTATAATACTTGATAAAACTTCTTTATTTGTATGATCTGTTCTTATTACAGCAATTCTTTTATTATTATCACTTCCAGTTCTTGCAGGAGCAATTACTATACTATTAACTGACCGAAACTTAAATTCTTCTTTTTTTGATCCAACCGGTGGGGGAGACCCAATTTTA	16	Switzerland	R3	Int2	12	SP1	CombiTrap
B49	H.axyridis	H.axyridis	O154	TTTACCCCCCTCTTTCTTCTAATTTAACACATAATGGGCCTTCAGTAGATTTAGTGATTTTTAGTTTACATTTAGCAGGAATTTCCTCAATTTTAGGTGCAGTAAATTTCATTTCAACTATTATAAATATACGTCCATTTGGTATAATACTTGATAAAACTCCTTTATTTGTATGATCTGTTCTTATTACAGCAATTCTTTTATTATTATCACTACCAGTTCTTGCAGGGGCAATTACTATGCTATTAACTGACCGAAACTTAAATTCTTCTTTTTTTGATCCAACCGGTGGGGGAGACCCAATTTTA	768	Switzerland	R3	Int2	12	SP1	CombiTrap
B49	H.axyridis	H.axyridis	O155	TAAAATTGGGTCTCCCCCACCGGTTGGGTCAAAAAAAGAAGAATTTAAGTTTCGGTCAGTTAATAGTATAGTAATTGCTCCTGCAAGAACTGGTAGTGATAGTAATAAAAGAATTGCTGTAATAAGAACAGATCATACAAATAAAGGAGTTTTATCAAGTATTATACCAAATGGACGTATATTTATAATAGTTGAAATGAAATTTACTGCACCTAAAATTGAGGAAATTCCTGCTAAATGTAAACTAAAAATCACTAAATCTACTGAAGGCCCATTATGTGTTAAATTAGAAGAAAGAGGAGGGTAAA	1169	Switzerland	R3	Int2	12	SP1	CombiTrap
B50	H.axyridis	C.septempunctata	O113	AAGGATGGGATCTCCCCCTCCTATTGGATCAAAAAAAGAAGTATTAATATTACGATCTGTTAATAATATTGTAATTGCCCCGGCTAATACAGGTAATGATAATAAAAGTAAAATAGCAGTAATTAGTACTGATCATACAAAAAGAGGTGTCTTATCAAGGTTTATGCCAAATGGTCGTATATTTATAATAGTTGAAATAAAATTTACGGCTCCTAAAATAGATGAGATACCTGCTAAGTGTAAACTAAAAATTACTAAATCTACTGAAGGCCCATTATGAGCTAAGTTAGAGGATAAAGGAGGATAGA	18	Switzerland	R3	Int2	6	SP4	CombiTrap
B50	H.axyridis	H.axyridis	O154	TTTACCCCCCTCTTTCTTCTAATTTAACACATAATGGGCCTTCAGTAGATTTAGTGATTTTTAGTTTACATTTAGCAGGAATTTCCTCAATTTTAGGTGCAGTAAATTTCATTTCAACTATTATAAATATACGTCCATTTGGTATAATACTTGATAAAACTCCTTTATTTGTATGATCTGTTCTTATTACAGCAATTCTTTTATTATTATCACTACCAGTTCTTGCAGGGGCAATTACTATGCTATTAACTGACCGAAACTTAAATTCTTCTTTTTTTGATCCAACCGGTGGGGGAGACCCAATTTTA	244	Switzerland	R3	Int2	6	SP4	CombiTrap
B50	H.axyridis	H.axyridis	O155	TAAAATTGGGTCTCCCCCACCGGTTGGGTCAAAAAAAGAAGAATTTAAGTTTCGGTCAGTTAATAGTATAGTAATTGCTCCTGCAAGAACTGGTAGTGATAGTAATAAAAGAATTGCTGTAATAAGAACAGATCATACAAATAAAGGAGTTTTATCAAGTATTATACCAAATGGACGTATATTTATAATAGTTGAAATGAAATTTACTGCACCTAAAATTGAGGAAATTCCTGCTAAATGTAAACTAAAAATCACTAAATCTACTGAAGGCCCATTATGTGTTAAATTAGAAGAAAGAGGAGGGTAAA	430	Switzerland	R3	Int2	6	SP4	CombiTrap
B51	H.axyridis	H.axyridis	O136	TAAAATTGGGTCTCCCCCACCGGTTGGATCAAAAAAAGAAGAATTTAAGTTTCGGTCAGTTAATAGTATAGTAATTGCTCCTGCAAGAACTGGAAGTGATAATAATAAAAGAATTGCTGTAATAAGAACAGATCATACAAATAAAGGAGTTTTATCAAGTATTATACCAAATAGACGTATATTTATAATAGTTGAAATGAAATTTACTGCACCTAAAATTGAGGAAATTCCTGCTAAATGTAAACTAAAAATCACTAAATCTACTGAAGGCCCATTATGTGTTAAATTAGAAGAAAGAGGAGGGTAAA	18	Switzerland	R3	Int2	6	SP1	StickyTrap
B51	H.axyridis	H.axyridis	O154	TTTACCCCCCTCTTTCTTCTAATTTAACACATAATGGGCCTTCAGTAGATTTAGTGATTTTTAGTTTACATTTAGCAGGAATTTCCTCAATTTTAGGTGCAGTAAATTTCATTTCAACTATTATAAATATACGTCCATTTGGTATAATACTTGATAAAACTCCTTTATTTGTATGATCTGTTCTTATTACAGCAATTCTTTTATTATTATCACTACCAGTTCTTGCAGGGGCAATTACTATGCTATTAACTGACCGAAACTTAAATTCTTCTTTTTTTGATCCAACCGGTGGGGGAGACCCAATTTTA	481	Switzerland	R3	Int2	6	SP1	StickyTrap
B51	H.axyridis	H.axyridis	O155	TAAAATTGGGTCTCCCCCACCGGTTGGGTCAAAAAAAGAAGAATTTAAGTTTCGGTCAGTTAATAGTATAGTAATTGCTCCTGCAAGAACTGGTAGTGATAGTAATAAAAGAATTGCTGTAATAAGAACAGATCATACAAATAAAGGAGTTTTATCAAGTATTATACCAAATGGACGTATATTTATAATAGTTGAAATGAAATTTACTGCACCTAAAATTGAGGAAATTCCTGCTAAATGTAAACTAAAAATCACTAAATCTACTGAAGGCCCATTATGTGTTAAATTAGAAGAAAGAGGAGGGTAAA	691	Switzerland	R3	Int2	6	SP1	StickyTrap
B52	H.axyridis	C.septempunctata	O113	AAGGATGGGATCTCCCCCTCCTATTGGATCAAAAAAAGAAGTATTAATATTACGATCTGTTAATAATATTGTAATTGCCCCGGCTAATACAGGTAATGATAATAAAAGTAAAATAGCAGTAATTAGTACTGATCATACAAAAAGAGGTGTCTTATCAAGGTTTATGCCAAATGGTCGTATATTTATAATAGTTGAAATAAAATTTACGGCTCCTAAAATAGATGAGATACCTGCTAAGTGTAAACTAAAAATTACTAAATCTACTGAAGGCCCATTATGAGCTAAGTTAGAGGATAAAGGAGGATAGA	15	Switzerland	R3	Int2	5	SP4	CombiTrap
B52	H.axyridis	H.axyridis	O136	TAAAATTGGGTCTCCCCCACCGGTTGGATCAAAAAAAGAAGAATTTAAGTTTCGGTCAGTTAATAGTATAGTAATTGCTCCTGCAAGAACTGGAAGTGATAATAATAAAAGAATTGCTGTAATAAGAACAGATCATACAAATAAAGGAGTTTTATCAAGTATTATACCAAATAGACGTATATTTATAATAGTTGAAATGAAATTTACTGCACCTAAAATTGAGGAAATTCCTGCTAAATGTAAACTAAAAATCACTAAATCTACTGAAGGCCCATTATGTGTTAAATTAGAAGAAAGAGGAGGGTAAA	15	Switzerland	R3	Int2	5	SP4	CombiTrap
B52	H.axyridis	H.axyridis	O155	TAAAATTGGGTCTCCCCCACCGGTTGGGTCAAAAAAAGAAGAATTTAAGTTTCGGTCAGTTAATAGTATAGTAATTGCTCCTGCAAGAACTGGTAGTGATAGTAATAAAAGAATTGCTGTAATAAGAACAGATCATACAAATAAAGGAGTTTTATCAAGTATTATACCAAATGGACGTATATTTATAATAGTTGAAATGAAATTTACTGCACCTAAAATTGAGGAAATTCCTGCTAAATGTAAACTAAAAATCACTAAATCTACTGAAGGCCCATTATGTGTTAAATTAGAAGAAAGAGGAGGGTAAA	192	Switzerland	R3	Int2	5	SP4	CombiTrap
B53	C.septempunctata	H.axyridis	O155	TAAAATTGGGTCTCCCCCACCGGTTGGGTCAAAAAAAGAAGAATTTAAGTTTCGGTCAGTTAATAGTATAGTAATTGCTCCTGCAAGAACTGGTAGTGATAGTAATAAAAGAATTGCTGTAATAAGAACAGATCATACAAATAAAGGAGTTTTATCAAGTATTATACCAAATGGACGTATATTTATAATAGTTGAAATGAAATTTACTGCACCTAAAATTGAGGAAATTCCTGCTAAATGTAAACTAAAAATCACTAAATCTACTGAAGGCCCATTATGTGTTAAATTAGAAGAAAGAGGAGGGTAAA	40	Germany	R3	Int2	Schwegenheim	SP4	hand
B55	H.axyridis	H.axyridis	O102	TAAAATTGGGTCTCCCCCACCGGTTGGATCAAAAAAAGAAGAATTTAAGTTTCGGTCAGTTAATAGCATAGTAATTGCCCCTGCAAGAACTGGTAGTGATAATAATAAAAGAATTGCTGTAATAAGAACAGATCATACAAATAAAGGAGTTTTATCAAGTATTATACCAAATGGACGTATATTTATAATAGTTGAAATGAAATTTACTGCACCTAAAATTGAGGAAATTCCTGCTAAATGTAAACTAAAAATCACTAAATCTACTGAAGGTCCATTATGTGTTAAATTAGAAGAAAGAGGGGGGTAAA	23	Switzerland	R3	Int2	7	SP2	StickyTrap
B55	H.axyridis	H.axyridis	O110	TAAAATTGGGTCTCCCCCACCGGTTGGATCAAAAAAAGAAGAATTTAAGTTTCGGTCAGTTAATAGTATAGTAATTGCTCCTGCAAGAACTGGTAGTGATAATAATAAAAGAATTGCTGTAATAAGAACAGATCATACAAATAAAGAAGTTTTATCAAGTATTACACCAAATGGACGTATATTTATAATAGTTGAAATGAAATTTACTGTACCTAAAATTGAGGAAATTTCTGCTAAATGTAAACTAAAAATCACTTAATCTACTGAAGGCCCATTATGTGTTAAATTAGAAGAAAGAGGAGGGTAAA	13	Switzerland	R3	Int2	7	SP2	StickyTrap
B55	H.axyridis	C.septempunctata	O113	AAGGATGGGATCTCCCCCTCCTATTGGATCAAAAAAAGAAGTATTAATATTACGATCTGTTAATAATATTGTAATTGCCCCGGCTAATACAGGTAATGATAATAAAAGTAAAATAGCAGTAATTAGTACTGATCATACAAAAAGAGGTGTCTTATCAAGGTTTATGCCAAATGGTCGTATATTTATAATAGTTGAAATAAAATTTACGGCTCCTAAAATAGATGAGATACCTGCTAAGTGTAAACTAAAAATTACTAAATCTACTGAAGGCCCATTATGAGCTAAGTTAGAGGATAAAGGAGGATAGA	36	Switzerland	R3	Int2	7	SP2	StickyTrap
B55	H.axyridis	H.axyridis	O117	TTTACCCTCCTCTTTCTTCTAATTTAACACATAATGGGCCTTCAGTAGATTTAGTGATTTTTAGTTTACATTAAGCAGGAATTTCCTCAATTTTAGGTGCAGTAAATTTCATTTCAACTATTATAAATATACGTCCATTTGGTATAATACTTGATAAAACTCCTTTATTTGTATGATCTGTTCTTATTACAGCAATTCTTTTATTATTATCACTTCCAGTTCTTGCAGGAGCAATTACTATACTTTTAACTGACCGAAACTTAAATTCTTCTTTTTTTGATCCAACCGGTGGGGGAGACCCAATTTTA	46	Switzerland	R3	Int2	7	SP2	StickyTrap
B55	H.axyridis	H.axyridis	O155	TAAAATTGGGTCTCCCCCACCGGTTGGGTCAAAAAAAGAAGAATTTAAGTTTCGGTCAGTTAATAGTATAGTAATTGCTCCTGCAAGAACTGGTAGTGATAGTAATAAAAGAATTGCTGTAATAAGAACAGATCATACAAATAAAGGAGTTTTATCAAGTATTATACCAAATGGACGTATATTTATAATAGTTGAAATGAAATTTACTGCACCTAAAATTGAGGAAATTCCTGCTAAATGTAAACTAAAAATCACTAAATCTACTGAAGGCCCATTATGTGTTAAATTAGAAGAAAGAGGAGGGTAAA	1241	Switzerland	R3	Int2	7	SP2	StickyTrap
B55	H.axyridis	H.axyridis	O71	TAAAATTGGGTCTCCCCCACCGGTTGGATCAAAAAAAGAAGAATTTAAGTTTCGGTCAGTTAATAGTATAGTAATTGCTCCTGCAAGAACTGGAAGTGATAACAATAAAAGAATTGCTGTAATAAGAACAGATCATACAAATAAAGGAGTTTTATCAAGTATTATACCAAATGGACGTATATTTATAATAGTTGAAATGAAATTCACTGCACCTAAAATTGAGGAAATTCCTGCTAAATGTAAACTAAAAATCACTAAATCTACTGAAGGCCCATTATGTGTTAAATTAGAAGAAAGAGGAGGGTAAA	32	Switzerland	R3	Int2	7	SP2	StickyTrap
B56	H.axyridis	H.axyridis	O102	TAAAATTGGGTCTCCCCCACCGGTTGGATCAAAAAAAGAAGAATTTAAGTTTCGGTCAGTTAATAGCATAGTAATTGCCCCTGCAAGAACTGGTAGTGATAATAATAAAAGAATTGCTGTAATAAGAACAGATCATACAAATAAAGGAGTTTTATCAAGTATTATACCAAATGGACGTATATTTATAATAGTTGAAATGAAATTTACTGCACCTAAAATTGAGGAAATTCCTGCTAAATGTAAACTAAAAATCACTAAATCTACTGAAGGTCCATTATGTGTTAAATTAGAAGAAAGAGGGGGGTAAA	14	Switzerland	R3	Int2	5	SP4	StickyTrap
B56	H.axyridis	C.septempunctata	O113	AAGGATGGGATCTCCCCCTCCTATTGGATCAAAAAAAGAAGTATTAATATTACGATCTGTTAATAATATTGTAATTGCCCCGGCTAATACAGGTAATGATAATAAAAGTAAAATAGCAGTAATTAGTACTGATCATACAAAAAGAGGTGTCTTATCAAGGTTTATGCCAAATGGTCGTATATTTATAATAGTTGAAATAAAATTTACGGCTCCTAAAATAGATGAGATACCTGCTAAGTGTAAACTAAAAATTACTAAATCTACTGAAGGCCCATTATGAGCTAAGTTAGAGGATAAAGGAGGATAGA	14	Switzerland	R3	Int2	5	SP4	StickyTrap
B56	H.axyridis	H.axyridis	O155	TAAAATTGGGTCTCCCCCACCGGTTGGGTCAAAAAAAGAAGAATTTAAGTTTCGGTCAGTTAATAGTATAGTAATTGCTCCTGCAAGAACTGGTAGTGATAGTAATAAAAGAATTGCTGTAATAAGAACAGATCATACAAATAAAGGAGTTTTATCAAGTATTATACCAAATGGACGTATATTTATAATAGTTGAAATGAAATTTACTGCACCTAAAATTGAGGAAATTCCTGCTAAATGTAAACTAAAAATCACTAAATCTACTGAAGGCCCATTATGTGTTAAATTAGAAGAAAGAGGAGGGTAAA	753	Switzerland	R3	Int2	5	SP4	StickyTrap
B57	H.axyridis	H.axyridis	O102	TAAAATTGGGTCTCCCCCACCGGTTGGATCAAAAAAAGAAGAATTTAAGTTTCGGTCAGTTAATAGCATAGTAATTGCCCCTGCAAGAACTGGTAGTGATAATAATAAAAGAATTGCTGTAATAAGAACAGATCATACAAATAAAGGAGTTTTATCAAGTATTATACCAAATGGACGTATATTTATAATAGTTGAAATGAAATTTACTGCACCTAAAATTGAGGAAATTCCTGCTAAATGTAAACTAAAAATCACTAAATCTACTGAAGGTCCATTATGTGTTAAATTAGAAGAAAGAGGGGGGTAAA	17	Switzerland	R3	Int2	9	SP5	hand
B57	H.axyridis	C.septempunctata	O113	AAGGATGGGATCTCCCCCTCCTATTGGATCAAAAAAAGAAGTATTAATATTACGATCTGTTAATAATATTGTAATTGCCCCGGCTAATACAGGTAATGATAATAAAAGTAAAATAGCAGTAATTAGTACTGATCATACAAAAAGAGGTGTCTTATCAAGGTTTATGCCAAATGGTCGTATATTTATAATAGTTGAAATAAAATTTACGGCTCCTAAAATAGATGAGATACCTGCTAAGTGTAAACTAAAAATTACTAAATCTACTGAAGGCCCATTATGAGCTAAGTTAGAGGATAAAGGAGGATAGA	22	Switzerland	R3	Int2	9	SP5	hand
B57	H.axyridis	H.axyridis	O155	TAAAATTGGGTCTCCCCCACCGGTTGGGTCAAAAAAAGAAGAATTTAAGTTTCGGTCAGTTAATAGTATAGTAATTGCTCCTGCAAGAACTGGTAGTGATAGTAATAAAAGAATTGCTGTAATAAGAACAGATCATACAAATAAAGGAGTTTTATCAAGTATTATACCAAATGGACGTATATTTATAATAGTTGAAATGAAATTTACTGCACCTAAAATTGAGGAAATTCCTGCTAAATGTAAACTAAAAATCACTAAATCTACTGAAGGCCCATTATGTGTTAAATTAGAAGAAAGAGGAGGGTAAA	284	Switzerland	R3	Int2	9	SP5	hand
B58	H.axyridis	NA	NA	NA	NA	Switzerland	R3	Int2	7	SP1	StickyTrap
B62	C.septempunctata	NA	NA	NA	NA	Switzerland	R3	Int2	6	SP5	CombiTrap
B63	C.septempunctata	C.septempunctata	O113	AAGGATGGGATCTCCCCCTCCTATTGGATCAAAAAAAGAAGTATTAATATTACGATCTGTTAATAATATTGTAATTGCCCCGGCTAATACAGGTAATGATAATAAAAGTAAAATAGCAGTAATTAGTACTGATCATACAAAAAGAGGTGTCTTATCAAGGTTTATGCCAAATGGTCGTATATTTATAATAGTTGAAATAAAATTTACGGCTCCTAAAATAGATGAGATACCTGCTAAGTGTAAACTAAAAATTACTAAATCTACTGAAGGCCCATTATGAGCTAAGTTAGAGGATAAAGGAGGATAGA	98	Switzerland	R3	Int2	11	SP3	CombiTrap
B64	C.septempunctata	C.septempunctata	O116	AAGGATGGGATCTCCCCCTCCTATTGGATCAAAAAAAGAAGTATTAATATTACGATCTGTTAATAATATTGTAATTGCCCCGGCTAATACAGGTAATGATAATAAAAGTAAAATAGCAGTAATTAGTACTGATCATACAAAAAGAGGTGTCTTATCAAGGTTTATGCCAAATGGTCGTATATTTATAATAGTTGAAATAAAATTTACGGCTCCTAAAATAGATGAGATACCTGCTAAGTGTAAACTAAAAATTACTAAATCTACTGAAGGTCCATTATGAGCTAAGTTAGAGGATAAAGGAGGGTAGA	615	Switzerland	R3	Int2	10	SP1	CombiTrap
B64	C.septempunctata	H.axyridis	O155	TAAAATTGGGTCTCCCCCACCGGTTGGGTCAAAAAAAGAAGAATTTAAGTTTCGGTCAGTTAATAGTATAGTAATTGCTCCTGCAAGAACTGGTAGTGATAGTAATAAAAGAATTGCTGTAATAAGAACAGATCATACAAATAAAGGAGTTTTATCAAGTATTATACCAAATGGACGTATATTTATAATAGTTGAAATGAAATTTACTGCACCTAAAATTGAGGAAATTCCTGCTAAATGTAAACTAAAAATCACTAAATCTACTGAAGGCCCATTATGTGTTAAATTAGAAGAAAGAGGAGGGTAAA	13	Switzerland	R3	Int2	10	SP1	CombiTrap
B65	C.septempunctata	C.septempunctata	O113	AAGGATGGGATCTCCCCCTCCTATTGGATCAAAAAAAGAAGTATTAATATTACGATCTGTTAATAATATTGTAATTGCCCCGGCTAATACAGGTAATGATAATAAAAGTAAAATAGCAGTAATTAGTACTGATCATACAAAAAGAGGTGTCTTATCAAGGTTTATGCCAAATGGTCGTATATTTATAATAGTTGAAATAAAATTTACGGCTCCTAAAATAGATGAGATACCTGCTAAGTGTAAACTAAAAATTACTAAATCTACTGAAGGCCCATTATGAGCTAAGTTAGAGGATAAAGGAGGATAGA	772	Switzerland	R3	Int2	8	SP3	CombiTrap
B66	C.septempunctata	C.septempunctata	O113	AAGGATGGGATCTCCCCCTCCTATTGGATCAAAAAAAGAAGTATTAATATTACGATCTGTTAATAATATTGTAATTGCCCCGGCTAATACAGGTAATGATAATAAAAGTAAAATAGCAGTAATTAGTACTGATCATACAAAAAGAGGTGTCTTATCAAGGTTTATGCCAAATGGTCGTATATTTATAATAGTTGAAATAAAATTTACGGCTCCTAAAATAGATGAGATACCTGCTAAGTGTAAACTAAAAATTACTAAATCTACTGAAGGCCCATTATGAGCTAAGTTAGAGGATAAAGGAGGATAGA	353	Switzerland	R3	Int2	11	SP1	CombiTrap
B66	C.septempunctata	H.axyridis	O155	TAAAATTGGGTCTCCCCCACCGGTTGGGTCAAAAAAAGAAGAATTTAAGTTTCGGTCAGTTAATAGTATAGTAATTGCTCCTGCAAGAACTGGTAGTGATAGTAATAAAAGAATTGCTGTAATAAGAACAGATCATACAAATAAAGGAGTTTTATCAAGTATTATACCAAATGGACGTATATTTATAATAGTTGAAATGAAATTTACTGCACCTAAAATTGAGGAAATTCCTGCTAAATGTAAACTAAAAATCACTAAATCTACTGAAGGCCCATTATGTGTTAAATTAGAAGAAAGAGGAGGGTAAA	16	Switzerland	R3	Int2	11	SP1	CombiTrap
B67	H.axyridis	H.axyridis	O102	TAAAATTGGGTCTCCCCCACCGGTTGGATCAAAAAAAGAAGAATTTAAGTTTCGGTCAGTTAATAGCATAGTAATTGCCCCTGCAAGAACTGGTAGTGATAATAATAAAAGAATTGCTGTAATAAGAACAGATCATACAAATAAAGGAGTTTTATCAAGTATTATACCAAATGGACGTATATTTATAATAGTTGAAATGAAATTTACTGCACCTAAAATTGAGGAAATTCCTGCTAAATGTAAACTAAAAATCACTAAATCTACTGAAGGTCCATTATGTGTTAAATTAGAAGAAAGAGGGGGGTAAA	126	Switzerland	R3	Int2	6	SP2	StickyTrap
B67	H.axyridis	H.axyridis	O110	TAAAATTGGGTCTCCCCCACCGGTTGGATCAAAAAAAGAAGAATTTAAGTTTCGGTCAGTTAATAGTATAGTAATTGCTCCTGCAAGAACTGGTAGTGATAATAATAAAAGAATTGCTGTAATAAGAACAGATCATACAAATAAAGAAGTTTTATCAAGTATTACACCAAATGGACGTATATTTATAATAGTTGAAATGAAATTTACTGTACCTAAAATTGAGGAAATTTCTGCTAAATGTAAACTAAAAATCACTTAATCTACTGAAGGCCCATTATGTGTTAAATTAGAAGAAAGAGGAGGGTAAA	38	Switzerland	R3	Int2	6	SP2	StickyTrap
B67	H.axyridis	C.septempunctata	O113	AAGGATGGGATCTCCCCCTCCTATTGGATCAAAAAAAGAAGTATTAATATTACGATCTGTTAATAATATTGTAATTGCCCCGGCTAATACAGGTAATGATAATAAAAGTAAAATAGCAGTAATTAGTACTGATCATACAAAAAGAGGTGTCTTATCAAGGTTTATGCCAAATGGTCGTATATTTATAATAGTTGAAATAAAATTTACGGCTCCTAAAATAGATGAGATACCTGCTAAGTGTAAACTAAAAATTACTAAATCTACTGAAGGCCCATTATGAGCTAAGTTAGAGGATAAAGGAGGATAGA	43	Switzerland	R3	Int2	6	SP2	StickyTrap
B67	H.axyridis	H.axyridis	O117	TTTACCCTCCTCTTTCTTCTAATTTAACACATAATGGGCCTTCAGTAGATTTAGTGATTTTTAGTTTACATTAAGCAGGAATTTCCTCAATTTTAGGTGCAGTAAATTTCATTTCAACTATTATAAATATACGTCCATTTGGTATAATACTTGATAAAACTCCTTTATTTGTATGATCTGTTCTTATTACAGCAATTCTTTTATTATTATCACTTCCAGTTCTTGCAGGAGCAATTACTATACTTTTAACTGACCGAAACTTAAATTCTTCTTTTTTTGATCCAACCGGTGGGGGAGACCCAATTTTA	78	Switzerland	R3	Int2	6	SP2	StickyTrap
B67	H.axyridis	H.axyridis	O155	TAAAATTGGGTCTCCCCCACCGGTTGGGTCAAAAAAAGAAGAATTTAAGTTTCGGTCAGTTAATAGTATAGTAATTGCTCCTGCAAGAACTGGTAGTGATAGTAATAAAAGAATTGCTGTAATAAGAACAGATCATACAAATAAAGGAGTTTTATCAAGTATTATACCAAATGGACGTATATTTATAATAGTTGAAATGAAATTTACTGCACCTAAAATTGAGGAAATTCCTGCTAAATGTAAACTAAAAATCACTAAATCTACTGAAGGCCCATTATGTGTTAAATTAGAAGAAAGAGGAGGGTAAA	1224	Switzerland	R3	Int2	6	SP2	StickyTrap
B67	H.axyridis	H.axyridis	O71	TAAAATTGGGTCTCCCCCACCGGTTGGATCAAAAAAAGAAGAATTTAAGTTTCGGTCAGTTAATAGTATAGTAATTGCTCCTGCAAGAACTGGAAGTGATAACAATAAAAGAATTGCTGTAATAAGAACAGATCATACAAATAAAGGAGTTTTATCAAGTATTATACCAAATGGACGTATATTTATAATAGTTGAAATGAAATTCACTGCACCTAAAATTGAGGAAATTCCTGCTAAATGTAAACTAAAAATCACTAAATCTACTGAAGGCCCATTATGTGTTAAATTAGAAGAAAGAGGAGGGTAAA	95	Switzerland	R3	Int2	6	SP2	StickyTrap
B68	C.septempunctata	C.septempunctata	O113	AAGGATGGGATCTCCCCCTCCTATTGGATCAAAAAAAGAAGTATTAATATTACGATCTGTTAATAATATTGTAATTGCCCCGGCTAATACAGGTAATGATAATAAAAGTAAAATAGCAGTAATTAGTACTGATCATACAAAAAGAGGTGTCTTATCAAGGTTTATGCCAAATGGTCGTATATTTATAATAGTTGAAATAAAATTTACGGCTCCTAAAATAGATGAGATACCTGCTAAGTGTAAACTAAAAATTACTAAATCTACTGAAGGCCCATTATGAGCTAAGTTAGAGGATAAAGGAGGATAGA	644	Switzerland	R3	Int2	5	SP2	StickyTrap
B68	C.septempunctata	H.axyridis	O155	TAAAATTGGGTCTCCCCCACCGGTTGGGTCAAAAAAAGAAGAATTTAAGTTTCGGTCAGTTAATAGTATAGTAATTGCTCCTGCAAGAACTGGTAGTGATAGTAATAAAAGAATTGCTGTAATAAGAACAGATCATACAAATAAAGGAGTTTTATCAAGTATTATACCAAATGGACGTATATTTATAATAGTTGAAATGAAATTTACTGCACCTAAAATTGAGGAAATTCCTGCTAAATGTAAACTAAAAATCACTAAATCTACTGAAGGCCCATTATGTGTTAAATTAGAAGAAAGAGGAGGGTAAA	17	Switzerland	R3	Int2	5	SP2	StickyTrap
B69	C.septempunctata	C.septempunctata	O133	TCTACCCTCCTTTATCCTCTAACTTAGCTCATAATGGGCCTTCAGTAGATTTAGTAATTTTTAGTTTACACTTAGCAGGTATCTCATCTATTTTAGGAGCCGTAAATTTTATTTCAACTATTATAAATATACGACCATTTGGCATAAACCTTGATAAGACACCTCTTTTTGTATGATCAGTACTAATTACTGCTATTTTACTTTTATTATCATTACCTGTATTAGCCGGGGCAATTACAATATTATTAACAGATCGTAATATTAATACTTCTTTTTTTGATCCAATAGGAGGGGGAGATCCCATCCTT	1108	Switzerland	R3	Int2	6	SP3	StickyTrap
B69	C.septempunctata	H.axyridis	O155	TAAAATTGGGTCTCCCCCACCGGTTGGGTCAAAAAAAGAAGAATTTAAGTTTCGGTCAGTTAATAGTATAGTAATTGCTCCTGCAAGAACTGGTAGTGATAGTAATAAAAGAATTGCTGTAATAAGAACAGATCATACAAATAAAGGAGTTTTATCAAGTATTATACCAAATGGACGTATATTTATAATAGTTGAAATGAAATTTACTGCACCTAAAATTGAGGAAATTCCTGCTAAATGTAAACTAAAAATCACTAAATCTACTGAAGGCCCATTATGTGTTAAATTAGAAGAAAGAGGAGGGTAAA	38	Switzerland	R3	Int2	6	SP3	StickyTrap
B70	C.septempunctata	C.septempunctata	O133	TCTACCCTCCTTTATCCTCTAACTTAGCTCATAATGGGCCTTCAGTAGATTTAGTAATTTTTAGTTTACACTTAGCAGGTATCTCATCTATTTTAGGAGCCGTAAATTTTATTTCAACTATTATAAATATACGACCATTTGGCATAAACCTTGATAAGACACCTCTTTTTGTATGATCAGTACTAATTACTGCTATTTTACTTTTATTATCATTACCTGTATTAGCCGGGGCAATTACAATATTATTAACAGATCGTAATATTAATACTTCTTTTTTTGATCCAATAGGAGGGGGAGATCCCATCCTT	1080	Germany	R3	Int2	Schwegenheim	SP1	hand
B70	C.septempunctata	H.axyridis	O155	TAAAATTGGGTCTCCCCCACCGGTTGGGTCAAAAAAAGAAGAATTTAAGTTTCGGTCAGTTAATAGTATAGTAATTGCTCCTGCAAGAACTGGTAGTGATAGTAATAAAAGAATTGCTGTAATAAGAACAGATCATACAAATAAAGGAGTTTTATCAAGTATTATACCAAATGGACGTATATTTATAATAGTTGAAATGAAATTTACTGCACCTAAAATTGAGGAAATTCCTGCTAAATGTAAACTAAAAATCACTAAATCTACTGAAGGCCCATTATGTGTTAAATTAGAAGAAAGAGGAGGGTAAA	24	Germany	R3	Int2	Schwegenheim	SP1	hand
B71	C.septempunctata	C.septempunctata	O113	AAGGATGGGATCTCCCCCTCCTATTGGATCAAAAAAAGAAGTATTAATATTACGATCTGTTAATAATATTGTAATTGCCCCGGCTAATACAGGTAATGATAATAAAAGTAAAATAGCAGTAATTAGTACTGATCATACAAAAAGAGGTGTCTTATCAAGGTTTATGCCAAATGGTCGTATATTTATAATAGTTGAAATAAAATTTACGGCTCCTAAAATAGATGAGATACCTGCTAAGTGTAAACTAAAAATTACTAAATCTACTGAAGGCCCATTATGAGCTAAGTTAGAGGATAAAGGAGGATAGA	2200	Germany	R3	Int2	Schwegenheim	SP1	hand
B71	C.septempunctata	H.axyridis	O155	TAAAATTGGGTCTCCCCCACCGGTTGGGTCAAAAAAAGAAGAATTTAAGTTTCGGTCAGTTAATAGTATAGTAATTGCTCCTGCAAGAACTGGTAGTGATAGTAATAAAAGAATTGCTGTAATAAGAACAGATCATACAAATAAAGGAGTTTTATCAAGTATTATACCAAATGGACGTATATTTATAATAGTTGAAATGAAATTTACTGCACCTAAAATTGAGGAAATTCCTGCTAAATGTAAACTAAAAATCACTAAATCTACTGAAGGCCCATTATGTGTTAAATTAGAAGAAAGAGGAGGGTAAA	42	Germany	R3	Int2	Schwegenheim	SP1	hand
B72	H.axyridis	H.axyridis	O102	TAAAATTGGGTCTCCCCCACCGGTTGGATCAAAAAAAGAAGAATTTAAGTTTCGGTCAGTTAATAGCATAGTAATTGCCCCTGCAAGAACTGGTAGTGATAATAATAAAAGAATTGCTGTAATAAGAACAGATCATACAAATAAAGGAGTTTTATCAAGTATTATACCAAATGGACGTATATTTATAATAGTTGAAATGAAATTTACTGCACCTAAAATTGAGGAAATTCCTGCTAAATGTAAACTAAAAATCACTAAATCTACTGAAGGTCCATTATGTGTTAAATTAGAAGAAAGAGGGGGGTAAA	35	Germany	R3	Int2	Weingarten	SP5	hand
B72	H.axyridis	C.septempunctata	O113	AAGGATGGGATCTCCCCCTCCTATTGGATCAAAAAAAGAAGTATTAATATTACGATCTGTTAATAATATTGTAATTGCCCCGGCTAATACAGGTAATGATAATAAAAGTAAAATAGCAGTAATTAGTACTGATCATACAAAAAGAGGTGTCTTATCAAGGTTTATGCCAAATGGTCGTATATTTATAATAGTTGAAATAAAATTTACGGCTCCTAAAATAGATGAGATACCTGCTAAGTGTAAACTAAAAATTACTAAATCTACTGAAGGCCCATTATGAGCTAAGTTAGAGGATAAAGGAGGATAGA	20	Germany	R3	Int2	Weingarten	SP5	hand
B72	H.axyridis	H.axyridis	O155	TAAAATTGGGTCTCCCCCACCGGTTGGGTCAAAAAAAGAAGAATTTAAGTTTCGGTCAGTTAATAGTATAGTAATTGCTCCTGCAAGAACTGGTAGTGATAGTAATAAAAGAATTGCTGTAATAAGAACAGATCATACAAATAAAGGAGTTTTATCAAGTATTATACCAAATGGACGTATATTTATAATAGTTGAAATGAAATTTACTGCACCTAAAATTGAGGAAATTCCTGCTAAATGTAAACTAAAAATCACTAAATCTACTGAAGGCCCATTATGTGTTAAATTAGAAGAAAGAGGAGGGTAAA	1362	Germany	R3	Int2	Weingarten	SP5	hand
B72	H.axyridis	H.axyridis	O82	TTTACCCTCCTCTTTCTTCTAATTTAACACATAATGGGCCTTCAGTAGATTTAGTGATTTTTAGTTTACATTAAGCAGGAATTTCCTCAATTTTAGGTGCAGTAAATTTCATTTCAACTATTATAAATATACGTCCATTTGGTATAATACTTGATAAAACTCCTTTATTTGTATGATCTGTTCTTATTACAGCAATTCTTTAATTATTATCACTACCAGTTCTTGCAGGAGCAATTACTATACTATTAACTGACCGAAACTTAAATTCTTCTTTTTTTGATCCAACCGGTGGGGGAGACCCAATTTTA	16	Germany	R3	Int2	Weingarten	SP5	hand
B72	H.axyridis	H.axyridis	O89	TTTACCCTCCTCTTTCTTCTAATTTAACAGATAATGGGCCTTCAGTAGATTTAGTGATTTTTAGTTTACATTTAGCAGGAATTTCCTCAATTTTAGGTGCAGTAAATTTCATTTCAACTATTATAAATATACGTCCATTTGGTATAATACTTGATAAAACTCCTTTATTTGTATGATCTGTTCTTATTACAGCAATTCTTTTATTATTATCACTTCCAGTTCTTGCAGGAGCAATTACTATACTATTAACTGACCGAAACTTAAATTCTTCTTTTTTTGATCCAACCGGTGGGGGAGACCCAATTTTA	65	Germany	R3	Int2	Weingarten	SP5	hand
B72	H.axyridis	H.axyridis	O93	TAAAATTGGGTCTCCCCCACCGGTTGGGTCAAAAAAAGAAGAATTTAAGTTTCGGTCAGTTAATAGTATAGTAATTGCTCCTGCAAGAACTGGTAGTGATAGTAATAAAAGAATTGCTGTAATTAGAACAGATCATACAAATAAAGGAGTTTTATCAAGTATTATACCAAATGGACGTATATTTATAATAGTTGAAATGAAATTTACTGCACCTAAAATTGAGGAAATTCCTGCTAAATGTAAACTAAAAATCACTAAATCTACTGAAGGCCCGTTATGTGTTGAATTAGAAGAAAGAGGAGGATAAA	99	Germany	R3	Int2	Weingarten	SP5	hand
B73	H.axyridis	H.axyridis	O102	TAAAATTGGGTCTCCCCCACCGGTTGGATCAAAAAAAGAAGAATTTAAGTTTCGGTCAGTTAATAGCATAGTAATTGCCCCTGCAAGAACTGGTAGTGATAATAATAAAAGAATTGCTGTAATAAGAACAGATCATACAAATAAAGGAGTTTTATCAAGTATTATACCAAATGGACGTATATTTATAATAGTTGAAATGAAATTTACTGCACCTAAAATTGAGGAAATTCCTGCTAAATGTAAACTAAAAATCACTAAATCTACTGAAGGTCCATTATGTGTTAAATTAGAAGAAAGAGGGGGGTAAA	85	Germany	R3	Int2	Weingarten	SP5	hand
B73	H.axyridis	H.axyridis	O112	TAAAATTGGGTCTCCCCCACCGGTTGGATCAAAAAAAGAATAATTTACTTTTCGGTCAGTTAATAGTATAGTAATTGCTCCTGCAAGAACTGGAAGTGATAATAATAAAAGAATTGCTGTAATAAGAACAGATCATACAAATAAAGAAGTTTTATCAAGTATTATACCAAATGGACGTATATTTATAATAGTTGAAATGAAATTTACTGCACCTAAAATTGAGGAAATTCCTGCTAAATGTAAACTAAAAATCACTTAATCTACTGAAGGCCCATAATGTGTTAAATTAGAAGAAAGAGGAGGGTAAA	59	Germany	R3	Int2	Weingarten	SP5	hand
B73	H.axyridis	C.septempunctata	O113	AAGGATGGGATCTCCCCCTCCTATTGGATCAAAAAAAGAAGTATTAATATTACGATCTGTTAATAATATTGTAATTGCCCCGGCTAATACAGGTAATGATAATAAAAGTAAAATAGCAGTAATTAGTACTGATCATACAAAAAGAGGTGTCTTATCAAGGTTTATGCCAAATGGTCGTATATTTATAATAGTTGAAATAAAATTTACGGCTCCTAAAATAGATGAGATACCTGCTAAGTGTAAACTAAAAATTACTAAATCTACTGAAGGCCCATTATGAGCTAAGTTAGAGGATAAAGGAGGATAGA	35	Germany	R3	Int2	Weingarten	SP5	hand
B73	H.axyridis	H.axyridis	O155	TAAAATTGGGTCTCCCCCACCGGTTGGGTCAAAAAAAGAAGAATTTAAGTTTCGGTCAGTTAATAGTATAGTAATTGCTCCTGCAAGAACTGGTAGTGATAGTAATAAAAGAATTGCTGTAATAAGAACAGATCATACAAATAAAGGAGTTTTATCAAGTATTATACCAAATGGACGTATATTTATAATAGTTGAAATGAAATTTACTGCACCTAAAATTGAGGAAATTCCTGCTAAATGTAAACTAAAAATCACTAAATCTACTGAAGGCCCATTATGTGTTAAATTAGAAGAAAGAGGAGGGTAAA	1742	Germany	R3	Int2	Weingarten	SP5	hand
B73	H.axyridis	H.axyridis	O84	TAAAATTGGGTCTCCCCCACCGGTTGGATCAAAAAAAGAAGAATTTAAGTTTCGGTCAGTTAAAAGTATAGTAATTGCTCCTGCAAGAACTGGAAGTGATAATAATAAAAGAATTGCTGTAATAAGAACAGATCATACAAATAAAGGAGTTTTATCAAGTATTATACCAAATGGACGTATATTTATAATAGTTGAAATGAAATTTACTGCACTTAAAATTGAGGAAATTCCTGCTAAATGTAAACTAAAAATCACTAAATCTACTGAAGGCCCATTATGTGTTAAATTAGAAGAAAGAGGAGGGTAAA	69	Germany	R3	Int2	Weingarten	SP5	hand
B73	H.axyridis	H.axyridis	O94	TTTACCCTCCTCTTTCTTCTAATTTAACACATAATGGGCCTTCAGTAGATTTAGTGATTTTTAGTTTACATTTAGCAGGAATTTCCTCAATTTTAGGTGCAGTAAATTTCATTTCAACTATTATAAATATACGTCCATTTGGTATAATACTTGATAAAGCTCCTTTATTTGTATGATCTGTTCTTATTACAGCAATTCTTTTATTGTTATCACTTCCAGTTCTTGCAGGAGCAATTACTATACTATTAACTGACCGAAACTTAAATTCTTCTTTTTTTGATCCAACCGGTGGGGGAGACCCAATTTTA	99	Germany	R3	Int2	Weingarten	SP5	hand
B73	H.axyridis	H.axyridis	O98	TAAAATTGGGTCTCCCCCACCGGTTGGATCAAAAAAAGAAGAATTCAAGTTTCGGTCAGTTAATAGTATAGTAATTGCTCCTGCAAGAACTGGTAGTGATAATAATTAAAGAATTGCTGTAATAAGAACAGATCATACAAATAAAGGAGTTTTATCAAGTATTATACCAAATGGACGTATATTTATAATAGTTGAAATGAAATTTACTGCACCTAAAATTGAGGAAATTCCTGCTTAATGTAAACTAAAAATCACTAAATCTACTGAAGGCCCATTATGTGTTAAATTAGAAGAAAGAGGAGGGTAAA	40	Germany	R3	Int2	Weingarten	SP5	hand
B74	C.septempunctata	C.septempunctata	O113	AAGGATGGGATCTCCCCCTCCTATTGGATCAAAAAAAGAAGTATTAATATTACGATCTGTTAATAATATTGTAATTGCCCCGGCTAATACAGGTAATGATAATAAAAGTAAAATAGCAGTAATTAGTACTGATCATACAAAAAGAGGTGTCTTATCAAGGTTTATGCCAAATGGTCGTATATTTATAATAGTTGAAATAAAATTTACGGCTCCTAAAATAGATGAGATACCTGCTAAGTGTAAACTAAAAATTACTAAATCTACTGAAGGCCCATTATGAGCTAAGTTAGAGGATAAAGGAGGATAGA	2102	Germany	R3	Int2	Schwegenheim	SP3	hand
B74	C.septempunctata	H.axyridis	O155	TAAAATTGGGTCTCCCCCACCGGTTGGGTCAAAAAAAGAAGAATTTAAGTTTCGGTCAGTTAATAGTATAGTAATTGCTCCTGCAAGAACTGGTAGTGATAGTAATAAAAGAATTGCTGTAATAAGAACAGATCATACAAATAAAGGAGTTTTATCAAGTATTATACCAAATGGACGTATATTTATAATAGTTGAAATGAAATTTACTGCACCTAAAATTGAGGAAATTCCTGCTAAATGTAAACTAAAAATCACTAAATCTACTGAAGGCCCATTATGTGTTAAATTAGAAGAAAGAGGAGGGTAAA	21	Germany	R3	Int2	Schwegenheim	SP3	hand
B75	H.axyridis	C.septempunctata	O113	AAGGATGGGATCTCCCCCTCCTATTGGATCAAAAAAAGAAGTATTAATATTACGATCTGTTAATAATATTGTAATTGCCCCGGCTAATACAGGTAATGATAATAAAAGTAAAATAGCAGTAATTAGTACTGATCATACAAAAAGAGGTGTCTTATCAAGGTTTATGCCAAATGGTCGTATATTTATAATAGTTGAAATAAAATTTACGGCTCCTAAAATAGATGAGATACCTGCTAAGTGTAAACTAAAAATTACTAAATCTACTGAAGGCCCATTATGAGCTAAGTTAGAGGATAAAGGAGGATAGA	25	Germany	R3	Int2	Offenbach_1	SP3	hand
B75	H.axyridis	H.axyridis	O155	TAAAATTGGGTCTCCCCCACCGGTTGGGTCAAAAAAAGAAGAATTTAAGTTTCGGTCAGTTAATAGTATAGTAATTGCTCCTGCAAGAACTGGTAGTGATAGTAATAAAAGAATTGCTGTAATAAGAACAGATCATACAAATAAAGGAGTTTTATCAAGTATTATACCAAATGGACGTATATTTATAATAGTTGAAATGAAATTTACTGCACCTAAAATTGAGGAAATTCCTGCTAAATGTAAACTAAAAATCACTAAATCTACTGAAGGCCCATTATGTGTTAAATTAGAAGAAAGAGGAGGGTAAA	676	Germany	R3	Int2	Offenbach_1	SP3	hand
B75	H.axyridis	H.axyridis	O48	TTTACCCTCCTCTTTCTTCTAATTTAACACATAATGGGCCTTCAGTAGATTTAGTGATTTTTAGTTTACATTTAGCAGGAATTTCCTCAATTTTAGGTGCAGTAAATTTCATTTCAACTATTATAAATATACGTCCATTTGGTATAATACTTGATAAAACTCCTTTATTTGTATGATCTGTTCTTATTACAGCAATTCTTTTATTATTATCACTTCCAGTTCTTGCAGGAGCAATTACTATACTTTTAACTGACCGAAACTTAAATTCTTCTTTTTTTGATCCAACCGGTGGGGGAGACCCAATTTTA	62	Germany	R3	Int2	Offenbach_1	SP3	hand
B75	H.axyridis	H.axyridis	O62	TAAAATTGGGTCTCCCCCACCGGTTGGATCAAAAAAAGAAGAATTTAAGTTTCGGTCAGTTAATAGCATAGTAATTGCCCCTGCAAGAACTGGTAGTGATAATAATAAAAGAATTGCTGTAATAAGAACAGATCATACAAATAAAGGAGTTTTATCAAGTATTATACCAAATGGACGTATATTTATAATAGTTGAAATGAAATTTACTGCACCTAAAATTGAGAAAATTCCTGCTAAATGTAAACTAAAAATCACTAAATCTACTGAAGGCCCATTATGTGTTAAATTAGAAGAAAGAGGGGGGTAAA	312	Germany	R3	Int2	Offenbach_1	SP3	hand
B76	H.axyridis	H.axyridis	O102	TAAAATTGGGTCTCCCCCACCGGTTGGATCAAAAAAAGAAGAATTTAAGTTTCGGTCAGTTAATAGCATAGTAATTGCCCCTGCAAGAACTGGTAGTGATAATAATAAAAGAATTGCTGTAATAAGAACAGATCATACAAATAAAGGAGTTTTATCAAGTATTATACCAAATGGACGTATATTTATAATAGTTGAAATGAAATTTACTGCACCTAAAATTGAGGAAATTCCTGCTAAATGTAAACTAAAAATCACTAAATCTACTGAAGGTCCATTATGTGTTAAATTAGAAGAAAGAGGGGGGTAAA	33	Germany	R3	Int2	Offenbach_1	SP3	hand
B76	H.axyridis	H.axyridis	O107	TAAAATTGGGTCTCCCCCACCGGTTGGATCAAAAAAAGAAGAATTTAAGTTTCGGTCAGTTAAAAGTATAGTAATTGCTCCTGCAAGAACTGGAAGTGATAATAATAAAAGAATTGCTGTAATAAGAACAGATCATACAAATAAAGGAGTTTTATCAAGTATTATACCAAATGGACGTATATTTATAATAGTTGAAATGAAATTTACTGCACCTAAAATTGAGGAAATTCCTGCTAAATGTAAACTAAAAATCACTAAATCTACTGAAGGCCCATTATTTGTTAAATTAGAAGAAAGAGGAGGGTAAA	65	Germany	R3	Int2	Offenbach_1	SP3	hand
B76	H.axyridis	C.septempunctata	O113	AAGGATGGGATCTCCCCCTCCTATTGGATCAAAAAAAGAAGTATTAATATTACGATCTGTTAATAATATTGTAATTGCCCCGGCTAATACAGGTAATGATAATAAAAGTAAAATAGCAGTAATTAGTACTGATCATACAAAAAGAGGTGTCTTATCAAGGTTTATGCCAAATGGTCGTATATTTATAATAGTTGAAATAAAATTTACGGCTCCTAAAATAGATGAGATACCTGCTAAGTGTAAACTAAAAATTACTAAATCTACTGAAGGCCCATTATGAGCTAAGTTAGAGGATAAAGGAGGATAGA	27	Germany	R3	Int2	Offenbach_1	SP3	hand
B76	H.axyridis	H.axyridis	O140	TTTACCCTCCTCTTTCTTCTAATTTAACACATAATGGGCCTTCAGTACATTTAGTGATTTTTAGTTTACATTTAGCAGGAATTTCCTCAATTTTAGGTGCAGTAAATTTCATTTCAACTATTATAAATATACGTCCATTTGGTATAATACTTGATAAAACTCCTTTATTTGTATGATCTGTTCTTATTACAGCAATTCTTTTATTATTATCACTTCCATTTCTTGCAGGAGCAATTACTATACTATTAACTGACCGAAACTTAAATTCTTCTTTTTTTGATCCAACCGGTGGGGGAGACCCAATTTTA	14	Germany	R3	Int2	Offenbach_1	SP3	hand
B76	H.axyridis	H.axyridis	O146	TTTACCCTCCTCTTTCTTCTAATTTAACACATTATGGGCCTTCAGTAGATTTAGTGATTTTTAGTTTACATTTAGCAGGAATTTCCTCAATTTTAGGTGCAGTAAATTTCATTTCAACTATTATAAATATACGTCCATTTGGTATAATACTTGATAAAACTTCTTTATTTGTATGATCTGTTCTTATTACAGCAATTCTTTTATTATTATCACTTCCAGTTCTTGCAGGAGCAATTACTATACTATTAACTGACCGAAACTTAAATTCTTCTTTTTTTGATCCAACCGGTGGGGGAGACCCAATTTTA	19	Germany	R3	Int2	Offenbach_1	SP3	hand
B76	H.axyridis	H.axyridis	O155	TAAAATTGGGTCTCCCCCACCGGTTGGGTCAAAAAAAGAAGAATTTAAGTTTCGGTCAGTTAATAGTATAGTAATTGCTCCTGCAAGAACTGGTAGTGATAGTAATAAAAGAATTGCTGTAATAAGAACAGATCATACAAATAAAGGAGTTTTATCAAGTATTATACCAAATGGACGTATATTTATAATAGTTGAAATGAAATTTACTGCACCTAAAATTGAGGAAATTCCTGCTAAATGTAAACTAAAAATCACTAAATCTACTGAAGGCCCATTATGTGTTAAATTAGAAGAAAGAGGAGGGTAAA	1125	Germany	R3	Int2	Offenbach_1	SP3	hand
B76	H.axyridis	H.axyridis	O57	TAAAATTGGGTCTCCCCCACCGGTTGGATCAAAAAAAGAAGAAAAAAGAAGTTTCGGTCAGTTAATAGTATAGTAATTGCTCCTGCAAGAACTGGAAGTGATAACAATAAAAGAATTGCTGTAATAAGAACAGATCATACAAATAAAGGAGTTTTATCAAGTATTATACCAAATGGACGTATATTTATAATAGTTGAAATGAAATTTACTGCACCTAAAATTGAGGAAATTCCTGCTAAATGTAAACTAAAAATCACTAAATCTACTGAAGGCCCATTATGTGTTAAATTAGAAGAAAGAGGAGGGTAAA	22	Germany	R3	Int2	Offenbach_1	SP3	hand
B76	H.axyridis	H.axyridis	O82	TTTACCCTCCTCTTTCTTCTAATTTAACACATAATGGGCCTTCAGTAGATTTAGTGATTTTTAGTTTACATTAAGCAGGAATTTCCTCAATTTTAGGTGCAGTAAATTTCATTTCAACTATTATAAATATACGTCCATTTGGTATAATACTTGATAAAACTCCTTTATTTGTATGATCTGTTCTTATTACAGCAATTCTTTAATTATTATCACTACCAGTTCTTGCAGGAGCAATTACTATACTATTAACTGACCGAAACTTAAATTCTTCTTTTTTTGATCCAACCGGTGGGGGAGACCCAATTTTA	42	Germany	R3	Int2	Offenbach_1	SP3	hand
B76	H.axyridis	H.axyridis	O90	TTTACCCTCCTCTTTCTTCTAATTTAACACATAAGAGGCCTTCAGTAGATTTAGTGATTTTTAGTTTACATTTAGCAGGAATTTCCTCAATTTTAGGTGCAGTAAATTTCATTTCAACTATTATAAATATACGTCCATTTGGTATAATACTTGATAAAACTCCTTTATTTGTATGATCTGTTCTTATTACAGCAATTCTTTTATTATTATCACTTCCAGTTCTTGCAGGAGCAATTACTATACTATTAACTGACCGAAACTTAAATTCTTCTTTTTTTGATCCAACCGGTGGGGGAGACCCAATTTTA	16	Germany	R3	Int2	Offenbach_1	SP3	hand
B77	H.axyridis	H.axyridis	O102	TAAAATTGGGTCTCCCCCACCGGTTGGATCAAAAAAAGAAGAATTTAAGTTTCGGTCAGTTAATAGCATAGTAATTGCCCCTGCAAGAACTGGTAGTGATAATAATAAAAGAATTGCTGTAATAAGAACAGATCATACAAATAAAGGAGTTTTATCAAGTATTATACCAAATGGACGTATATTTATAATAGTTGAAATGAAATTTACTGCACCTAAAATTGAGGAAATTCCTGCTAAATGTAAACTAAAAATCACTAAATCTACTGAAGGTCCATTATGTGTTAAATTAGAAGAAAGAGGGGGGTAAA	73	Germany	R3	Int2	Offenbach_1	SP3	hand
B77	H.axyridis	H.axyridis	O107	TAAAATTGGGTCTCCCCCACCGGTTGGATCAAAAAAAGAAGAATTTAAGTTTCGGTCAGTTAAAAGTATAGTAATTGCTCCTGCAAGAACTGGAAGTGATAATAATAAAAGAATTGCTGTAATAAGAACAGATCATACAAATAAAGGAGTTTTATCAAGTATTATACCAAATGGACGTATATTTATAATAGTTGAAATGAAATTTACTGCACCTAAAATTGAGGAAATTCCTGCTAAATGTAAACTAAAAATCACTAAATCTACTGAAGGCCCATTATTTGTTAAATTAGAAGAAAGAGGAGGGTAAA	16	Germany	R3	Int2	Offenbach_1	SP3	hand
B77	H.axyridis	C.septempunctata	O113	AAGGATGGGATCTCCCCCTCCTATTGGATCAAAAAAAGAAGTATTAATATTACGATCTGTTAATAATATTGTAATTGCCCCGGCTAATACAGGTAATGATAATAAAAGTAAAATAGCAGTAATTAGTACTGATCATACAAAAAGAGGTGTCTTATCAAGGTTTATGCCAAATGGTCGTATATTTATAATAGTTGAAATAAAATTTACGGCTCCTAAAATAGATGAGATACCTGCTAAGTGTAAACTAAAAATTACTAAATCTACTGAAGGCCCATTATGAGCTAAGTTAGAGGATAAAGGAGGATAGA	17	Germany	R3	Int2	Offenbach_1	SP3	hand
B77	H.axyridis	H.axyridis	O140	TTTACCCTCCTCTTTCTTCTAATTTAACACATAATGGGCCTTCAGTACATTTAGTGATTTTTAGTTTACATTTAGCAGGAATTTCCTCAATTTTAGGTGCAGTAAATTTCATTTCAACTATTATAAATATACGTCCATTTGGTATAATACTTGATAAAACTCCTTTATTTGTATGATCTGTTCTTATTACAGCAATTCTTTTATTATTATCACTTCCATTTCTTGCAGGAGCAATTACTATACTATTAACTGACCGAAACTTAAATTCTTCTTTTTTTGATCCAACCGGTGGGGGAGACCCAATTTTA	21	Germany	R3	Int2	Offenbach_1	SP3	hand
B77	H.axyridis	H.axyridis	O146	TTTACCCTCCTCTTTCTTCTAATTTAACACATTATGGGCCTTCAGTAGATTTAGTGATTTTTAGTTTACATTTAGCAGGAATTTCCTCAATTTTAGGTGCAGTAAATTTCATTTCAACTATTATAAATATACGTCCATTTGGTATAATACTTGATAAAACTTCTTTATTTGTATGATCTGTTCTTATTACAGCAATTCTTTTATTATTATCACTTCCAGTTCTTGCAGGAGCAATTACTATACTATTAACTGACCGAAACTTAAATTCTTCTTTTTTTGATCCAACCGGTGGGGGAGACCCAATTTTA	76	Germany	R3	Int2	Offenbach_1	SP3	hand
B77	H.axyridis	H.axyridis	O155	TAAAATTGGGTCTCCCCCACCGGTTGGGTCAAAAAAAGAAGAATTTAAGTTTCGGTCAGTTAATAGTATAGTAATTGCTCCTGCAAGAACTGGTAGTGATAGTAATAAAAGAATTGCTGTAATAAGAACAGATCATACAAATAAAGGAGTTTTATCAAGTATTATACCAAATGGACGTATATTTATAATAGTTGAAATGAAATTTACTGCACCTAAAATTGAGGAAATTCCTGCTAAATGTAAACTAAAAATCACTAAATCTACTGAAGGCCCATTATGTGTTAAATTAGAAGAAAGAGGAGGGTAAA	1627	Germany	R3	Int2	Offenbach_1	SP3	hand
B77	H.axyridis	H.axyridis	O82	TTTACCCTCCTCTTTCTTCTAATTTAACACATAATGGGCCTTCAGTAGATTTAGTGATTTTTAGTTTACATTAAGCAGGAATTTCCTCAATTTTAGGTGCAGTAAATTTCATTTCAACTATTATAAATATACGTCCATTTGGTATAATACTTGATAAAACTCCTTTATTTGTATGATCTGTTCTTATTACAGCAATTCTTTAATTATTATCACTACCAGTTCTTGCAGGAGCAATTACTATACTATTAACTGACCGAAACTTAAATTCTTCTTTTTTTGATCCAACCGGTGGGGGAGACCCAATTTTA	32	Germany	R3	Int2	Offenbach_1	SP3	hand
B78	C.septempunctata	C.septempunctata	O113	AAGGATGGGATCTCCCCCTCCTATTGGATCAAAAAAAGAAGTATTAATATTACGATCTGTTAATAATATTGTAATTGCCCCGGCTAATACAGGTAATGATAATAAAAGTAAAATAGCAGTAATTAGTACTGATCATACAAAAAGAGGTGTCTTATCAAGGTTTATGCCAAATGGTCGTATATTTATAATAGTTGAAATAAAATTTACGGCTCCTAAAATAGATGAGATACCTGCTAAGTGTAAACTAAAAATTACTAAATCTACTGAAGGCCCATTATGAGCTAAGTTAGAGGATAAAGGAGGATAGA	1216	Germany	R3	Int2	Schwegenheim	SP4	hand
B78	C.septempunctata	H.axyridis	O155	TAAAATTGGGTCTCCCCCACCGGTTGGGTCAAAAAAAGAAGAATTTAAGTTTCGGTCAGTTAATAGTATAGTAATTGCTCCTGCAAGAACTGGTAGTGATAGTAATAAAAGAATTGCTGTAATAAGAACAGATCATACAAATAAAGGAGTTTTATCAAGTATTATACCAAATGGACGTATATTTATAATAGTTGAAATGAAATTTACTGCACCTAAAATTGAGGAAATTCCTGCTAAATGTAAACTAAAAATCACTAAATCTACTGAAGGCCCATTATGTGTTAAATTAGAAGAAAGAGGAGGGTAAA	57	Germany	R3	Int2	Schwegenheim	SP4	hand
B79	H.axyridis	H.axyridis	O102	TAAAATTGGGTCTCCCCCACCGGTTGGATCAAAAAAAGAAGAATTTAAGTTTCGGTCAGTTAATAGCATAGTAATTGCCCCTGCAAGAACTGGTAGTGATAATAATAAAAGAATTGCTGTAATAAGAACAGATCATACAAATAAAGGAGTTTTATCAAGTATTATACCAAATGGACGTATATTTATAATAGTTGAAATGAAATTTACTGCACCTAAAATTGAGGAAATTCCTGCTAAATGTAAACTAAAAATCACTAAATCTACTGAAGGTCCATTATGTGTTAAATTAGAAGAAAGAGGGGGGTAAA	68	Germany	R3	Int2	Offenbach_1	SP3	hand
B79	H.axyridis	C.septempunctata	O113	AAGGATGGGATCTCCCCCTCCTATTGGATCAAAAAAAGAAGTATTAATATTACGATCTGTTAATAATATTGTAATTGCCCCGGCTAATACAGGTAATGATAATAAAAGTAAAATAGCAGTAATTAGTACTGATCATACAAAAAGAGGTGTCTTATCAAGGTTTATGCCAAATGGTCGTATATTTATAATAGTTGAAATAAAATTTACGGCTCCTAAAATAGATGAGATACCTGCTAAGTGTAAACTAAAAATTACTAAATCTACTGAAGGCCCATTATGAGCTAAGTTAGAGGATAAAGGAGGATAGA	54	Germany	R3	Int2	Offenbach_1	SP3	hand
B79	H.axyridis	H.axyridis	O155	TAAAATTGGGTCTCCCCCACCGGTTGGGTCAAAAAAAGAAGAATTTAAGTTTCGGTCAGTTAATAGTATAGTAATTGCTCCTGCAAGAACTGGTAGTGATAGTAATAAAAGAATTGCTGTAATAAGAACAGATCATACAAATAAAGGAGTTTTATCAAGTATTATACCAAATGGACGTATATTTATAATAGTTGAAATGAAATTTACTGCACCTAAAATTGAGGAAATTCCTGCTAAATGTAAACTAAAAATCACTAAATCTACTGAAGGCCCATTATGTGTTAAATTAGAAGAAAGAGGAGGGTAAA	1198	Germany	R3	Int2	Offenbach_1	SP3	hand
B79	H.axyridis	H.axyridis	O85	TTTACCCCCCTCTTTCTTCTAATTTAACACATAATGGGCCTTCAGTAGATTTAGTGATTTTTAGTTTACATTTAGCAGGAATTTCCTCAATTTTAGGTGCAGTAAATTTCATTTCAACTATTATAAATATACGTCCATTTGGTATAATACTTGATAAAACTCCTTTATTTGTATGATCTGTTCTTATTACAGCAATTCTTTTATTATTATCACTTCCAGTTCTTGCAGGAGCAATTACTATACTTTTAACTGACCGAAACTTAAATTCTTCTTTTTTTGATCCAACCGGTGGGGGAGACCCAATTTTA	150	Germany	R3	Int2	Offenbach_1	SP3	hand
B80	H.axyridis	H.axyridis	O102	TAAAATTGGGTCTCCCCCACCGGTTGGATCAAAAAAAGAAGAATTTAAGTTTCGGTCAGTTAATAGCATAGTAATTGCCCCTGCAAGAACTGGTAGTGATAATAATAAAAGAATTGCTGTAATAAGAACAGATCATACAAATAAAGGAGTTTTATCAAGTATTATACCAAATGGACGTATATTTATAATAGTTGAAATGAAATTTACTGCACCTAAAATTGAGGAAATTCCTGCTAAATGTAAACTAAAAATCACTAAATCTACTGAAGGTCCATTATGTGTTAAATTAGAAGAAAGAGGGGGGTAAA	16	Germany	R3	Int2	Weingarten	SP5	hand
B80	H.axyridis	C.septempunctata	O113	AAGGATGGGATCTCCCCCTCCTATTGGATCAAAAAAAGAAGTATTAATATTACGATCTGTTAATAATATTGTAATTGCCCCGGCTAATACAGGTAATGATAATAAAAGTAAAATAGCAGTAATTAGTACTGATCATACAAAAAGAGGTGTCTTATCAAGGTTTATGCCAAATGGTCGTATATTTATAATAGTTGAAATAAAATTTACGGCTCCTAAAATAGATGAGATACCTGCTAAGTGTAAACTAAAAATTACTAAATCTACTGAAGGCCCATTATGAGCTAAGTTAGAGGATAAAGGAGGATAGA	21	Germany	R3	Int2	Weingarten	SP5	hand
B80	H.axyridis	H.axyridis	O99	TAAAATTGGGTCTCCCCCACCGGTTGGATCAAAAAAAGAAGAATTTAAGTTTCGGTCAGTTAATAGTATAGTAATTGCTCCTGCAAGAACTGGTAGTGATAGTAATAAAAGAATTGCTGTAATAAGAACAGATCATACAAATAAAGGAGTTTTATCAAGTATTATACCAAATGGACGTATATTTATAATAGTTGAAATGAAATTTACTGCACCTAAAATTGAGGAAATTCCTGCTAAATGTAAACTAAAAATCACTAAATCTACTGAAGGCCCATTATGTGTTAAATTAGAAGAAAGAGGAGGGTAAA	1530	Germany	R3	Int2	Weingarten	SP5	hand
B81	H.axyridis	C.septempunctata	O113	AAGGATGGGATCTCCCCCTCCTATTGGATCAAAAAAAGAAGTATTAATATTACGATCTGTTAATAATATTGTAATTGCCCCGGCTAATACAGGTAATGATAATAAAAGTAAAATAGCAGTAATTAGTACTGATCATACAAAAAGAGGTGTCTTATCAAGGTTTATGCCAAATGGTCGTATATTTATAATAGTTGAAATAAAATTTACGGCTCCTAAAATAGATGAGATACCTGCTAAGTGTAAACTAAAAATTACTAAATCTACTGAAGGCCCATTATGAGCTAAGTTAGAGGATAAAGGAGGATAGA	26	Germany	R3	Int2	Weingarten	SP5	hand
B81	H.axyridis	H.axyridis	O155	TAAAATTGGGTCTCCCCCACCGGTTGGGTCAAAAAAAGAAGAATTTAAGTTTCGGTCAGTTAATAGTATAGTAATTGCTCCTGCAAGAACTGGTAGTGATAGTAATAAAAGAATTGCTGTAATAAGAACAGATCATACAAATAAAGGAGTTTTATCAAGTATTATACCAAATGGACGTATATTTATAATAGTTGAAATGAAATTTACTGCACCTAAAATTGAGGAAATTCCTGCTAAATGTAAACTAAAAATCACTAAATCTACTGAAGGCCCATTATGTGTTAAATTAGAAGAAAGAGGAGGGTAAA	16	Germany	R3	Int2	Weingarten	SP5	hand
B82	H.axyridis	C.septempunctata	O113	AAGGATGGGATCTCCCCCTCCTATTGGATCAAAAAAAGAAGTATTAATATTACGATCTGTTAATAATATTGTAATTGCCCCGGCTAATACAGGTAATGATAATAAAAGTAAAATAGCAGTAATTAGTACTGATCATACAAAAAGAGGTGTCTTATCAAGGTTTATGCCAAATGGTCGTATATTTATAATAGTTGAAATAAAATTTACGGCTCCTAAAATAGATGAGATACCTGCTAAGTGTAAACTAAAAATTACTAAATCTACTGAAGGCCCATTATGAGCTAAGTTAGAGGATAAAGGAGGATAGA	16	Germany	R3	Int2	Weingarten	SP5	hand
B82	H.axyridis	H.axyridis	O155	TAAAATTGGGTCTCCCCCACCGGTTGGGTCAAAAAAAGAAGAATTTAAGTTTCGGTCAGTTAATAGTATAGTAATTGCTCCTGCAAGAACTGGTAGTGATAGTAATAAAAGAATTGCTGTAATAAGAACAGATCATACAAATAAAGGAGTTTTATCAAGTATTATACCAAATGGACGTATATTTATAATAGTTGAAATGAAATTTACTGCACCTAAAATTGAGGAAATTCCTGCTAAATGTAAACTAAAAATCACTAAATCTACTGAAGGCCCATTATGTGTTAAATTAGAAGAAAGAGGAGGGTAAA	179	Germany	R3	Int2	Weingarten	SP5	hand
B84	H.axyridis	H.axyridis	O102	TAAAATTGGGTCTCCCCCACCGGTTGGATCAAAAAAAGAAGAATTTAAGTTTCGGTCAGTTAATAGCATAGTAATTGCCCCTGCAAGAACTGGTAGTGATAATAATAAAAGAATTGCTGTAATAAGAACAGATCATACAAATAAAGGAGTTTTATCAAGTATTATACCAAATGGACGTATATTTATAATAGTTGAAATGAAATTTACTGCACCTAAAATTGAGGAAATTCCTGCTAAATGTAAACTAAAAATCACTAAATCTACTGAAGGTCCATTATGTGTTAAATTAGAAGAAAGAGGGGGGTAAA	102	Switzerland	R3	Int2	6	SP3	StickyTrap
B84	H.axyridis	C.septempunctata	O113	AAGGATGGGATCTCCCCCTCCTATTGGATCAAAAAAAGAAGTATTAATATTACGATCTGTTAATAATATTGTAATTGCCCCGGCTAATACAGGTAATGATAATAAAAGTAAAATAGCAGTAATTAGTACTGATCATACAAAAAGAGGTGTCTTATCAAGGTTTATGCCAAATGGTCGTATATTTATAATAGTTGAAATAAAATTTACGGCTCCTAAAATAGATGAGATACCTGCTAAGTGTAAACTAAAAATTACTAAATCTACTGAAGGCCCATTATGAGCTAAGTTAGAGGATAAAGGAGGATAGA	18	Switzerland	R3	Int2	6	SP3	StickyTrap
B84	H.axyridis	H.axyridis	O155	TAAAATTGGGTCTCCCCCACCGGTTGGGTCAAAAAAAGAAGAATTTAAGTTTCGGTCAGTTAATAGTATAGTAATTGCTCCTGCAAGAACTGGTAGTGATAGTAATAAAAGAATTGCTGTAATAAGAACAGATCATACAAATAAAGGAGTTTTATCAAGTATTATACCAAATGGACGTATATTTATAATAGTTGAAATGAAATTTACTGCACCTAAAATTGAGGAAATTCCTGCTAAATGTAAACTAAAAATCACTAAATCTACTGAAGGCCCATTATGTGTTAAATTAGAAGAAAGAGGAGGGTAAA	1439	Switzerland	R3	Int2	6	SP3	StickyTrap
B84	H.axyridis	H.axyridis	O48	TTTACCCTCCTCTTTCTTCTAATTTAACACATAATGGGCCTTCAGTAGATTTAGTGATTTTTAGTTTACATTTAGCAGGAATTTCCTCAATTTTAGGTGCAGTAAATTTCATTTCAACTATTATAAATATACGTCCATTTGGTATAATACTTGATAAAACTCCTTTATTTGTATGATCTGTTCTTATTACAGCAATTCTTTTATTATTATCACTTCCAGTTCTTGCAGGAGCAATTACTATACTTTTAACTGACCGAAACTTAAATTCTTCTTTTTTTGATCCAACCGGTGGGGGAGACCCAATTTTA	130	Switzerland	R3	Int2	6	SP3	StickyTrap
B84	H.axyridis	H.axyridis	O78	TAAAATTGGGTCTCCCCAACGGTTGGATCAAAAAAAGAAGAATTTAAGTTTCGGTCAGTTAATAGTATAGTAATTGCTCCTGCAAGAACTGGTAGTGATAATAATAAAAGAATTGCTGTAATAAGAACAGATCATACAAATAAAGGAGTTTTATCAAGTATTATACCAAATGGACGTATATTTATAATAGTTGAAATGAAATTTACTGCACCTAAAATTGAGAAAATTCCTGCTAAATGTAAACTAAAAATCACTAAATCTACTGAAGGCCCATTATGTGTTAAATTAGAAGAAAGAGGAGGGTAAA	35	Switzerland	R3	Int2	6	SP3	StickyTrap
B85	H.axyridis	C.septempunctata	O113	AAGGATGGGATCTCCCCCTCCTATTGGATCAAAAAAAGAAGTATTAATATTACGATCTGTTAATAATATTGTAATTGCCCCGGCTAATACAGGTAATGATAATAAAAGTAAAATAGCAGTAATTAGTACTGATCATACAAAAAGAGGTGTCTTATCAAGGTTTATGCCAAATGGTCGTATATTTATAATAGTTGAAATAAAATTTACGGCTCCTAAAATAGATGAGATACCTGCTAAGTGTAAACTAAAAATTACTAAATCTACTGAAGGCCCATTATGAGCTAAGTTAGAGGATAAAGGAGGATAGA	15	Switzerland	R3	Int2	6	SP2	StickyTrap
B85	H.axyridis	H.axyridis	O117	TTTACCCTCCTCTTTCTTCTAATTTAACACATAATGGGCCTTCAGTAGATTTAGTGATTTTTAGTTTACATTAAGCAGGAATTTCCTCAATTTTAGGTGCAGTAAATTTCATTTCAACTATTATAAATATACGTCCATTTGGTATAATACTTGATAAAACTCCTTTATTTGTATGATCTGTTCTTATTACAGCAATTCTTTTATTATTATCACTTCCAGTTCTTGCAGGAGCAATTACTATACTTTTAACTGACCGAAACTTAAATTCTTCTTTTTTTGATCCAACCGGTGGGGGAGACCCAATTTTA	15	Switzerland	R3	Int2	6	SP2	StickyTrap
B85	H.axyridis	H.axyridis	O155	TAAAATTGGGTCTCCCCCACCGGTTGGGTCAAAAAAAGAAGAATTTAAGTTTCGGTCAGTTAATAGTATAGTAATTGCTCCTGCAAGAACTGGTAGTGATAGTAATAAAAGAATTGCTGTAATAAGAACAGATCATACAAATAAAGGAGTTTTATCAAGTATTATACCAAATGGACGTATATTTATAATAGTTGAAATGAAATTTACTGCACCTAAAATTGAGGAAATTCCTGCTAAATGTAAACTAAAAATCACTAAATCTACTGAAGGCCCATTATGTGTTAAATTAGAAGAAAGAGGAGGGTAAA	329	Switzerland	R3	Int2	6	SP2	StickyTrap
B85	H.axyridis	H.axyridis	O62	TAAAATTGGGTCTCCCCCACCGGTTGGATCAAAAAAAGAAGAATTTAAGTTTCGGTCAGTTAATAGCATAGTAATTGCCCCTGCAAGAACTGGTAGTGATAATAATAAAAGAATTGCTGTAATAAGAACAGATCATACAAATAAAGGAGTTTTATCAAGTATTATACCAAATGGACGTATATTTATAATAGTTGAAATGAAATTTACTGCACCTAAAATTGAGAAAATTCCTGCTAAATGTAAACTAAAAATCACTAAATCTACTGAAGGCCCATTATGTGTTAAATTAGAAGAAAGAGGGGGGTAAA	446	Switzerland	R3	Int2	6	SP2	StickyTrap
B85	H.axyridis	H.axyridis	O71	TAAAATTGGGTCTCCCCCACCGGTTGGATCAAAAAAAGAAGAATTTAAGTTTCGGTCAGTTAATAGTATAGTAATTGCTCCTGCAAGAACTGGAAGTGATAACAATAAAAGAATTGCTGTAATAAGAACAGATCATACAAATAAAGGAGTTTTATCAAGTATTATACCAAATGGACGTATATTTATAATAGTTGAAATGAAATTCACTGCACCTAAAATTGAGGAAATTCCTGCTAAATGTAAACTAAAAATCACTAAATCTACTGAAGGCCCATTATGTGTTAAATTAGAAGAAAGAGGAGGGTAAA	17	Switzerland	R3	Int2	6	SP2	StickyTrap
B86	H.axyridis	H.axyridis	O102	TAAAATTGGGTCTCCCCCACCGGTTGGATCAAAAAAAGAAGAATTTAAGTTTCGGTCAGTTAATAGCATAGTAATTGCCCCTGCAAGAACTGGTAGTGATAATAATAAAAGAATTGCTGTAATAAGAACAGATCATACAAATAAAGGAGTTTTATCAAGTATTATACCAAATGGACGTATATTTATAATAGTTGAAATGAAATTTACTGCACCTAAAATTGAGGAAATTCCTGCTAAATGTAAACTAAAAATCACTAAATCTACTGAAGGTCCATTATGTGTTAAATTAGAAGAAAGAGGGGGGTAAA	41	Switzerland	R3	Int2	7	SP1	StickyTrap
B86	H.axyridis	H.axyridis	O117	TTTACCCTCCTCTTTCTTCTAATTTAACACATAATGGGCCTTCAGTAGATTTAGTGATTTTTAGTTTACATTAAGCAGGAATTTCCTCAATTTTAGGTGCAGTAAATTTCATTTCAACTATTATAAATATACGTCCATTTGGTATAATACTTGATAAAACTCCTTTATTTGTATGATCTGTTCTTATTACAGCAATTCTTTTATTATTATCACTTCCAGTTCTTGCAGGAGCAATTACTATACTTTTAACTGACCGAAACTTAAATTCTTCTTTTTTTGATCCAACCGGTGGGGGAGACCCAATTTTA	18	Switzerland	R3	Int2	7	SP1	StickyTrap
B86	H.axyridis	H.axyridis	O140	TTTACCCTCCTCTTTCTTCTAATTTAACACATAATGGGCCTTCAGTACATTTAGTGATTTTTAGTTTACATTTAGCAGGAATTTCCTCAATTTTAGGTGCAGTAAATTTCATTTCAACTATTATAAATATACGTCCATTTGGTATAATACTTGATAAAACTCCTTTATTTGTATGATCTGTTCTTATTACAGCAATTCTTTTATTATTATCACTTCCATTTCTTGCAGGAGCAATTACTATACTATTAACTGACCGAAACTTAAATTCTTCTTTTTTTGATCCAACCGGTGGGGGAGACCCAATTTTA	13	Switzerland	R3	Int2	7	SP1	StickyTrap
B86	H.axyridis	H.axyridis	O155	TAAAATTGGGTCTCCCCCACCGGTTGGGTCAAAAAAAGAAGAATTTAAGTTTCGGTCAGTTAATAGTATAGTAATTGCTCCTGCAAGAACTGGTAGTGATAGTAATAAAAGAATTGCTGTAATAAGAACAGATCATACAAATAAAGGAGTTTTATCAAGTATTATACCAAATGGACGTATATTTATAATAGTTGAAATGAAATTTACTGCACCTAAAATTGAGGAAATTCCTGCTAAATGTAAACTAAAAATCACTAAATCTACTGAAGGCCCATTATGTGTTAAATTAGAAGAAAGAGGAGGGTAAA	995	Switzerland	R3	Int2	7	SP1	StickyTrap
B86	H.axyridis	H.axyridis	O71	TAAAATTGGGTCTCCCCCACCGGTTGGATCAAAAAAAGAAGAATTTAAGTTTCGGTCAGTTAATAGTATAGTAATTGCTCCTGCAAGAACTGGAAGTGATAACAATAAAAGAATTGCTGTAATAAGAACAGATCATACAAATAAAGGAGTTTTATCAAGTATTATACCAAATGGACGTATATTTATAATAGTTGAAATGAAATTCACTGCACCTAAAATTGAGGAAATTCCTGCTAAATGTAAACTAAAAATCACTAAATCTACTGAAGGCCCATTATGTGTTAAATTAGAAGAAAGAGGAGGGTAAA	114	Switzerland	R3	Int2	7	SP1	StickyTrap
B87	H.axyridis	H.axyridis	O62	TAAAATTGGGTCTCCCCCACCGGTTGGATCAAAAAAAGAAGAATTTAAGTTTCGGTCAGTTAATAGCATAGTAATTGCCCCTGCAAGAACTGGTAGTGATAATAATAAAAGAATTGCTGTAATAAGAACAGATCATACAAATAAAGGAGTTTTATCAAGTATTATACCAAATGGACGTATATTTATAATAGTTGAAATGAAATTTACTGCACCTAAAATTGAGAAAATTCCTGCTAAATGTAAACTAAAAATCACTAAATCTACTGAAGGCCCATTATGTGTTAAATTAGAAGAAAGAGGGGGGTAAA	297	Switzerland	R3	Int2	6	SP1	StickyTrap
B87	H.axyridis	H.axyridis	O96	TAAAATTGGGTCTCCCCCACCGGTTGGATCAAAAAAAGAAGAATTTAAGTTTCGGTCAGTTAATAGTATAGTAATTGCTCCTGCAAGAACTGGAAGTGATAATAATAAAAGAATTGCTGTAATAAGAACAGATCATACAAATAAAGGAGTTTTATCAAGTATTATACCAAATGGACGTATATTTATAATAGTTGAAATGAAATTTACTGCACCTAAAATTGAGGAAATTCCTGCTAAATGTAAACTAAAAATCACTAAATCTACTGAAGGCCCATTATGTGTTAAATTAGAAGAAAGAGGAGGGTAAA	312	Switzerland	R3	Int2	6	SP1	StickyTrap
B88	C.septempunctata	C.septempunctata	O113	AAGGATGGGATCTCCCCCTCCTATTGGATCAAAAAAAGAAGTATTAATATTACGATCTGTTAATAATATTGTAATTGCCCCGGCTAATACAGGTAATGATAATAAAAGTAAAATAGCAGTAATTAGTACTGATCATACAAAAAGAGGTGTCTTATCAAGGTTTATGCCAAATGGTCGTATATTTATAATAGTTGAAATAAAATTTACGGCTCCTAAAATAGATGAGATACCTGCTAAGTGTAAACTAAAAATTACTAAATCTACTGAAGGCCCATTATGAGCTAAGTTAGAGGATAAAGGAGGATAGA	632	Germany	R3	Int2	Schwegenheim	SP4	hand
B88	C.septempunctata	H.axyridis	O155	TAAAATTGGGTCTCCCCCACCGGTTGGGTCAAAAAAAGAAGAATTTAAGTTTCGGTCAGTTAATAGTATAGTAATTGCTCCTGCAAGAACTGGTAGTGATAGTAATAAAAGAATTGCTGTAATAAGAACAGATCATACAAATAAAGGAGTTTTATCAAGTATTATACCAAATGGACGTATATTTATAATAGTTGAAATGAAATTTACTGCACCTAAAATTGAGGAAATTCCTGCTAAATGTAAACTAAAAATCACTAAATCTACTGAAGGCCCATTATGTGTTAAATTAGAAGAAAGAGGAGGGTAAA	13	Germany	R3	Int2	Schwegenheim	SP4	hand
B89	C.septempunctata	C.septempunctata	O113	AAGGATGGGATCTCCCCCTCCTATTGGATCAAAAAAAGAAGTATTAATATTACGATCTGTTAATAATATTGTAATTGCCCCGGCTAATACAGGTAATGATAATAAAAGTAAAATAGCAGTAATTAGTACTGATCATACAAAAAGAGGTGTCTTATCAAGGTTTATGCCAAATGGTCGTATATTTATAATAGTTGAAATAAAATTTACGGCTCCTAAAATAGATGAGATACCTGCTAAGTGTAAACTAAAAATTACTAAATCTACTGAAGGCCCATTATGAGCTAAGTTAGAGGATAAAGGAGGATAGA	1020	Germany	R3	Int2	Schwegenheim	SP4	hand
B89	C.septempunctata	H.axyridis	O155	TAAAATTGGGTCTCCCCCACCGGTTGGGTCAAAAAAAGAAGAATTTAAGTTTCGGTCAGTTAATAGTATAGTAATTGCTCCTGCAAGAACTGGTAGTGATAGTAATAAAAGAATTGCTGTAATAAGAACAGATCATACAAATAAAGGAGTTTTATCAAGTATTATACCAAATGGACGTATATTTATAATAGTTGAAATGAAATTTACTGCACCTAAAATTGAGGAAATTCCTGCTAAATGTAAACTAAAAATCACTAAATCTACTGAAGGCCCATTATGTGTTAAATTAGAAGAAAGAGGAGGGTAAA	15	Germany	R3	Int2	Schwegenheim	SP4	hand
B90	C.septempunctata	C.septempunctata	O113	AAGGATGGGATCTCCCCCTCCTATTGGATCAAAAAAAGAAGTATTAATATTACGATCTGTTAATAATATTGTAATTGCCCCGGCTAATACAGGTAATGATAATAAAAGTAAAATAGCAGTAATTAGTACTGATCATACAAAAAGAGGTGTCTTATCAAGGTTTATGCCAAATGGTCGTATATTTATAATAGTTGAAATAAAATTTACGGCTCCTAAAATAGATGAGATACCTGCTAAGTGTAAACTAAAAATTACTAAATCTACTGAAGGCCCATTATGAGCTAAGTTAGAGGATAAAGGAGGATAGA	199	Switzerland	R3	Int2	6	SP1	StickyTrap
B90	C.septempunctata	H.axyridis	O155	TAAAATTGGGTCTCCCCCACCGGTTGGGTCAAAAAAAGAAGAATTTAAGTTTCGGTCAGTTAATAGTATAGTAATTGCTCCTGCAAGAACTGGTAGTGATAGTAATAAAAGAATTGCTGTAATAAGAACAGATCATACAAATAAAGGAGTTTTATCAAGTATTATACCAAATGGACGTATATTTATAATAGTTGAAATGAAATTTACTGCACCTAAAATTGAGGAAATTCCTGCTAAATGTAAACTAAAAATCACTAAATCTACTGAAGGCCCATTATGTGTTAAATTAGAAGAAAGAGGAGGGTAAA	37	Switzerland	R3	Int2	6	SP1	StickyTrap
B91	H.axyridis	H.axyridis	O115	TTTACCCCCCTCTTTCTTCTAATTTAACACATAATGGGCCTTCAGTAGATTTAGTGATTTTTAGTTTACATTTAGCAGGAATTTCCTCAATTTTAGGTGCAGTAAATTTCATTTCAAATATTATAAATATACGTCCATTTGGTATAATACTTGATAAAACTCCTTTATTTGTATGATCTGTTCTTATTACAGCAATTCTTTTATTATTATCACTACCAGTTCTTGCAGGGGCAATTACTATGCTATTAACTGACCGAAACTTAAATTCTTCTTTTTTTGATCCATCCGGTGGGGGAGACCCAATTTTA	454	Switzerland	R5	Int3	6	SP3	CombiTrap
B91	H.axyridis	H.axyridis	O155	TAAAATTGGGTCTCCCCCACCGGTTGGGTCAAAAAAAGAAGAATTTAAGTTTCGGTCAGTTAATAGTATAGTAATTGCTCCTGCAAGAACTGGTAGTGATAGTAATAAAAGAATTGCTGTAATAAGAACAGATCATACAAATAAAGGAGTTTTATCAAGTATTATACCAAATGGACGTATATTTATAATAGTTGAAATGAAATTTACTGCACCTAAAATTGAGGAAATTCCTGCTAAATGTAAACTAAAAATCACTAAATCTACTGAAGGCCCATTATGTGTTAAATTAGAAGAAAGAGGAGGGTAAA	988	Switzerland	R5	Int3	6	SP3	CombiTrap
B92	H.axyridis	H.axyridis	O102	TAAAATTGGGTCTCCCCCACCGGTTGGATCAAAAAAAGAAGAATTTAAGTTTCGGTCAGTTAATAGCATAGTAATTGCCCCTGCAAGAACTGGTAGTGATAATAATAAAAGAATTGCTGTAATAAGAACAGATCATACAAATAAAGGAGTTTTATCAAGTATTATACCAAATGGACGTATATTTATAATAGTTGAAATGAAATTTACTGCACCTAAAATTGAGGAAATTCCTGCTAAATGTAAACTAAAAATCACTAAATCTACTGAAGGTCCATTATGTGTTAAATTAGAAGAAAGAGGGGGGTAAA	16	Switzerland	R5	Int3	6	SP3	CombiTrap
B92	H.axyridis	H.axyridis	O136	TAAAATTGGGTCTCCCCCACCGGTTGGATCAAAAAAAGAAGAATTTAAGTTTCGGTCAGTTAATAGTATAGTAATTGCTCCTGCAAGAACTGGAAGTGATAATAATAAAAGAATTGCTGTAATAAGAACAGATCATACAAATAAAGGAGTTTTATCAAGTATTATACCAAATAGACGTATATTTATAATAGTTGAAATGAAATTTACTGCACCTAAAATTGAGGAAATTCCTGCTAAATGTAAACTAAAAATCACTAAATCTACTGAAGGCCCATTATGTGTTAAATTAGAAGAAAGAGGAGGGTAAA	58	Switzerland	R5	Int3	6	SP3	CombiTrap
B92	H.axyridis	H.axyridis	O155	TAAAATTGGGTCTCCCCCACCGGTTGGGTCAAAAAAAGAAGAATTTAAGTTTCGGTCAGTTAATAGTATAGTAATTGCTCCTGCAAGAACTGGTAGTGATAGTAATAAAAGAATTGCTGTAATAAGAACAGATCATACAAATAAAGGAGTTTTATCAAGTATTATACCAAATGGACGTATATTTATAATAGTTGAAATGAAATTTACTGCACCTAAAATTGAGGAAATTCCTGCTAAATGTAAACTAAAAATCACTAAATCTACTGAAGGCCCATTATGTGTTAAATTAGAAGAAAGAGGAGGGTAAA	900	Switzerland	R5	Int3	6	SP3	CombiTrap
B93	H.axyridis	H.axyridis	O155	TAAAATTGGGTCTCCCCCACCGGTTGGGTCAAAAAAAGAAGAATTTAAGTTTCGGTCAGTTAATAGTATAGTAATTGCTCCTGCAAGAACTGGTAGTGATAGTAATAAAAGAATTGCTGTAATAAGAACAGATCATACAAATAAAGGAGTTTTATCAAGTATTATACCAAATGGACGTATATTTATAATAGTTGAAATGAAATTTACTGCACCTAAAATTGAGGAAATTCCTGCTAAATGTAAACTAAAAATCACTAAATCTACTGAAGGCCCATTATGTGTTAAATTAGAAGAAAGAGGAGGGTAAA	514	Switzerland	R5	Int3	6	SP3	CombiTrap
B94	H.axyridis	H.axyridis	O106	TTTACCCTCCTCTTTCTTCTAATTTAACACATAATGGGCCTTCAGTAGATTTAGTGATTTTTAGTTTACATTTAGCAGGAATTTCCTCAATTTTAGGTGCAGTAAATTTCATTTCAACTATTATAAATATACGTCCATTTGGTATAATACTTGATAAAACTCCTTTATTTGTATGATCTGTTCTTATTACAGCAATTCTTTCATTATTATCACTTCCAGTTCTTGCAGGAGCAATTACTATACTATTAACTGACCGAAACTTAAATTCTTCTTTTTTTGATCCAACCGGTGGGGGAGACCCAATTTTA	26	Switzerland	R5	Int3	10	SP3	CombiTrap
B94	H.axyridis	H.axyridis	O155	TAAAATTGGGTCTCCCCCACCGGTTGGGTCAAAAAAAGAAGAATTTAAGTTTCGGTCAGTTAATAGTATAGTAATTGCTCCTGCAAGAACTGGTAGTGATAGTAATAAAAGAATTGCTGTAATAAGAACAGATCATACAAATAAAGGAGTTTTATCAAGTATTATACCAAATGGACGTATATTTATAATAGTTGAAATGAAATTTACTGCACCTAAAATTGAGGAAATTCCTGCTAAATGTAAACTAAAAATCACTAAATCTACTGAAGGCCCATTATGTGTTAAATTAGAAGAAAGAGGAGGGTAAA	1236	Switzerland	R5	Int3	10	SP3	CombiTrap
B94	H.axyridis	H.axyridis	O93	TAAAATTGGGTCTCCCCCACCGGTTGGGTCAAAAAAAGAAGAATTTAAGTTTCGGTCAGTTAATAGTATAGTAATTGCTCCTGCAAGAACTGGTAGTGATAGTAATAAAAGAATTGCTGTAATTAGAACAGATCATACAAATAAAGGAGTTTTATCAAGTATTATACCAAATGGACGTATATTTATAATAGTTGAAATGAAATTTACTGCACCTAAAATTGAGGAAATTCCTGCTAAATGTAAACTAAAAATCACTAAATCTACTGAAGGCCCGTTATGTGTTGAATTAGAAGAAAGAGGAGGATAAA	74	Switzerland	R5	Int3	10	SP3	CombiTrap
B95	H.axyridis	H.axyridis	O154	TTTACCCCCCTCTTTCTTCTAATTTAACACATAATGGGCCTTCAGTAGATTTAGTGATTTTTAGTTTACATTTAGCAGGAATTTCCTCAATTTTAGGTGCAGTAAATTTCATTTCAACTATTATAAATATACGTCCATTTGGTATAATACTTGATAAAACTCCTTTATTTGTATGATCTGTTCTTATTACAGCAATTCTTTTATTATTATCACTACCAGTTCTTGCAGGGGCAATTACTATGCTATTAACTGACCGAAACTTAAATTCTTCTTTTTTTGATCCAACCGGTGGGGGAGACCCAATTTTA	294	Switzerland	R5	Int3	6	SP3	CombiTrap
B95	H.axyridis	H.axyridis	O155	TAAAATTGGGTCTCCCCCACCGGTTGGGTCAAAAAAAGAAGAATTTAAGTTTCGGTCAGTTAATAGTATAGTAATTGCTCCTGCAAGAACTGGTAGTGATAGTAATAAAAGAATTGCTGTAATAAGAACAGATCATACAAATAAAGGAGTTTTATCAAGTATTATACCAAATGGACGTATATTTATAATAGTTGAAATGAAATTTACTGCACCTAAAATTGAGGAAATTCCTGCTAAATGTAAACTAAAAATCACTAAATCTACTGAAGGCCCATTATGTGTTAAATTAGAAGAAAGAGGAGGGTAAA	525	Switzerland	R5	Int3	6	SP3	CombiTrap
B96	H.axyridis	H.axyridis	O102	TAAAATTGGGTCTCCCCCACCGGTTGGATCAAAAAAAGAAGAATTTAAGTTTCGGTCAGTTAATAGCATAGTAATTGCCCCTGCAAGAACTGGTAGTGATAATAATAAAAGAATTGCTGTAATAAGAACAGATCATACAAATAAAGGAGTTTTATCAAGTATTATACCAAATGGACGTATATTTATAATAGTTGAAATGAAATTTACTGCACCTAAAATTGAGGAAATTCCTGCTAAATGTAAACTAAAAATCACTAAATCTACTGAAGGTCCATTATGTGTTAAATTAGAAGAAAGAGGGGGGTAAA	13	Switzerland	R5	Int3	2	SP1	CombiTrap
B96	H.axyridis	H.axyridis	O155	TAAAATTGGGTCTCCCCCACCGGTTGGGTCAAAAAAAGAAGAATTTAAGTTTCGGTCAGTTAATAGTATAGTAATTGCTCCTGCAAGAACTGGTAGTGATAGTAATAAAAGAATTGCTGTAATAAGAACAGATCATACAAATAAAGGAGTTTTATCAAGTATTATACCAAATGGACGTATATTTATAATAGTTGAAATGAAATTTACTGCACCTAAAATTGAGGAAATTCCTGCTAAATGTAAACTAAAAATCACTAAATCTACTGAAGGCCCATTATGTGTTAAATTAGAAGAAAGAGGAGGGTAAA	391	Switzerland	R5	Int3	2	SP1	CombiTrap
C01	H.axyridis	H.axyridis	O100	TTTACCCTCCTCTTTCTTCTAATTTAACAGATAATGGGCCTTCAGTAGATTTAGTGATTTTTAGTTTACATTTAGCAGGAATTTCCTCAATTTTAGGTGCAGTAAATTTCATTTCAACTATTATAAATATACGTCCATTTGGTATAATACTTGATAAAACTCCTTTATTTGTATGATCTGTTCTTATTACAGCAATTCTTTTATTATTATCACTTCCAGTTCTTGCAGGAGCAATTACTATACTATTAACTGACCGAAACTTAAATTCTTCTTTTTCTGATCCAACCGGTGGGGGAGACCCAATTTTA	34	Switzerland	R5	Int3	1	SP2	CombiTrap
C01	H.axyridis	H.axyridis	O102	TAAAATTGGGTCTCCCCCACCGGTTGGATCAAAAAAAGAAGAATTTAAGTTTCGGTCAGTTAATAGCATAGTAATTGCCCCTGCAAGAACTGGTAGTGATAATAATAAAAGAATTGCTGTAATAAGAACAGATCATACAAATAAAGGAGTTTTATCAAGTATTATACCAAATGGACGTATATTTATAATAGTTGAAATGAAATTTACTGCACCTAAAATTGAGGAAATTCCTGCTAAATGTAAACTAAAAATCACTAAATCTACTGAAGGTCCATTATGTGTTAAATTAGAAGAAAGAGGGGGGTAAA	20	Switzerland	R5	Int3	1	SP2	CombiTrap
C01	H.axyridis	H.axyridis	O146	TTTACCCTCCTCTTTCTTCTAATTTAACACATTATGGGCCTTCAGTAGATTTAGTGATTTTTAGTTTACATTTAGCAGGAATTTCCTCAATTTTAGGTGCAGTAAATTTCATTTCAACTATTATAAATATACGTCCATTTGGTATAATACTTGATAAAACTTCTTTATTTGTATGATCTGTTCTTATTACAGCAATTCTTTTATTATTATCACTTCCAGTTCTTGCAGGAGCAATTACTATACTATTAACTGACCGAAACTTAAATTCTTCTTTTTTTGATCCAACCGGTGGGGGAGACCCAATTTTA	16	Switzerland	R5	Int3	1	SP2	CombiTrap
C01	H.axyridis	H.axyridis	O155	TAAAATTGGGTCTCCCCCACCGGTTGGGTCAAAAAAAGAAGAATTTAAGTTTCGGTCAGTTAATAGTATAGTAATTGCTCCTGCAAGAACTGGTAGTGATAGTAATAAAAGAATTGCTGTAATAAGAACAGATCATACAAATAAAGGAGTTTTATCAAGTATTATACCAAATGGACGTATATTTATAATAGTTGAAATGAAATTTACTGCACCTAAAATTGAGGAAATTCCTGCTAAATGTAAACTAAAAATCACTAAATCTACTGAAGGCCCATTATGTGTTAAATTAGAAGAAAGAGGAGGGTAAA	1243	Switzerland	R5	Int3	1	SP2	CombiTrap
C01	H.axyridis	H.axyridis	O84	TAAAATTGGGTCTCCCCCACCGGTTGGATCAAAAAAAGAAGAATTTAAGTTTCGGTCAGTTAAAAGTATAGTAATTGCTCCTGCAAGAACTGGAAGTGATAATAATAAAAGAATTGCTGTAATAAGAACAGATCATACAAATAAAGGAGTTTTATCAAGTATTATACCAAATGGACGTATATTTATAATAGTTGAAATGAAATTTACTGCACTTAAAATTGAGGAAATTCCTGCTAAATGTAAACTAAAAATCACTAAATCTACTGAAGGCCCATTATGTGTTAAATTAGAAGAAAGAGGAGGGTAAA	30	Switzerland	R5	Int3	1	SP2	CombiTrap
C02	H.axyridis	H.axyridis	O102	TAAAATTGGGTCTCCCCCACCGGTTGGATCAAAAAAAGAAGAATTTAAGTTTCGGTCAGTTAATAGCATAGTAATTGCCCCTGCAAGAACTGGTAGTGATAATAATAAAAGAATTGCTGTAATAAGAACAGATCATACAAATAAAGGAGTTTTATCAAGTATTATACCAAATGGACGTATATTTATAATAGTTGAAATGAAATTTACTGCACCTAAAATTGAGGAAATTCCTGCTAAATGTAAACTAAAAATCACTAAATCTACTGAAGGTCCATTATGTGTTAAATTAGAAGAAAGAGGGGGGTAAA	14	Switzerland	R5	Int3	2	SP1	CombiTrap
C02	H.axyridis	H.axyridis	O155	TAAAATTGGGTCTCCCCCACCGGTTGGGTCAAAAAAAGAAGAATTTAAGTTTCGGTCAGTTAATAGTATAGTAATTGCTCCTGCAAGAACTGGTAGTGATAGTAATAAAAGAATTGCTGTAATAAGAACAGATCATACAAATAAAGGAGTTTTATCAAGTATTATACCAAATGGACGTATATTTATAATAGTTGAAATGAAATTTACTGCACCTAAAATTGAGGAAATTCCTGCTAAATGTAAACTAAAAATCACTAAATCTACTGAAGGCCCATTATGTGTTAAATTAGAAGAAAGAGGAGGGTAAA	327	Switzerland	R5	Int3	2	SP1	CombiTrap
C03	H.axyridis	H.axyridis	O155	TAAAATTGGGTCTCCCCCACCGGTTGGGTCAAAAAAAGAAGAATTTAAGTTTCGGTCAGTTAATAGTATAGTAATTGCTCCTGCAAGAACTGGTAGTGATAGTAATAAAAGAATTGCTGTAATAAGAACAGATCATACAAATAAAGGAGTTTTATCAAGTATTATACCAAATGGACGTATATTTATAATAGTTGAAATGAAATTTACTGCACCTAAAATTGAGGAAATTCCTGCTAAATGTAAACTAAAAATCACTAAATCTACTGAAGGCCCATTATGTGTTAAATTAGAAGAAAGAGGAGGGTAAA	798	Switzerland	R5	Int3	6	SP3	CombiTrap
C04	H.axyridis	H.axyridis	O155	TAAAATTGGGTCTCCCCCACCGGTTGGGTCAAAAAAAGAAGAATTTAAGTTTCGGTCAGTTAATAGTATAGTAATTGCTCCTGCAAGAACTGGTAGTGATAGTAATAAAAGAATTGCTGTAATAAGAACAGATCATACAAATAAAGGAGTTTTATCAAGTATTATACCAAATGGACGTATATTTATAATAGTTGAAATGAAATTTACTGCACCTAAAATTGAGGAAATTCCTGCTAAATGTAAACTAAAAATCACTAAATCTACTGAAGGCCCATTATGTGTTAAATTAGAAGAAAGAGGAGGGTAAA	777	Switzerland	R5	Int3	6	SP3	CombiTrap
C05	H.axyridis	H.axyridis	O154	TTTACCCCCCTCTTTCTTCTAATTTAACACATAATGGGCCTTCAGTAGATTTAGTGATTTTTAGTTTACATTTAGCAGGAATTTCCTCAATTTTAGGTGCAGTAAATTTCATTTCAACTATTATAAATATACGTCCATTTGGTATAATACTTGATAAAACTCCTTTATTTGTATGATCTGTTCTTATTACAGCAATTCTTTTATTATTATCACTACCAGTTCTTGCAGGGGCAATTACTATGCTATTAACTGACCGAAACTTAAATTCTTCTTTTTTTGATCCAACCGGTGGGGGAGACCCAATTTTA	529	Switzerland	R5	Int3	11	SP3	CombiTrap
C05	H.axyridis	H.axyridis	O155	TAAAATTGGGTCTCCCCCACCGGTTGGGTCAAAAAAAGAAGAATTTAAGTTTCGGTCAGTTAATAGTATAGTAATTGCTCCTGCAAGAACTGGTAGTGATAGTAATAAAAGAATTGCTGTAATAAGAACAGATCATACAAATAAAGGAGTTTTATCAAGTATTATACCAAATGGACGTATATTTATAATAGTTGAAATGAAATTTACTGCACCTAAAATTGAGGAAATTCCTGCTAAATGTAAACTAAAAATCACTAAATCTACTGAAGGCCCATTATGTGTTAAATTAGAAGAAAGAGGAGGGTAAA	614	Switzerland	R5	Int3	11	SP3	CombiTrap
C06	H.axyridis	H.axyridis	O102	TAAAATTGGGTCTCCCCCACCGGTTGGATCAAAAAAAGAAGAATTTAAGTTTCGGTCAGTTAATAGCATAGTAATTGCCCCTGCAAGAACTGGTAGTGATAATAATAAAAGAATTGCTGTAATAAGAACAGATCATACAAATAAAGGAGTTTTATCAAGTATTATACCAAATGGACGTATATTTATAATAGTTGAAATGAAATTTACTGCACCTAAAATTGAGGAAATTCCTGCTAAATGTAAACTAAAAATCACTAAATCTACTGAAGGTCCATTATGTGTTAAATTAGAAGAAAGAGGGGGGTAAA	24	Switzerland	R5	Int3	6	SP3	CombiTrap
C06	H.axyridis	H.axyridis	O155	TAAAATTGGGTCTCCCCCACCGGTTGGGTCAAAAAAAGAAGAATTTAAGTTTCGGTCAGTTAATAGTATAGTAATTGCTCCTGCAAGAACTGGTAGTGATAGTAATAAAAGAATTGCTGTAATAAGAACAGATCATACAAATAAAGGAGTTTTATCAAGTATTATACCAAATGGACGTATATTTATAATAGTTGAAATGAAATTTACTGCACCTAAAATTGAGGAAATTCCTGCTAAATGTAAACTAAAAATCACTAAATCTACTGAAGGCCCATTATGTGTTAAATTAGAAGAAAGAGGAGGGTAAA	1266	Switzerland	R5	Int3	6	SP3	CombiTrap
C07	H.axyridis	H.axyridis	O154	TTTACCCCCCTCTTTCTTCTAATTTAACACATAATGGGCCTTCAGTAGATTTAGTGATTTTTAGTTTACATTTAGCAGGAATTTCCTCAATTTTAGGTGCAGTAAATTTCATTTCAACTATTATAAATATACGTCCATTTGGTATAATACTTGATAAAACTCCTTTATTTGTATGATCTGTTCTTATTACAGCAATTCTTTTATTATTATCACTACCAGTTCTTGCAGGGGCAATTACTATGCTATTAACTGACCGAAACTTAAATTCTTCTTTTTTTGATCCAACCGGTGGGGGAGACCCAATTTTA	464	Switzerland	R5	Int3	2	SP1	CombiTrap
C07	H.axyridis	H.axyridis	O155	TAAAATTGGGTCTCCCCCACCGGTTGGGTCAAAAAAAGAAGAATTTAAGTTTCGGTCAGTTAATAGTATAGTAATTGCTCCTGCAAGAACTGGTAGTGATAGTAATAAAAGAATTGCTGTAATAAGAACAGATCATACAAATAAAGGAGTTTTATCAAGTATTATACCAAATGGACGTATATTTATAATAGTTGAAATGAAATTTACTGCACCTAAAATTGAGGAAATTCCTGCTAAATGTAAACTAAAAATCACTAAATCTACTGAAGGCCCATTATGTGTTAAATTAGAAGAAAGAGGAGGGTAAA	610	Switzerland	R5	Int3	2	SP1	CombiTrap
C08	H.axyridis	H.axyridis	O111	TAAAATTGGGTCTCCCCCACCGGTTGGATCAAAAAAAGAAGAATTTAAGTTTCGGTCAGTTAATAGTATAGTAATTGCTCCTGCAAGAACTGGAAGTGATAACAATAAAAGAATTGCTGTAATAAGAACAGATCATACAAATAAAGGAGTTTTATCAAGTATTATACCAAATGGACGTATATTTATAATAGTTGAAATGAAATTTACTGCACCTAAAATTGAGGAAATTCCTGCTAAATGTAAACTAAAAATCACTAAATCTACTGAAGGCCCATTATGTGTTAAATTAGAAGAAAGAGGAGGGTAAA	32	Switzerland	R5	Int3	12	SP1	CombiTrap
C08	H.axyridis	H.axyridis	O155	TAAAATTGGGTCTCCCCCACCGGTTGGGTCAAAAAAAGAAGAATTTAAGTTTCGGTCAGTTAATAGTATAGTAATTGCTCCTGCAAGAACTGGTAGTGATAGTAATAAAAGAATTGCTGTAATAAGAACAGATCATACAAATAAAGGAGTTTTATCAAGTATTATACCAAATGGACGTATATTTATAATAGTTGAAATGAAATTTACTGCACCTAAAATTGAGGAAATTCCTGCTAAATGTAAACTAAAAATCACTAAATCTACTGAAGGCCCATTATGTGTTAAATTAGAAGAAAGAGGAGGGTAAA	873	Switzerland	R5	Int3	12	SP1	CombiTrap
C09	H.axyridis	H.axyridis	O155	TAAAATTGGGTCTCCCCCACCGGTTGGGTCAAAAAAAGAAGAATTTAAGTTTCGGTCAGTTAATAGTATAGTAATTGCTCCTGCAAGAACTGGTAGTGATAGTAATAAAAGAATTGCTGTAATAAGAACAGATCATACAAATAAAGGAGTTTTATCAAGTATTATACCAAATGGACGTATATTTATAATAGTTGAAATGAAATTTACTGCACCTAAAATTGAGGAAATTCCTGCTAAATGTAAACTAAAAATCACTAAATCTACTGAAGGCCCATTATGTGTTAAATTAGAAGAAAGAGGAGGGTAAA	112	Switzerland	R5	Int3	6	SP3	CombiTrap
C10	H.axyridis	H.axyridis	O155	TAAAATTGGGTCTCCCCCACCGGTTGGGTCAAAAAAAGAAGAATTTAAGTTTCGGTCAGTTAATAGTATAGTAATTGCTCCTGCAAGAACTGGTAGTGATAGTAATAAAAGAATTGCTGTAATAAGAACAGATCATACAAATAAAGGAGTTTTATCAAGTATTATACCAAATGGACGTATATTTATAATAGTTGAAATGAAATTTACTGCACCTAAAATTGAGGAAATTCCTGCTAAATGTAAACTAAAAATCACTAAATCTACTGAAGGCCCATTATGTGTTAAATTAGAAGAAAGAGGAGGGTAAA	101	Switzerland	R5	Int3	10	SP3	CombiTrap
C10	H.axyridis	H.axyridis	O62	TAAAATTGGGTCTCCCCCACCGGTTGGATCAAAAAAAGAAGAATTTAAGTTTCGGTCAGTTAATAGCATAGTAATTGCCCCTGCAAGAACTGGTAGTGATAATAATAAAAGAATTGCTGTAATAAGAACAGATCATACAAATAAAGGAGTTTTATCAAGTATTATACCAAATGGACGTATATTTATAATAGTTGAAATGAAATTTACTGCACCTAAAATTGAGAAAATTCCTGCTAAATGTAAACTAAAAATCACTAAATCTACTGAAGGCCCATTATGTGTTAAATTAGAAGAAAGAGGGGGGTAAA	62	Switzerland	R5	Int3	10	SP3	CombiTrap
C11	H.axyridis	H.axyridis	O102	TAAAATTGGGTCTCCCCCACCGGTTGGATCAAAAAAAGAAGAATTTAAGTTTCGGTCAGTTAATAGCATAGTAATTGCCCCTGCAAGAACTGGTAGTGATAATAATAAAAGAATTGCTGTAATAAGAACAGATCATACAAATAAAGGAGTTTTATCAAGTATTATACCAAATGGACGTATATTTATAATAGTTGAAATGAAATTTACTGCACCTAAAATTGAGGAAATTCCTGCTAAATGTAAACTAAAAATCACTAAATCTACTGAAGGTCCATTATGTGTTAAATTAGAAGAAAGAGGGGGGTAAA	36	Switzerland	R5	Int3	12	SP1	CombiTrap
C11	H.axyridis	H.axyridis	O117	TTTACCCTCCTCTTTCTTCTAATTTAACACATAATGGGCCTTCAGTAGATTTAGTGATTTTTAGTTTACATTAAGCAGGAATTTCCTCAATTTTAGGTGCAGTAAATTTCATTTCAACTATTATAAATATACGTCCATTTGGTATAATACTTGATAAAACTCCTTTATTTGTATGATCTGTTCTTATTACAGCAATTCTTTTATTATTATCACTTCCAGTTCTTGCAGGAGCAATTACTATACTTTTAACTGACCGAAACTTAAATTCTTCTTTTTTTGATCCAACCGGTGGGGGAGACCCAATTTTA	20	Switzerland	R5	Int3	12	SP1	CombiTrap
C11	H.axyridis	H.axyridis	O155	TAAAATTGGGTCTCCCCCACCGGTTGGGTCAAAAAAAGAAGAATTTAAGTTTCGGTCAGTTAATAGTATAGTAATTGCTCCTGCAAGAACTGGTAGTGATAGTAATAAAAGAATTGCTGTAATAAGAACAGATCATACAAATAAAGGAGTTTTATCAAGTATTATACCAAATGGACGTATATTTATAATAGTTGAAATGAAATTTACTGCACCTAAAATTGAGGAAATTCCTGCTAAATGTAAACTAAAAATCACTAAATCTACTGAAGGCCCATTATGTGTTAAATTAGAAGAAAGAGGAGGGTAAA	1077	Switzerland	R5	Int3	12	SP1	CombiTrap
C11	H.axyridis	H.axyridis	O71	TAAAATTGGGTCTCCCCCACCGGTTGGATCAAAAAAAGAAGAATTTAAGTTTCGGTCAGTTAATAGTATAGTAATTGCTCCTGCAAGAACTGGAAGTGATAACAATAAAAGAATTGCTGTAATAAGAACAGATCATACAAATAAAGGAGTTTTATCAAGTATTATACCAAATGGACGTATATTTATAATAGTTGAAATGAAATTCACTGCACCTAAAATTGAGGAAATTCCTGCTAAATGTAAACTAAAAATCACTAAATCTACTGAAGGCCCATTATGTGTTAAATTAGAAGAAAGAGGAGGGTAAA	24	Switzerland	R5	Int3	12	SP1	CombiTrap
C12	H.axyridis	H.axyridis	O106	TTTACCCTCCTCTTTCTTCTAATTTAACACATAATGGGCCTTCAGTAGATTTAGTGATTTTTAGTTTACATTTAGCAGGAATTTCCTCAATTTTAGGTGCAGTAAATTTCATTTCAACTATTATAAATATACGTCCATTTGGTATAATACTTGATAAAACTCCTTTATTTGTATGATCTGTTCTTATTACAGCAATTCTTTCATTATTATCACTTCCAGTTCTTGCAGGAGCAATTACTATACTATTAACTGACCGAAACTTAAATTCTTCTTTTTTTGATCCAACCGGTGGGGGAGACCCAATTTTA	13	Switzerland	R5	Int3	2	SP1	CombiTrap
C12	H.axyridis	H.axyridis	O155	TAAAATTGGGTCTCCCCCACCGGTTGGGTCAAAAAAAGAAGAATTTAAGTTTCGGTCAGTTAATAGTATAGTAATTGCTCCTGCAAGAACTGGTAGTGATAGTAATAAAAGAATTGCTGTAATAAGAACAGATCATACAAATAAAGGAGTTTTATCAAGTATTATACCAAATGGACGTATATTTATAATAGTTGAAATGAAATTTACTGCACCTAAAATTGAGGAAATTCCTGCTAAATGTAAACTAAAAATCACTAAATCTACTGAAGGCCCATTATGTGTTAAATTAGAAGAAAGAGGAGGGTAAA	1822	Switzerland	R5	Int3	2	SP1	CombiTrap
C13	H.axyridis	H.axyridis	O154	TTTACCCCCCTCTTTCTTCTAATTTAACACATAATGGGCCTTCAGTAGATTTAGTGATTTTTAGTTTACATTTAGCAGGAATTTCCTCAATTTTAGGTGCAGTAAATTTCATTTCAACTATTATAAATATACGTCCATTTGGTATAATACTTGATAAAACTCCTTTATTTGTATGATCTGTTCTTATTACAGCAATTCTTTTATTATTATCACTACCAGTTCTTGCAGGGGCAATTACTATGCTATTAACTGACCGAAACTTAAATTCTTCTTTTTTTGATCCAACCGGTGGGGGAGACCCAATTTTA	213	Switzerland	R5	Int3	2	SP1	CombiTrap
C13	H.axyridis	H.axyridis	O155	TAAAATTGGGTCTCCCCCACCGGTTGGGTCAAAAAAAGAAGAATTTAAGTTTCGGTCAGTTAATAGTATAGTAATTGCTCCTGCAAGAACTGGTAGTGATAGTAATAAAAGAATTGCTGTAATAAGAACAGATCATACAAATAAAGGAGTTTTATCAAGTATTATACCAAATGGACGTATATTTATAATAGTTGAAATGAAATTTACTGCACCTAAAATTGAGGAAATTCCTGCTAAATGTAAACTAAAAATCACTAAATCTACTGAAGGCCCATTATGTGTTAAATTAGAAGAAAGAGGAGGGTAAA	527	Switzerland	R5	Int3	2	SP1	CombiTrap
C14	H.axyridis	H.axyridis	O108	TAAAATTGGGTCTCCCCCACCGGTTGGATCAAAAAAAGAAGAATTTAAGTTTCGGTCAGTTAATAGTATAGTAATTGCTCCTGCAAGAACTGGTAGTGATAATAATAAAAGAATTGCTGTAATAAGAACAGATCATACAAATAAAGGAGTTTTATCAAGTATTATACCAAATGGACGTATATTTATAATAGTTGAAATGAAATTTACTGCACCTAAAATTGAGAAAATTCCTGCTAAATGTAAACTAAAAATCACTGAATCTACTGAAGGCCCATTATGTGTTAAATTAGAAGAAAGAGGAGGGTAAA	189	Switzerland	R5	Int3	2	SP1	CombiTrap
C14	H.axyridis	H.axyridis	O115	TTTACCCCCCTCTTTCTTCTAATTTAACACATAATGGGCCTTCAGTAGATTTAGTGATTTTTAGTTTACATTTAGCAGGAATTTCCTCAATTTTAGGTGCAGTAAATTTCATTTCAAATATTATAAATATACGTCCATTTGGTATAATACTTGATAAAACTCCTTTATTTGTATGATCTGTTCTTATTACAGCAATTCTTTTATTATTATCACTACCAGTTCTTGCAGGGGCAATTACTATGCTATTAACTGACCGAAACTTAAATTCTTCTTTTTTTGATCCATCCGGTGGGGGAGACCCAATTTTA	497	Switzerland	R5	Int3	2	SP1	CombiTrap
C14	H.axyridis	H.axyridis	O155	TAAAATTGGGTCTCCCCCACCGGTTGGGTCAAAAAAAGAAGAATTTAAGTTTCGGTCAGTTAATAGTATAGTAATTGCTCCTGCAAGAACTGGTAGTGATAGTAATAAAAGAATTGCTGTAATAAGAACAGATCATACAAATAAAGGAGTTTTATCAAGTATTATACCAAATGGACGTATATTTATAATAGTTGAAATGAAATTTACTGCACCTAAAATTGAGGAAATTCCTGCTAAATGTAAACTAAAAATCACTAAATCTACTGAAGGCCCATTATGTGTTAAATTAGAAGAAAGAGGAGGGTAAA	246	Switzerland	R5	Int3	2	SP1	CombiTrap
C15	H.axyridis	H.axyridis	O155	TAAAATTGGGTCTCCCCCACCGGTTGGGTCAAAAAAAGAAGAATTTAAGTTTCGGTCAGTTAATAGTATAGTAATTGCTCCTGCAAGAACTGGTAGTGATAGTAATAAAAGAATTGCTGTAATAAGAACAGATCATACAAATAAAGGAGTTTTATCAAGTATTATACCAAATGGACGTATATTTATAATAGTTGAAATGAAATTTACTGCACCTAAAATTGAGGAAATTCCTGCTAAATGTAAACTAAAAATCACTAAATCTACTGAAGGCCCATTATGTGTTAAATTAGAAGAAAGAGGAGGGTAAA	377	Switzerland	R5	Int3	2	SP1	CombiTrap
C16	H.axyridis	H.axyridis	O155	TAAAATTGGGTCTCCCCCACCGGTTGGGTCAAAAAAAGAAGAATTTAAGTTTCGGTCAGTTAATAGTATAGTAATTGCTCCTGCAAGAACTGGTAGTGATAGTAATAAAAGAATTGCTGTAATAAGAACAGATCATACAAATAAAGGAGTTTTATCAAGTATTATACCAAATGGACGTATATTTATAATAGTTGAAATGAAATTTACTGCACCTAAAATTGAGGAAATTCCTGCTAAATGTAAACTAAAAATCACTAAATCTACTGAAGGCCCATTATGTGTTAAATTAGAAGAAAGAGGAGGGTAAA	556	Switzerland	R5	Int3	1	SP2	CombiTrap
C17	H.axyridis	H.axyridis	O155	TAAAATTGGGTCTCCCCCACCGGTTGGGTCAAAAAAAGAAGAATTTAAGTTTCGGTCAGTTAATAGTATAGTAATTGCTCCTGCAAGAACTGGTAGTGATAGTAATAAAAGAATTGCTGTAATAAGAACAGATCATACAAATAAAGGAGTTTTATCAAGTATTATACCAAATGGACGTATATTTATAATAGTTGAAATGAAATTTACTGCACCTAAAATTGAGGAAATTCCTGCTAAATGTAAACTAAAAATCACTAAATCTACTGAAGGCCCATTATGTGTTAAATTAGAAGAAAGAGGAGGGTAAA	316	Switzerland	R5	Int3	6	SP3	CombiTrap
C18	H.axyridis	H.axyridis	O155	TAAAATTGGGTCTCCCCCACCGGTTGGGTCAAAAAAAGAAGAATTTAAGTTTCGGTCAGTTAATAGTATAGTAATTGCTCCTGCAAGAACTGGTAGTGATAGTAATAAAAGAATTGCTGTAATAAGAACAGATCATACAAATAAAGGAGTTTTATCAAGTATTATACCAAATGGACGTATATTTATAATAGTTGAAATGAAATTTACTGCACCTAAAATTGAGGAAATTCCTGCTAAATGTAAACTAAAAATCACTAAATCTACTGAAGGCCCATTATGTGTTAAATTAGAAGAAAGAGGAGGGTAAA	388	Switzerland	R5	Int3	2	SP1	CombiTrap
C19	H.axyridis	H.axyridis	O102	TAAAATTGGGTCTCCCCCACCGGTTGGATCAAAAAAAGAAGAATTTAAGTTTCGGTCAGTTAATAGCATAGTAATTGCCCCTGCAAGAACTGGTAGTGATAATAATAAAAGAATTGCTGTAATAAGAACAGATCATACAAATAAAGGAGTTTTATCAAGTATTATACCAAATGGACGTATATTTATAATAGTTGAAATGAAATTTACTGCACCTAAAATTGAGGAAATTCCTGCTAAATGTAAACTAAAAATCACTAAATCTACTGAAGGTCCATTATGTGTTAAATTAGAAGAAAGAGGGGGGTAAA	76	Germany	R5	Int3	Gommersheim_1	SP3	hand
C19	H.axyridis	H.axyridis	O110	TAAAATTGGGTCTCCCCCACCGGTTGGATCAAAAAAAGAAGAATTTAAGTTTCGGTCAGTTAATAGTATAGTAATTGCTCCTGCAAGAACTGGTAGTGATAATAATAAAAGAATTGCTGTAATAAGAACAGATCATACAAATAAAGAAGTTTTATCAAGTATTACACCAAATGGACGTATATTTATAATAGTTGAAATGAAATTTACTGTACCTAAAATTGAGGAAATTTCTGCTAAATGTAAACTAAAAATCACTTAATCTACTGAAGGCCCATTATGTGTTAAATTAGAAGAAAGAGGAGGGTAAA	27	Germany	R5	Int3	Gommersheim_1	SP3	hand
C19	H.axyridis	C.septempunctata	O113	AAGGATGGGATCTCCCCCTCCTATTGGATCAAAAAAAGAAGTATTAATATTACGATCTGTTAATAATATTGTAATTGCCCCGGCTAATACAGGTAATGATAATAAAAGTAAAATAGCAGTAATTAGTACTGATCATACAAAAAGAGGTGTCTTATCAAGGTTTATGCCAAATGGTCGTATATTTATAATAGTTGAAATAAAATTTACGGCTCCTAAAATAGATGAGATACCTGCTAAGTGTAAACTAAAAATTACTAAATCTACTGAAGGCCCATTATGAGCTAAGTTAGAGGATAAAGGAGGATAGA	41	Germany	R5	Int3	Gommersheim_1	SP3	hand
C19	H.axyridis	H.axyridis	O117	TTTACCCTCCTCTTTCTTCTAATTTAACACATAATGGGCCTTCAGTAGATTTAGTGATTTTTAGTTTACATTAAGCAGGAATTTCCTCAATTTTAGGTGCAGTAAATTTCATTTCAACTATTATAAATATACGTCCATTTGGTATAATACTTGATAAAACTCCTTTATTTGTATGATCTGTTCTTATTACAGCAATTCTTTTATTATTATCACTTCCAGTTCTTGCAGGAGCAATTACTATACTTTTAACTGACCGAAACTTAAATTCTTCTTTTTTTGATCCAACCGGTGGGGGAGACCCAATTTTA	157	Germany	R5	Int3	Gommersheim_1	SP3	hand
C19	H.axyridis	H.axyridis	O140	TTTACCCTCCTCTTTCTTCTAATTTAACACATAATGGGCCTTCAGTACATTTAGTGATTTTTAGTTTACATTTAGCAGGAATTTCCTCAATTTTAGGTGCAGTAAATTTCATTTCAACTATTATAAATATACGTCCATTTGGTATAATACTTGATAAAACTCCTTTATTTGTATGATCTGTTCTTATTACAGCAATTCTTTTATTATTATCACTTCCATTTCTTGCAGGAGCAATTACTATACTATTAACTGACCGAAACTTAAATTCTTCTTTTTTTGATCCAACCGGTGGGGGAGACCCAATTTTA	26	Germany	R5	Int3	Gommersheim_1	SP3	hand
C19	H.axyridis	H.axyridis	O146	TTTACCCTCCTCTTTCTTCTAATTTAACACATTATGGGCCTTCAGTAGATTTAGTGATTTTTAGTTTACATTTAGCAGGAATTTCCTCAATTTTAGGTGCAGTAAATTTCATTTCAACTATTATAAATATACGTCCATTTGGTATAATACTTGATAAAACTTCTTTATTTGTATGATCTGTTCTTATTACAGCAATTCTTTTATTATTATCACTTCCAGTTCTTGCAGGAGCAATTACTATACTATTAACTGACCGAAACTTAAATTCTTCTTTTTTTGATCCAACCGGTGGGGGAGACCCAATTTTA	29	Germany	R5	Int3	Gommersheim_1	SP3	hand
C19	H.axyridis	H.axyridis	O155	TAAAATTGGGTCTCCCCCACCGGTTGGGTCAAAAAAAGAAGAATTTAAGTTTCGGTCAGTTAATAGTATAGTAATTGCTCCTGCAAGAACTGGTAGTGATAGTAATAAAAGAATTGCTGTAATAAGAACAGATCATACAAATAAAGGAGTTTTATCAAGTATTATACCAAATGGACGTATATTTATAATAGTTGAAATGAAATTTACTGCACCTAAAATTGAGGAAATTCCTGCTAAATGTAAACTAAAAATCACTAAATCTACTGAAGGCCCATTATGTGTTAAATTAGAAGAAAGAGGAGGGTAAA	1982	Germany	R5	Int3	Gommersheim_1	SP3	hand
C19	H.axyridis	H.axyridis	O57	TAAAATTGGGTCTCCCCCACCGGTTGGATCAAAAAAAGAAGAAAAAAGAAGTTTCGGTCAGTTAATAGTATAGTAATTGCTCCTGCAAGAACTGGAAGTGATAACAATAAAAGAATTGCTGTAATAAGAACAGATCATACAAATAAAGGAGTTTTATCAAGTATTATACCAAATGGACGTATATTTATAATAGTTGAAATGAAATTTACTGCACCTAAAATTGAGGAAATTCCTGCTAAATGTAAACTAAAAATCACTAAATCTACTGAAGGCCCATTATGTGTTAAATTAGAAGAAAGAGGAGGGTAAA	25	Germany	R5	Int3	Gommersheim_1	SP3	hand
C19	H.axyridis	H.axyridis	O71	TAAAATTGGGTCTCCCCCACCGGTTGGATCAAAAAAAGAAGAATTTAAGTTTCGGTCAGTTAATAGTATAGTAATTGCTCCTGCAAGAACTGGAAGTGATAACAATAAAAGAATTGCTGTAATAAGAACAGATCATACAAATAAAGGAGTTTTATCAAGTATTATACCAAATGGACGTATATTTATAATAGTTGAAATGAAATTCACTGCACCTAAAATTGAGGAAATTCCTGCTAAATGTAAACTAAAAATCACTAAATCTACTGAAGGCCCATTATGTGTTAAATTAGAAGAAAGAGGAGGGTAAA	159	Germany	R5	Int3	Gommersheim_1	SP3	hand
C20	C.septempunctata	C.septempunctata	O116	AAGGATGGGATCTCCCCCTCCTATTGGATCAAAAAAAGAAGTATTAATATTACGATCTGTTAATAATATTGTAATTGCCCCGGCTAATACAGGTAATGATAATAAAAGTAAAATAGCAGTAATTAGTACTGATCATACAAAAAGAGGTGTCTTATCAAGGTTTATGCCAAATGGTCGTATATTTATAATAGTTGAAATAAAATTTACGGCTCCTAAAATAGATGAGATACCTGCTAAGTGTAAACTAAAAATTACTAAATCTACTGAAGGTCCATTATGAGCTAAGTTAGAGGATAAAGGAGGGTAGA	1526	Germany	R5	Int3	Gommersheim_1	SP3	hand
C20	C.septempunctata	H.axyridis	O155	TAAAATTGGGTCTCCCCCACCGGTTGGGTCAAAAAAAGAAGAATTTAAGTTTCGGTCAGTTAATAGTATAGTAATTGCTCCTGCAAGAACTGGTAGTGATAGTAATAAAAGAATTGCTGTAATAAGAACAGATCATACAAATAAAGGAGTTTTATCAAGTATTATACCAAATGGACGTATATTTATAATAGTTGAAATGAAATTTACTGCACCTAAAATTGAGGAAATTCCTGCTAAATGTAAACTAAAAATCACTAAATCTACTGAAGGCCCATTATGTGTTAAATTAGAAGAAAGAGGAGGGTAAA	19	Germany	R5	Int3	Gommersheim_1	SP3	hand
C21	C.septempunctata	C.septempunctata	O113	AAGGATGGGATCTCCCCCTCCTATTGGATCAAAAAAAGAAGTATTAATATTACGATCTGTTAATAATATTGTAATTGCCCCGGCTAATACAGGTAATGATAATAAAAGTAAAATAGCAGTAATTAGTACTGATCATACAAAAAGAGGTGTCTTATCAAGGTTTATGCCAAATGGTCGTATATTTATAATAGTTGAAATAAAATTTACGGCTCCTAAAATAGATGAGATACCTGCTAAGTGTAAACTAAAAATTACTAAATCTACTGAAGGCCCATTATGAGCTAAGTTAGAGGATAAAGGAGGATAGA	1889	Switzerland	R5	Int3	10	SP5	CombiTrap
C21	C.septempunctata	H.axyridis	O155	TAAAATTGGGTCTCCCCCACCGGTTGGGTCAAAAAAAGAAGAATTTAAGTTTCGGTCAGTTAATAGTATAGTAATTGCTCCTGCAAGAACTGGTAGTGATAGTAATAAAAGAATTGCTGTAATAAGAACAGATCATACAAATAAAGGAGTTTTATCAAGTATTATACCAAATGGACGTATATTTATAATAGTTGAAATGAAATTTACTGCACCTAAAATTGAGGAAATTCCTGCTAAATGTAAACTAAAAATCACTAAATCTACTGAAGGCCCATTATGTGTTAAATTAGAAGAAAGAGGAGGGTAAA	45	Switzerland	R5	Int3	10	SP5	CombiTrap
C22	C.septempunctata	C.septempunctata	O113	AAGGATGGGATCTCCCCCTCCTATTGGATCAAAAAAAGAAGTATTAATATTACGATCTGTTAATAATATTGTAATTGCCCCGGCTAATACAGGTAATGATAATAAAAGTAAAATAGCAGTAATTAGTACTGATCATACAAAAAGAGGTGTCTTATCAAGGTTTATGCCAAATGGTCGTATATTTATAATAGTTGAAATAAAATTTACGGCTCCTAAAATAGATGAGATACCTGCTAAGTGTAAACTAAAAATTACTAAATCTACTGAAGGCCCATTATGAGCTAAGTTAGAGGATAAAGGAGGATAGA	853	Germany	R5	Int3	Gommersheim_1	SP1	hand
C22	C.septempunctata	H.axyridis	O155	TAAAATTGGGTCTCCCCCACCGGTTGGGTCAAAAAAAGAAGAATTTAAGTTTCGGTCAGTTAATAGTATAGTAATTGCTCCTGCAAGAACTGGTAGTGATAGTAATAAAAGAATTGCTGTAATAAGAACAGATCATACAAATAAAGGAGTTTTATCAAGTATTATACCAAATGGACGTATATTTATAATAGTTGAAATGAAATTTACTGCACCTAAAATTGAGGAAATTCCTGCTAAATGTAAACTAAAAATCACTAAATCTACTGAAGGCCCATTATGTGTTAAATTAGAAGAAAGAGGAGGGTAAA	32	Germany	R5	Int3	Gommersheim_1	SP1	hand
C23	C.septempunctata	C.septempunctata	O113	AAGGATGGGATCTCCCCCTCCTATTGGATCAAAAAAAGAAGTATTAATATTACGATCTGTTAATAATATTGTAATTGCCCCGGCTAATACAGGTAATGATAATAAAAGTAAAATAGCAGTAATTAGTACTGATCATACAAAAAGAGGTGTCTTATCAAGGTTTATGCCAAATGGTCGTATATTTATAATAGTTGAAATAAAATTTACGGCTCCTAAAATAGATGAGATACCTGCTAAGTGTAAACTAAAAATTACTAAATCTACTGAAGGCCCATTATGAGCTAAGTTAGAGGATAAAGGAGGATAGA	973	Switzerland	R5	Int3	12	SP2	StickyTrap
C23	C.septempunctata	H.axyridis	O155	TAAAATTGGGTCTCCCCCACCGGTTGGGTCAAAAAAAGAAGAATTTAAGTTTCGGTCAGTTAATAGTATAGTAATTGCTCCTGCAAGAACTGGTAGTGATAGTAATAAAAGAATTGCTGTAATAAGAACAGATCATACAAATAAAGGAGTTTTATCAAGTATTATACCAAATGGACGTATATTTATAATAGTTGAAATGAAATTTACTGCACCTAAAATTGAGGAAATTCCTGCTAAATGTAAACTAAAAATCACTAAATCTACTGAAGGCCCATTATGTGTTAAATTAGAAGAAAGAGGAGGGTAAA	36	Switzerland	R5	Int3	12	SP2	StickyTrap
C24	C.septempunctata	C.septempunctata	O113	AAGGATGGGATCTCCCCCTCCTATTGGATCAAAAAAAGAAGTATTAATATTACGATCTGTTAATAATATTGTAATTGCCCCGGCTAATACAGGTAATGATAATAAAAGTAAAATAGCAGTAATTAGTACTGATCATACAAAAAGAGGTGTCTTATCAAGGTTTATGCCAAATGGTCGTATATTTATAATAGTTGAAATAAAATTTACGGCTCCTAAAATAGATGAGATACCTGCTAAGTGTAAACTAAAAATTACTAAATCTACTGAAGGCCCATTATGAGCTAAGTTAGAGGATAAAGGAGGATAGA	1564	Switzerland	R5	Int3	6	SP5	StickyTrap
C24	C.septempunctata	H.axyridis	O155	TAAAATTGGGTCTCCCCCACCGGTTGGGTCAAAAAAAGAAGAATTTAAGTTTCGGTCAGTTAATAGTATAGTAATTGCTCCTGCAAGAACTGGTAGTGATAGTAATAAAAGAATTGCTGTAATAAGAACAGATCATACAAATAAAGGAGTTTTATCAAGTATTATACCAAATGGACGTATATTTATAATAGTTGAAATGAAATTTACTGCACCTAAAATTGAGGAAATTCCTGCTAAATGTAAACTAAAAATCACTAAATCTACTGAAGGCCCATTATGTGTTAAATTAGAAGAAAGAGGAGGGTAAA	20	Switzerland	R5	Int3	6	SP5	StickyTrap
C25	C.septempunctata	C.septempunctata	O113	AAGGATGGGATCTCCCCCTCCTATTGGATCAAAAAAAGAAGTATTAATATTACGATCTGTTAATAATATTGTAATTGCCCCGGCTAATACAGGTAATGATAATAAAAGTAAAATAGCAGTAATTAGTACTGATCATACAAAAAGAGGTGTCTTATCAAGGTTTATGCCAAATGGTCGTATATTTATAATAGTTGAAATAAAATTTACGGCTCCTAAAATAGATGAGATACCTGCTAAGTGTAAACTAAAAATTACTAAATCTACTGAAGGCCCATTATGAGCTAAGTTAGAGGATAAAGGAGGATAGA	2100	Switzerland	R5	Int3	6	SP5	StickyTrap
C25	C.septempunctata	H.axyridis	O155	TAAAATTGGGTCTCCCCCACCGGTTGGGTCAAAAAAAGAAGAATTTAAGTTTCGGTCAGTTAATAGTATAGTAATTGCTCCTGCAAGAACTGGTAGTGATAGTAATAAAAGAATTGCTGTAATAAGAACAGATCATACAAATAAAGGAGTTTTATCAAGTATTATACCAAATGGACGTATATTTATAATAGTTGAAATGAAATTTACTGCACCTAAAATTGAGGAAATTCCTGCTAAATGTAAACTAAAAATCACTAAATCTACTGAAGGCCCATTATGTGTTAAATTAGAAGAAAGAGGAGGGTAAA	58	Switzerland	R5	Int3	6	SP5	StickyTrap
C26	C.septempunctata	C.septempunctata	O113	AAGGATGGGATCTCCCCCTCCTATTGGATCAAAAAAAGAAGTATTAATATTACGATCTGTTAATAATATTGTAATTGCCCCGGCTAATACAGGTAATGATAATAAAAGTAAAATAGCAGTAATTAGTACTGATCATACAAAAAGAGGTGTCTTATCAAGGTTTATGCCAAATGGTCGTATATTTATAATAGTTGAAATAAAATTTACGGCTCCTAAAATAGATGAGATACCTGCTAAGTGTAAACTAAAAATTACTAAATCTACTGAAGGCCCATTATGAGCTAAGTTAGAGGATAAAGGAGGATAGA	1222	Switzerland	R5	Int3	6	SP4	StickyTrap
C26	C.septempunctata	H.axyridis	O155	TAAAATTGGGTCTCCCCCACCGGTTGGGTCAAAAAAAGAAGAATTTAAGTTTCGGTCAGTTAATAGTATAGTAATTGCTCCTGCAAGAACTGGTAGTGATAGTAATAAAAGAATTGCTGTAATAAGAACAGATCATACAAATAAAGGAGTTTTATCAAGTATTATACCAAATGGACGTATATTTATAATAGTTGAAATGAAATTTACTGCACCTAAAATTGAGGAAATTCCTGCTAAATGTAAACTAAAAATCACTAAATCTACTGAAGGCCCATTATGTGTTAAATTAGAAGAAAGAGGAGGGTAAA	13	Switzerland	R5	Int3	6	SP4	StickyTrap
C27	H.axyridis	H.axyridis	O112	TAAAATTGGGTCTCCCCCACCGGTTGGATCAAAAAAAGAATAATTTACTTTTCGGTCAGTTAATAGTATAGTAATTGCTCCTGCAAGAACTGGAAGTGATAATAATAAAAGAATTGCTGTAATAAGAACAGATCATACAAATAAAGAAGTTTTATCAAGTATTATACCAAATGGACGTATATTTATAATAGTTGAAATGAAATTTACTGCACCTAAAATTGAGGAAATTCCTGCTAAATGTAAACTAAAAATCACTTAATCTACTGAAGGCCCATAATGTGTTAAATTAGAAGAAAGAGGAGGGTAAA	30	Switzerland	R5	Int3	12	SP1	StickyTrap
C27	H.axyridis	C.septempunctata	O113	AAGGATGGGATCTCCCCCTCCTATTGGATCAAAAAAAGAAGTATTAATATTACGATCTGTTAATAATATTGTAATTGCCCCGGCTAATACAGGTAATGATAATAAAAGTAAAATAGCAGTAATTAGTACTGATCATACAAAAAGAGGTGTCTTATCAAGGTTTATGCCAAATGGTCGTATATTTATAATAGTTGAAATAAAATTTACGGCTCCTAAAATAGATGAGATACCTGCTAAGTGTAAACTAAAAATTACTAAATCTACTGAAGGCCCATTATGAGCTAAGTTAGAGGATAAAGGAGGATAGA	20	Switzerland	R5	Int3	12	SP1	StickyTrap
C27	H.axyridis	H.axyridis	O88	TAAAATTGGGACTCCCCCACCGGTTGGATCAAAAAAAGAAGAATTTAAGTTTCGGTCAGTTAATAGCATAGTAATTGCCCCTGCAAGAACTGGTAGTGATAATAATAAAAGAATTGCTGTAATAAGAACAGATCATACAAATAAAGGAGTTTTATCAAGTATTATACCAAATGGACGTATATTTATAATAGTTGAAATGAAATTTACTGCACCTAAAATTGAGGAAATTCCTGCTAAATGTAAACTAAAAATCACTAAATCTACTGAAGGTCCATTATGTGTTAAATTAGAAGAAAGAGGGGGGTAAA	104	Switzerland	R5	Int3	12	SP1	StickyTrap
C27	H.axyridis	H.axyridis	O96	TAAAATTGGGTCTCCCCCACCGGTTGGATCAAAAAAAGAAGAATTTAAGTTTCGGTCAGTTAATAGTATAGTAATTGCTCCTGCAAGAACTGGAAGTGATAATAATAAAAGAATTGCTGTAATAAGAACAGATCATACAAATAAAGGAGTTTTATCAAGTATTATACCAAATGGACGTATATTTATAATAGTTGAAATGAAATTTACTGCACCTAAAATTGAGGAAATTCCTGCTAAATGTAAACTAAAAATCACTAAATCTACTGAAGGCCCATTATGTGTTAAATTAGAAGAAAGAGGAGGGTAAA	1517	Switzerland	R5	Int3	12	SP1	StickyTrap
C28	H.axyridis	C.septempunctata	O113	AAGGATGGGATCTCCCCCTCCTATTGGATCAAAAAAAGAAGTATTAATATTACGATCTGTTAATAATATTGTAATTGCCCCGGCTAATACAGGTAATGATAATAAAAGTAAAATAGCAGTAATTAGTACTGATCATACAAAAAGAGGTGTCTTATCAAGGTTTATGCCAAATGGTCGTATATTTATAATAGTTGAAATAAAATTTACGGCTCCTAAAATAGATGAGATACCTGCTAAGTGTAAACTAAAAATTACTAAATCTACTGAAGGCCCATTATGAGCTAAGTTAGAGGATAAAGGAGGATAGA	23	Switzerland	R5	Int3	7	SP2	StickyTrap
C28	H.axyridis	H.axyridis	O154	TTTACCCCCCTCTTTCTTCTAATTTAACACATAATGGGCCTTCAGTAGATTTAGTGATTTTTAGTTTACATTTAGCAGGAATTTCCTCAATTTTAGGTGCAGTAAATTTCATTTCAACTATTATAAATATACGTCCATTTGGTATAATACTTGATAAAACTCCTTTATTTGTATGATCTGTTCTTATTACAGCAATTCTTTTATTATTATCACTACCAGTTCTTGCAGGGGCAATTACTATGCTATTAACTGACCGAAACTTAAATTCTTCTTTTTTTGATCCAACCGGTGGGGGAGACCCAATTTTA	291	Switzerland	R5	Int3	7	SP2	StickyTrap
C28	H.axyridis	H.axyridis	O155	TAAAATTGGGTCTCCCCCACCGGTTGGGTCAAAAAAAGAAGAATTTAAGTTTCGGTCAGTTAATAGTATAGTAATTGCTCCTGCAAGAACTGGTAGTGATAGTAATAAAAGAATTGCTGTAATAAGAACAGATCATACAAATAAAGGAGTTTTATCAAGTATTATACCAAATGGACGTATATTTATAATAGTTGAAATGAAATTTACTGCACCTAAAATTGAGGAAATTCCTGCTAAATGTAAACTAAAAATCACTAAATCTACTGAAGGCCCATTATGTGTTAAATTAGAAGAAAGAGGAGGGTAAA	105	Switzerland	R5	Int3	7	SP2	StickyTrap
C29	H.axyridis	C.septempunctata	O113	AAGGATGGGATCTCCCCCTCCTATTGGATCAAAAAAAGAAGTATTAATATTACGATCTGTTAATAATATTGTAATTGCCCCGGCTAATACAGGTAATGATAATAAAAGTAAAATAGCAGTAATTAGTACTGATCATACAAAAAGAGGTGTCTTATCAAGGTTTATGCCAAATGGTCGTATATTTATAATAGTTGAAATAAAATTTACGGCTCCTAAAATAGATGAGATACCTGCTAAGTGTAAACTAAAAATTACTAAATCTACTGAAGGCCCATTATGAGCTAAGTTAGAGGATAAAGGAGGATAGA	24	Switzerland	R5	Int3	11	SP3	StickyTrap
C29	H.axyridis	H.axyridis	O62	TAAAATTGGGTCTCCCCCACCGGTTGGATCAAAAAAAGAAGAATTTAAGTTTCGGTCAGTTAATAGCATAGTAATTGCCCCTGCAAGAACTGGTAGTGATAATAATAAAAGAATTGCTGTAATAAGAACAGATCATACAAATAAAGGAGTTTTATCAAGTATTATACCAAATGGACGTATATTTATAATAGTTGAAATGAAATTTACTGCACCTAAAATTGAGAAAATTCCTGCTAAATGTAAACTAAAAATCACTAAATCTACTGAAGGCCCATTATGTGTTAAATTAGAAGAAAGAGGGGGGTAAA	274	Switzerland	R5	Int3	11	SP3	StickyTrap
C29	H.axyridis	H.axyridis	O69	TTTACCCTCCTCTTTCTTCTAATTTAACACATAATGGGCCTTCAGTAGATTTAGTGATTTTTAGTTTACATTTAGCAGGATTTTCCTCAATTTTAGGTGCAGTAAATTTCATTTCAACTATTATAAATATACGTCTATTTGGTATAATACTTGATAAAACTCCTTTATTTGTATGATCTGTTCTTATTACAGCAATTCTTTTATTATTATCACTTCCAGTTCTTGCAGGAGCAATTACTATACTATTAACTGACCGAAACTTAAATTCTTCTTTTTTTGATCCAACCGGTGGGGGAGACCCAATTTTA	13	Switzerland	R5	Int3	11	SP3	StickyTrap
C29	H.axyridis	H.axyridis	O99	TAAAATTGGGTCTCCCCCACCGGTTGGATCAAAAAAAGAAGAATTTAAGTTTCGGTCAGTTAATAGTATAGTAATTGCTCCTGCAAGAACTGGTAGTGATAGTAATAAAAGAATTGCTGTAATAAGAACAGATCATACAAATAAAGGAGTTTTATCAAGTATTATACCAAATGGACGTATATTTATAATAGTTGAAATGAAATTTACTGCACCTAAAATTGAGGAAATTCCTGCTAAATGTAAACTAAAAATCACTAAATCTACTGAAGGCCCATTATGTGTTAAATTAGAAGAAAGAGGAGGGTAAA	1553	Switzerland	R5	Int3	11	SP3	StickyTrap
C30	H.axyridis	H.axyridis	O100	TTTACCCTCCTCTTTCTTCTAATTTAACAGATAATGGGCCTTCAGTAGATTTAGTGATTTTTAGTTTACATTTAGCAGGAATTTCCTCAATTTTAGGTGCAGTAAATTTCATTTCAACTATTATAAATATACGTCCATTTGGTATAATACTTGATAAAACTCCTTTATTTGTATGATCTGTTCTTATTACAGCAATTCTTTTATTATTATCACTTCCAGTTCTTGCAGGAGCAATTACTATACTATTAACTGACCGAAACTTAAATTCTTCTTTTTCTGATCCAACCGGTGGGGGAGACCCAATTTTA	28	Germany	R5	Int3	Gommersheim_1	SP3	hand
C30	H.axyridis	H.axyridis	O102	TAAAATTGGGTCTCCCCCACCGGTTGGATCAAAAAAAGAAGAATTTAAGTTTCGGTCAGTTAATAGCATAGTAATTGCCCCTGCAAGAACTGGTAGTGATAATAATAAAAGAATTGCTGTAATAAGAACAGATCATACAAATAAAGGAGTTTTATCAAGTATTATACCAAATGGACGTATATTTATAATAGTTGAAATGAAATTTACTGCACCTAAAATTGAGGAAATTCCTGCTAAATGTAAACTAAAAATCACTAAATCTACTGAAGGTCCATTATGTGTTAAATTAGAAGAAAGAGGGGGGTAAA	83	Germany	R5	Int3	Gommersheim_1	SP3	hand
C30	H.axyridis	H.axyridis	O110	TAAAATTGGGTCTCCCCCACCGGTTGGATCAAAAAAAGAAGAATTTAAGTTTCGGTCAGTTAATAGTATAGTAATTGCTCCTGCAAGAACTGGTAGTGATAATAATAAAAGAATTGCTGTAATAAGAACAGATCATACAAATAAAGAAGTTTTATCAAGTATTACACCAAATGGACGTATATTTATAATAGTTGAAATGAAATTTACTGTACCTAAAATTGAGGAAATTTCTGCTAAATGTAAACTAAAAATCACTTAATCTACTGAAGGCCCATTATGTGTTAAATTAGAAGAAAGAGGAGGGTAAA	28	Germany	R5	Int3	Gommersheim_1	SP3	hand
C30	H.axyridis	C.septempunctata	O113	AAGGATGGGATCTCCCCCTCCTATTGGATCAAAAAAAGAAGTATTAATATTACGATCTGTTAATAATATTGTAATTGCCCCGGCTAATACAGGTAATGATAATAAAAGTAAAATAGCAGTAATTAGTACTGATCATACAAAAAGAGGTGTCTTATCAAGGTTTATGCCAAATGGTCGTATATTTATAATAGTTGAAATAAAATTTACGGCTCCTAAAATAGATGAGATACCTGCTAAGTGTAAACTAAAAATTACTAAATCTACTGAAGGCCCATTATGAGCTAAGTTAGAGGATAAAGGAGGATAGA	37	Germany	R5	Int3	Gommersheim_1	SP3	hand
C30	H.axyridis	H.axyridis	O117	TTTACCCTCCTCTTTCTTCTAATTTAACACATAATGGGCCTTCAGTAGATTTAGTGATTTTTAGTTTACATTAAGCAGGAATTTCCTCAATTTTAGGTGCAGTAAATTTCATTTCAACTATTATAAATATACGTCCATTTGGTATAATACTTGATAAAACTCCTTTATTTGTATGATCTGTTCTTATTACAGCAATTCTTTTATTATTATCACTTCCAGTTCTTGCAGGAGCAATTACTATACTTTTAACTGACCGAAACTTAAATTCTTCTTTTTTTGATCCAACCGGTGGGGGAGACCCAATTTTA	193	Germany	R5	Int3	Gommersheim_1	SP3	hand
C30	H.axyridis	H.axyridis	O140	TTTACCCTCCTCTTTCTTCTAATTTAACACATAATGGGCCTTCAGTACATTTAGTGATTTTTAGTTTACATTTAGCAGGAATTTCCTCAATTTTAGGTGCAGTAAATTTCATTTCAACTATTATAAATATACGTCCATTTGGTATAATACTTGATAAAACTCCTTTATTTGTATGATCTGTTCTTATTACAGCAATTCTTTTATTATTATCACTTCCATTTCTTGCAGGAGCAATTACTATACTATTAACTGACCGAAACTTAAATTCTTCTTTTTTTGATCCAACCGGTGGGGGAGACCCAATTTTA	18	Germany	R5	Int3	Gommersheim_1	SP3	hand
C30	H.axyridis	H.axyridis	O146	TTTACCCTCCTCTTTCTTCTAATTTAACACATTATGGGCCTTCAGTAGATTTAGTGATTTTTAGTTTACATTTAGCAGGAATTTCCTCAATTTTAGGTGCAGTAAATTTCATTTCAACTATTATAAATATACGTCCATTTGGTATAATACTTGATAAAACTTCTTTATTTGTATGATCTGTTCTTATTACAGCAATTCTTTTATTATTATCACTTCCAGTTCTTGCAGGAGCAATTACTATACTATTAACTGACCGAAACTTAAATTCTTCTTTTTTTGATCCAACCGGTGGGGGAGACCCAATTTTA	34	Germany	R5	Int3	Gommersheim_1	SP3	hand
C30	H.axyridis	H.axyridis	O155	TAAAATTGGGTCTCCCCCACCGGTTGGGTCAAAAAAAGAAGAATTTAAGTTTCGGTCAGTTAATAGTATAGTAATTGCTCCTGCAAGAACTGGTAGTGATAGTAATAAAAGAATTGCTGTAATAAGAACAGATCATACAAATAAAGGAGTTTTATCAAGTATTATACCAAATGGACGTATATTTATAATAGTTGAAATGAAATTTACTGCACCTAAAATTGAGGAAATTCCTGCTAAATGTAAACTAAAAATCACTAAATCTACTGAAGGCCCATTATGTGTTAAATTAGAAGAAAGAGGAGGGTAAA	1711	Germany	R5	Int3	Gommersheim_1	SP3	hand
C30	H.axyridis	H.axyridis	O57	TAAAATTGGGTCTCCCCCACCGGTTGGATCAAAAAAAGAAGAAAAAAGAAGTTTCGGTCAGTTAATAGTATAGTAATTGCTCCTGCAAGAACTGGAAGTGATAACAATAAAAGAATTGCTGTAATAAGAACAGATCATACAAATAAAGGAGTTTTATCAAGTATTATACCAAATGGACGTATATTTATAATAGTTGAAATGAAATTTACTGCACCTAAAATTGAGGAAATTCCTGCTAAATGTAAACTAAAAATCACTAAATCTACTGAAGGCCCATTATGTGTTAAATTAGAAGAAAGAGGAGGGTAAA	30	Germany	R5	Int3	Gommersheim_1	SP3	hand
C30	H.axyridis	H.axyridis	O71	TAAAATTGGGTCTCCCCCACCGGTTGGATCAAAAAAAGAAGAATTTAAGTTTCGGTCAGTTAATAGTATAGTAATTGCTCCTGCAAGAACTGGAAGTGATAACAATAAAAGAATTGCTGTAATAAGAACAGATCATACAAATAAAGGAGTTTTATCAAGTATTATACCAAATGGACGTATATTTATAATAGTTGAAATGAAATTCACTGCACCTAAAATTGAGGAAATTCCTGCTAAATGTAAACTAAAAATCACTAAATCTACTGAAGGCCCATTATGTGTTAAATTAGAAGAAAGAGGAGGGTAAA	191	Germany	R5	Int3	Gommersheim_1	SP3	hand
C31	H.axyridis	H.axyridis	O100	TTTACCCTCCTCTTTCTTCTAATTTAACAGATAATGGGCCTTCAGTAGATTTAGTGATTTTTAGTTTACATTTAGCAGGAATTTCCTCAATTTTAGGTGCAGTAAATTTCATTTCAACTATTATAAATATACGTCCATTTGGTATAATACTTGATAAAACTCCTTTATTTGTATGATCTGTTCTTATTACAGCAATTCTTTTATTATTATCACTTCCAGTTCTTGCAGGAGCAATTACTATACTATTAACTGACCGAAACTTAAATTCTTCTTTTTCTGATCCAACCGGTGGGGGAGACCCAATTTTA	34	Switzerland	R5	Int3	6	SP1	StickyTrap
C31	H.axyridis	H.axyridis	O102	TAAAATTGGGTCTCCCCCACCGGTTGGATCAAAAAAAGAAGAATTTAAGTTTCGGTCAGTTAATAGCATAGTAATTGCCCCTGCAAGAACTGGTAGTGATAATAATAAAAGAATTGCTGTAATAAGAACAGATCATACAAATAAAGGAGTTTTATCAAGTATTATACCAAATGGACGTATATTTATAATAGTTGAAATGAAATTTACTGCACCTAAAATTGAGGAAATTCCTGCTAAATGTAAACTAAAAATCACTAAATCTACTGAAGGTCCATTATGTGTTAAATTAGAAGAAAGAGGGGGGTAAA	167	Switzerland	R5	Int3	6	SP1	StickyTrap
C31	H.axyridis	C.septempunctata	O113	AAGGATGGGATCTCCCCCTCCTATTGGATCAAAAAAAGAAGTATTAATATTACGATCTGTTAATAATATTGTAATTGCCCCGGCTAATACAGGTAATGATAATAAAAGTAAAATAGCAGTAATTAGTACTGATCATACAAAAAGAGGTGTCTTATCAAGGTTTATGCCAAATGGTCGTATATTTATAATAGTTGAAATAAAATTTACGGCTCCTAAAATAGATGAGATACCTGCTAAGTGTAAACTAAAAATTACTAAATCTACTGAAGGCCCATTATGAGCTAAGTTAGAGGATAAAGGAGGATAGA	62	Switzerland	R5	Int3	6	SP1	StickyTrap
C31	H.axyridis	H.axyridis	O140	TTTACCCTCCTCTTTCTTCTAATTTAACACATAATGGGCCTTCAGTACATTTAGTGATTTTTAGTTTACATTTAGCAGGAATTTCCTCAATTTTAGGTGCAGTAAATTTCATTTCAACTATTATAAATATACGTCCATTTGGTATAATACTTGATAAAACTCCTTTATTTGTATGATCTGTTCTTATTACAGCAATTCTTTTATTATTATCACTTCCATTTCTTGCAGGAGCAATTACTATACTATTAACTGACCGAAACTTAAATTCTTCTTTTTTTGATCCAACCGGTGGGGGAGACCCAATTTTA	28	Switzerland	R5	Int3	6	SP1	StickyTrap
C31	H.axyridis	H.axyridis	O146	TTTACCCTCCTCTTTCTTCTAATTTAACACATTATGGGCCTTCAGTAGATTTAGTGATTTTTAGTTTACATTTAGCAGGAATTTCCTCAATTTTAGGTGCAGTAAATTTCATTTCAACTATTATAAATATACGTCCATTTGGTATAATACTTGATAAAACTTCTTTATTTGTATGATCTGTTCTTATTACAGCAATTCTTTTATTATTATCACTTCCAGTTCTTGCAGGAGCAATTACTATACTATTAACTGACCGAAACTTAAATTCTTCTTTTTTTGATCCAACCGGTGGGGGAGACCCAATTTTA	38	Switzerland	R5	Int3	6	SP1	StickyTrap
C31	H.axyridis	H.axyridis	O155	TAAAATTGGGTCTCCCCCACCGGTTGGGTCAAAAAAAGAAGAATTTAAGTTTCGGTCAGTTAATAGTATAGTAATTGCTCCTGCAAGAACTGGTAGTGATAGTAATAAAAGAATTGCTGTAATAAGAACAGATCATACAAATAAAGGAGTTTTATCAAGTATTATACCAAATGGACGTATATTTATAATAGTTGAAATGAAATTTACTGCACCTAAAATTGAGGAAATTCCTGCTAAATGTAAACTAAAAATCACTAAATCTACTGAAGGCCCATTATGTGTTAAATTAGAAGAAAGAGGAGGGTAAA	2195	Switzerland	R5	Int3	6	SP1	StickyTrap
C31	H.axyridis	H.axyridis	O57	TAAAATTGGGTCTCCCCCACCGGTTGGATCAAAAAAAGAAGAAAAAAGAAGTTTCGGTCAGTTAATAGTATAGTAATTGCTCCTGCAAGAACTGGAAGTGATAACAATAAAAGAATTGCTGTAATAAGAACAGATCATACAAATAAAGGAGTTTTATCAAGTATTATACCAAATGGACGTATATTTATAATAGTTGAAATGAAATTTACTGCACCTAAAATTGAGGAAATTCCTGCTAAATGTAAACTAAAAATCACTAAATCTACTGAAGGCCCATTATGTGTTAAATTAGAAGAAAGAGGAGGGTAAA	15	Switzerland	R5	Int3	6	SP1	StickyTrap
C31	H.axyridis	H.axyridis	O77	TTTACCCTCCTCTTTCTTCTAATTTAACACATAATGGGCCTTCAGTAGATTTAGTGATTTTTAGTTTACATTAAGCAGGAATTTCCTCAATTTTAGGTGCAGTAAATTTCATTTCAACTATTATAAATATACGTCCATTTGGTATAATACTTGATAAAACTCCTTTATTTGTATGATCTGTTCTTATTACAGCAATTCTTTCATTATTATCACTTCCAGTTCTTGCAGGAGCAATTACTATACTATTAACTGACCGAAACTTAAATTCTTCTTTTTTTGATCCAACCGGTGGGGGAGACCCAATTTTA	76	Switzerland	R5	Int3	6	SP1	StickyTrap
C31	H.axyridis	H.axyridis	O85	TTTACCCCCCTCTTTCTTCTAATTTAACACATAATGGGCCTTCAGTAGATTTAGTGATTTTTAGTTTACATTTAGCAGGAATTTCCTCAATTTTAGGTGCAGTAAATTTCATTTCAACTATTATAAATATACGTCCATTTGGTATAATACTTGATAAAACTCCTTTATTTGTATGATCTGTTCTTATTACAGCAATTCTTTTATTATTATCACTTCCAGTTCTTGCAGGAGCAATTACTATACTTTTAACTGACCGAAACTTAAATTCTTCTTTTTTTGATCCAACCGGTGGGGGAGACCCAATTTTA	466	Switzerland	R5	Int3	6	SP1	StickyTrap
C32	H.axyridis	H.axyridis	O102	TAAAATTGGGTCTCCCCCACCGGTTGGATCAAAAAAAGAAGAATTTAAGTTTCGGTCAGTTAATAGCATAGTAATTGCCCCTGCAAGAACTGGTAGTGATAATAATAAAAGAATTGCTGTAATAAGAACAGATCATACAAATAAAGGAGTTTTATCAAGTATTATACCAAATGGACGTATATTTATAATAGTTGAAATGAAATTTACTGCACCTAAAATTGAGGAAATTCCTGCTAAATGTAAACTAAAAATCACTAAATCTACTGAAGGTCCATTATGTGTTAAATTAGAAGAAAGAGGGGGGTAAA	191	Switzerland	R5	Int3	6	SP3	StickyTrap
C32	H.axyridis	H.axyridis	O110	TAAAATTGGGTCTCCCCCACCGGTTGGATCAAAAAAAGAAGAATTTAAGTTTCGGTCAGTTAATAGTATAGTAATTGCTCCTGCAAGAACTGGTAGTGATAATAATAAAAGAATTGCTGTAATAAGAACAGATCATACAAATAAAGAAGTTTTATCAAGTATTACACCAAATGGACGTATATTTATAATAGTTGAAATGAAATTTACTGTACCTAAAATTGAGGAAATTTCTGCTAAATGTAAACTAAAAATCACTTAATCTACTGAAGGCCCATTATGTGTTAAATTAGAAGAAAGAGGAGGGTAAA	68	Switzerland	R5	Int3	6	SP3	StickyTrap
C32	H.axyridis	C.septempunctata	O113	AAGGATGGGATCTCCCCCTCCTATTGGATCAAAAAAAGAAGTATTAATATTACGATCTGTTAATAATATTGTAATTGCCCCGGCTAATACAGGTAATGATAATAAAAGTAAAATAGCAGTAATTAGTACTGATCATACAAAAAGAGGTGTCTTATCAAGGTTTATGCCAAATGGTCGTATATTTATAATAGTTGAAATAAAATTTACGGCTCCTAAAATAGATGAGATACCTGCTAAGTGTAAACTAAAAATTACTAAATCTACTGAAGGCCCATTATGAGCTAAGTTAGAGGATAAAGGAGGATAGA	21	Switzerland	R5	Int3	6	SP3	StickyTrap
C32	H.axyridis	H.axyridis	O117	TTTACCCTCCTCTTTCTTCTAATTTAACACATAATGGGCCTTCAGTAGATTTAGTGATTTTTAGTTTACATTAAGCAGGAATTTCCTCAATTTTAGGTGCAGTAAATTTCATTTCAACTATTATAAATATACGTCCATTTGGTATAATACTTGATAAAACTCCTTTATTTGTATGATCTGTTCTTATTACAGCAATTCTTTTATTATTATCACTTCCAGTTCTTGCAGGAGCAATTACTATACTTTTAACTGACCGAAACTTAAATTCTTCTTTTTTTGATCCAACCGGTGGGGGAGACCCAATTTTA	412	Switzerland	R5	Int3	6	SP3	StickyTrap
C32	H.axyridis	H.axyridis	O118	TTTACCCTCCTCTTTCTTCTAATTTAACACATAATGGGCCTTCAGTAGATTCAGTGATTTTAGTTTACATTTAGCAGGAATTTCCTCAATTTTAGGTGCAGTAAATTTCATTTCAACTATTATAAATATACGTCCATTTGGTATAATACTTGATAAAACTCCTTTATTTGTATGATCTGTTCTTATTACAGCAATTCTTTTATTATTATCACTTCCAGTTCTTGCAGGAGCAATTACTATACTATTAACTGACCGAAACTTAAATTCTTTTTTTTTTGATCCAACCGGTGGGGGAGACCCAATTTTA	15	Switzerland	R5	Int3	6	SP3	StickyTrap
C32	H.axyridis	H.axyridis	O140	TTTACCCTCCTCTTTCTTCTAATTTAACACATAATGGGCCTTCAGTACATTTAGTGATTTTTAGTTTACATTTAGCAGGAATTTCCTCAATTTTAGGTGCAGTAAATTTCATTTCAACTATTATAAATATACGTCCATTTGGTATAATACTTGATAAAACTCCTTTATTTGTATGATCTGTTCTTATTACAGCAATTCTTTTATTATTATCACTTCCATTTCTTGCAGGAGCAATTACTATACTATTAACTGACCGAAACTTAAATTCTTCTTTTTTTGATCCAACCGGTGGGGGAGACCCAATTTTA	68	Switzerland	R5	Int3	6	SP3	StickyTrap
C32	H.axyridis	H.axyridis	O146	TTTACCCTCCTCTTTCTTCTAATTTAACACATTATGGGCCTTCAGTAGATTTAGTGATTTTTAGTTTACATTTAGCAGGAATTTCCTCAATTTTAGGTGCAGTAAATTTCATTTCAACTATTATAAATATACGTCCATTTGGTATAATACTTGATAAAACTTCTTTATTTGTATGATCTGTTCTTATTACAGCAATTCTTTTATTATTATCACTTCCAGTTCTTGCAGGAGCAATTACTATACTATTAACTGACCGAAACTTAAATTCTTCTTTTTTTGATCCAACCGGTGGGGGAGACCCAATTTTA	136	Switzerland	R5	Int3	6	SP3	StickyTrap
C32	H.axyridis	H.axyridis	O155	TAAAATTGGGTCTCCCCCACCGGTTGGGTCAAAAAAAGAAGAATTTAAGTTTCGGTCAGTTAATAGTATAGTAATTGCTCCTGCAAGAACTGGTAGTGATAGTAATAAAAGAATTGCTGTAATAAGAACAGATCATACAAATAAAGGAGTTTTATCAAGTATTATACCAAATGGACGTATATTTATAATAGTTGAAATGAAATTTACTGCACCTAAAATTGAGGAAATTCCTGCTAAATGTAAACTAAAAATCACTAAATCTACTGAAGGCCCATTATGTGTTAAATTAGAAGAAAGAGGAGGGTAAA	3109	Switzerland	R5	Int3	6	SP3	StickyTrap
C32	H.axyridis	H.axyridis	O57	TAAAATTGGGTCTCCCCCACCGGTTGGATCAAAAAAAGAAGAAAAAAGAAGTTTCGGTCAGTTAATAGTATAGTAATTGCTCCTGCAAGAACTGGAAGTGATAACAATAAAAGAATTGCTGTAATAAGAACAGATCATACAAATAAAGGAGTTTTATCAAGTATTATACCAAATGGACGTATATTTATAATAGTTGAAATGAAATTTACTGCACCTAAAATTGAGGAAATTCCTGCTAAATGTAAACTAAAAATCACTAAATCTACTGAAGGCCCATTATGTGTTAAATTAGAAGAAAGAGGAGGGTAAA	68	Switzerland	R5	Int3	6	SP3	StickyTrap
C32	H.axyridis	H.axyridis	O71	TAAAATTGGGTCTCCCCCACCGGTTGGATCAAAAAAAGAAGAATTTAAGTTTCGGTCAGTTAATAGTATAGTAATTGCTCCTGCAAGAACTGGAAGTGATAACAATAAAAGAATTGCTGTAATAAGAACAGATCATACAAATAAAGGAGTTTTATCAAGTATTATACCAAATGGACGTATATTTATAATAGTTGAAATGAAATTCACTGCACCTAAAATTGAGGAAATTCCTGCTAAATGTAAACTAAAAATCACTAAATCTACTGAAGGCCCATTATGTGTTAAATTAGAAGAAAGAGGAGGGTAAA	386	Switzerland	R5	Int3	6	SP3	StickyTrap
C32	H.axyridis	H.axyridis	O74	TAAAATTGGGTCTCCCCCACCGGTTGGATCAAAAAAAGAAGAATTTAAGTTTCGGTCAGTTAATAGTATAGTAATTGCTCCTGCAAGAACTGGAAGTGATAATAATAAAAGAATTGCTGTAATAAGAAGAGATCATACAAATAAAGGAGTTTTATCAAGTATTATACCAAATGGACGTATATTTATAATAGTTGAAATGAAATTTACTGCACCTAAAATTGAGGAAATTCCTGCTAAATGTAAACTAAAAATCACTAAATCTACTGAAGGCCCATTATCTGTTAAATTAGAAGAAAGAGGAGGGTAAA	63	Switzerland	R5	Int3	6	SP3	StickyTrap
C32	H.axyridis	H.axyridis	O90	TTTACCCTCCTCTTTCTTCTAATTTAACACATAAGAGGCCTTCAGTAGATTTAGTGATTTTTAGTTTACATTTAGCAGGAATTTCCTCAATTTTAGGTGCAGTAAATTTCATTTCAACTATTATAAATATACGTCCATTTGGTATAATACTTGATAAAACTCCTTTATTTGTATGATCTGTTCTTATTACAGCAATTCTTTTATTATTATCACTTCCAGTTCTTGCAGGAGCAATTACTATACTATTAACTGACCGAAACTTAAATTCTTCTTTTTTTGATCCAACCGGTGGGGGAGACCCAATTTTA	59	Switzerland	R5	Int3	6	SP3	StickyTrap
C33	C.septempunctata	C.septempunctata	O113	AAGGATGGGATCTCCCCCTCCTATTGGATCAAAAAAAGAAGTATTAATATTACGATCTGTTAATAATATTGTAATTGCCCCGGCTAATACAGGTAATGATAATAAAAGTAAAATAGCAGTAATTAGTACTGATCATACAAAAAGAGGTGTCTTATCAAGGTTTATGCCAAATGGTCGTATATTTATAATAGTTGAAATAAAATTTACGGCTCCTAAAATAGATGAGATACCTGCTAAGTGTAAACTAAAAATTACTAAATCTACTGAAGGCCCATTATGAGCTAAGTTAGAGGATAAAGGAGGATAGA	556	Switzerland	R5	Int3	12	SP3	StickyTrap
C36	H.axyridis	H.axyridis	O102	TAAAATTGGGTCTCCCCCACCGGTTGGATCAAAAAAAGAAGAATTTAAGTTTCGGTCAGTTAATAGCATAGTAATTGCCCCTGCAAGAACTGGTAGTGATAATAATAAAAGAATTGCTGTAATAAGAACAGATCATACAAATAAAGGAGTTTTATCAAGTATTATACCAAATGGACGTATATTTATAATAGTTGAAATGAAATTTACTGCACCTAAAATTGAGGAAATTCCTGCTAAATGTAAACTAAAAATCACTAAATCTACTGAAGGTCCATTATGTGTTAAATTAGAAGAAAGAGGGGGGTAAA	59	Germany	R5	Int3	Gommersheim_1	SP3	hand
C36	H.axyridis	C.septempunctata	O113	AAGGATGGGATCTCCCCCTCCTATTGGATCAAAAAAAGAAGTATTAATATTACGATCTGTTAATAATATTGTAATTGCCCCGGCTAATACAGGTAATGATAATAAAAGTAAAATAGCAGTAATTAGTACTGATCATACAAAAAGAGGTGTCTTATCAAGGTTTATGCCAAATGGTCGTATATTTATAATAGTTGAAATAAAATTTACGGCTCCTAAAATAGATGAGATACCTGCTAAGTGTAAACTAAAAATTACTAAATCTACTGAAGGCCCATTATGAGCTAAGTTAGAGGATAAAGGAGGATAGA	22	Germany	R5	Int3	Gommersheim_1	SP3	hand
C36	H.axyridis	H.axyridis	O155	TAAAATTGGGTCTCCCCCACCGGTTGGGTCAAAAAAAGAAGAATTTAAGTTTCGGTCAGTTAATAGTATAGTAATTGCTCCTGCAAGAACTGGTAGTGATAGTAATAAAAGAATTGCTGTAATAAGAACAGATCATACAAATAAAGGAGTTTTATCAAGTATTATACCAAATGGACGTATATTTATAATAGTTGAAATGAAATTTACTGCACCTAAAATTGAGGAAATTCCTGCTAAATGTAAACTAAAAATCACTAAATCTACTGAAGGCCCATTATGTGTTAAATTAGAAGAAAGAGGAGGGTAAA	1249	Germany	R5	Int3	Gommersheim_1	SP3	hand
C36	H.axyridis	H.axyridis	O48	TTTACCCTCCTCTTTCTTCTAATTTAACACATAATGGGCCTTCAGTAGATTTAGTGATTTTTAGTTTACATTTAGCAGGAATTTCCTCAATTTTAGGTGCAGTAAATTTCATTTCAACTATTATAAATATACGTCCATTTGGTATAATACTTGATAAAACTCCTTTATTTGTATGATCTGTTCTTATTACAGCAATTCTTTTATTATTATCACTTCCAGTTCTTGCAGGAGCAATTACTATACTTTTAACTGACCGAAACTTAAATTCTTCTTTTTTTGATCCAACCGGTGGGGGAGACCCAATTTTA	310	Germany	R5	Int3	Gommersheim_1	SP3	hand
C36	H.axyridis	H.axyridis	O57	TAAAATTGGGTCTCCCCCACCGGTTGGATCAAAAAAAGAAGAAAAAAGAAGTTTCGGTCAGTTAATAGTATAGTAATTGCTCCTGCAAGAACTGGAAGTGATAACAATAAAAGAATTGCTGTAATAAGAACAGATCATACAAATAAAGGAGTTTTATCAAGTATTATACCAAATGGACGTATATTTATAATAGTTGAAATGAAATTTACTGCACCTAAAATTGAGGAAATTCCTGCTAAATGTAAACTAAAAATCACTAAATCTACTGAAGGCCCATTATGTGTTAAATTAGAAGAAAGAGGAGGGTAAA	53	Germany	R5	Int3	Gommersheim_1	SP3	hand
C36	H.axyridis	H.axyridis	O82	TTTACCCTCCTCTTTCTTCTAATTTAACACATAATGGGCCTTCAGTAGATTTAGTGATTTTTAGTTTACATTAAGCAGGAATTTCCTCAATTTTAGGTGCAGTAAATTTCATTTCAACTATTATAAATATACGTCCATTTGGTATAATACTTGATAAAACTCCTTTATTTGTATGATCTGTTCTTATTACAGCAATTCTTTAATTATTATCACTACCAGTTCTTGCAGGAGCAATTACTATACTATTAACTGACCGAAACTTAAATTCTTCTTTTTTTGATCCAACCGGTGGGGGAGACCCAATTTTA	62	Germany	R5	Int3	Gommersheim_1	SP3	hand
C37	H.axyridis	H.axyridis	O107	TAAAATTGGGTCTCCCCCACCGGTTGGATCAAAAAAAGAAGAATTTAAGTTTCGGTCAGTTAAAAGTATAGTAATTGCTCCTGCAAGAACTGGAAGTGATAATAATAAAAGAATTGCTGTAATAAGAACAGATCATACAAATAAAGGAGTTTTATCAAGTATTATACCAAATGGACGTATATTTATAATAGTTGAAATGAAATTTACTGCACCTAAAATTGAGGAAATTCCTGCTAAATGTAAACTAAAAATCACTAAATCTACTGAAGGCCCATTATTTGTTAAATTAGAAGAAAGAGGAGGGTAAA	15	Germany	R5	Int3	Gommersheim_1	SP3	hand
C37	H.axyridis	C.septempunctata	O113	AAGGATGGGATCTCCCCCTCCTATTGGATCAAAAAAAGAAGTATTAATATTACGATCTGTTAATAATATTGTAATTGCCCCGGCTAATACAGGTAATGATAATAAAAGTAAAATAGCAGTAATTAGTACTGATCATACAAAAAGAGGTGTCTTATCAAGGTTTATGCCAAATGGTCGTATATTTATAATAGTTGAAATAAAATTTACGGCTCCTAAAATAGATGAGATACCTGCTAAGTGTAAACTAAAAATTACTAAATCTACTGAAGGCCCATTATGAGCTAAGTTAGAGGATAAAGGAGGATAGA	17	Germany	R5	Int3	Gommersheim_1	SP3	hand
C37	H.axyridis	H.axyridis	O119	TTTACCCTCCTCTTTCTTCTAATTTAACACATAATGGGCCTTCAGTAGATTTAGTGATTTTTAGTTTACATTTAGCAGGAATTTCCTCAATTTTAGGTGCAGTAAATTTCATTTCAACTATTATAAATATACGTCCATTTGGAATAATACTTGATAAAACTCCTTTATTTGTATGATCTGTTCTTATTACAGCAATTCTTTCATTATTATCACTTCCAGTTCTTGCAGGAGCAATTACTATGCTATTAACTGACCGAAACTTAAATTCTTCTTTTTTTGATCCAACCGGTGGGGGAGACCCAATTTTA	16	Germany	R5	Int3	Gommersheim_1	SP3	hand
C37	H.axyridis	H.axyridis	O120	TTTACCCTCCTCTTTCTTCTAATTTAACACATAATGGGCCTTCAGTAGATTTAGTGATTTTTAGTTTACATTTAGCAGGAATTTCCTCAATTTTAGGTGCAGTAAATTTCATTTCAACTATTATAAATATACGTCCATTTGGTATAATACTCGATAAAACTCCTTTATTTGTATGATCTGTTCTTATTACAGCAATTCTTTTATTATTATCACTACCAGTTCTTGCAGGAGCAATTACTATACTATTAACTGACCGAAACTTAAATTCTTCTATTTTTGATCCAACCGGTGGGGGAGACCCAATTTTA	20	Germany	R5	Int3	Gommersheim_1	SP3	hand
C37	H.axyridis	H.axyridis	O140	TTTACCCTCCTCTTTCTTCTAATTTAACACATAATGGGCCTTCAGTACATTTAGTGATTTTTAGTTTACATTTAGCAGGAATTTCCTCAATTTTAGGTGCAGTAAATTTCATTTCAACTATTATAAATATACGTCCATTTGGTATAATACTTGATAAAACTCCTTTATTTGTATGATCTGTTCTTATTACAGCAATTCTTTTATTATTATCACTTCCATTTCTTGCAGGAGCAATTACTATACTATTAACTGACCGAAACTTAAATTCTTCTTTTTTTGATCCAACCGGTGGGGGAGACCCAATTTTA	15	Germany	R5	Int3	Gommersheim_1	SP3	hand
C37	H.axyridis	H.axyridis	O146	TTTACCCTCCTCTTTCTTCTAATTTAACACATTATGGGCCTTCAGTAGATTTAGTGATTTTTAGTTTACATTTAGCAGGAATTTCCTCAATTTTAGGTGCAGTAAATTTCATTTCAACTATTATAAATATACGTCCATTTGGTATAATACTTGATAAAACTTCTTTATTTGTATGATCTGTTCTTATTACAGCAATTCTTTTATTATTATCACTTCCAGTTCTTGCAGGAGCAATTACTATACTATTAACTGACCGAAACTTAAATTCTTCTTTTTTTGATCCAACCGGTGGGGGAGACCCAATTTTA	69	Germany	R5	Int3	Gommersheim_1	SP3	hand
C37	H.axyridis	H.axyridis	O155	TAAAATTGGGTCTCCCCCACCGGTTGGGTCAAAAAAAGAAGAATTTAAGTTTCGGTCAGTTAATAGTATAGTAATTGCTCCTGCAAGAACTGGTAGTGATAGTAATAAAAGAATTGCTGTAATAAGAACAGATCATACAAATAAAGGAGTTTTATCAAGTATTATACCAAATGGACGTATATTTATAATAGTTGAAATGAAATTTACTGCACCTAAAATTGAGGAAATTCCTGCTAAATGTAAACTAAAAATCACTAAATCTACTGAAGGCCCATTATGTGTTAAATTAGAAGAAAGAGGAGGGTAAA	313	Germany	R5	Int3	Gommersheim_1	SP3	hand
C37	H.axyridis	H.axyridis	O62	TAAAATTGGGTCTCCCCCACCGGTTGGATCAAAAAAAGAAGAATTTAAGTTTCGGTCAGTTAATAGCATAGTAATTGCCCCTGCAAGAACTGGTAGTGATAATAATAAAAGAATTGCTGTAATAAGAACAGATCATACAAATAAAGGAGTTTTATCAAGTATTATACCAAATGGACGTATATTTATAATAGTTGAAATGAAATTTACTGCACCTAAAATTGAGAAAATTCCTGCTAAATGTAAACTAAAAATCACTAAATCTACTGAAGGCCCATTATGTGTTAAATTAGAAGAAAGAGGGGGGTAAA	351	Germany	R5	Int3	Gommersheim_1	SP3	hand
C37	H.axyridis	H.axyridis	O82	TTTACCCTCCTCTTTCTTCTAATTTAACACATAATGGGCCTTCAGTAGATTTAGTGATTTTTAGTTTACATTAAGCAGGAATTTCCTCAATTTTAGGTGCAGTAAATTTCATTTCAACTATTATAAATATACGTCCATTTGGTATAATACTTGATAAAACTCCTTTATTTGTATGATCTGTTCTTATTACAGCAATTCTTTAATTATTATCACTACCAGTTCTTGCAGGAGCAATTACTATACTATTAACTGACCGAAACTTAAATTCTTCTTTTTTTGATCCAACCGGTGGGGGAGACCCAATTTTA	35	Germany	R5	Int3	Gommersheim_1	SP3	hand
C39	H.axyridis	H.axyridis	O140	TTTACCCTCCTCTTTCTTCTAATTTAACACATAATGGGCCTTCAGTACATTTAGTGATTTTTAGTTTACATTTAGCAGGAATTTCCTCAATTTTAGGTGCAGTAAATTTCATTTCAACTATTATAAATATACGTCCATTTGGTATAATACTTGATAAAACTCCTTTATTTGTATGATCTGTTCTTATTACAGCAATTCTTTTATTATTATCACTTCCATTTCTTGCAGGAGCAATTACTATACTATTAACTGACCGAAACTTAAATTCTTCTTTTTTTGATCCAACCGGTGGGGGAGACCCAATTTTA	55	Germany	R5	Int3	Gommersheim_1	SP3	hand
C39	H.axyridis	H.axyridis	O155	TAAAATTGGGTCTCCCCCACCGGTTGGGTCAAAAAAAGAAGAATTTAAGTTTCGGTCAGTTAATAGTATAGTAATTGCTCCTGCAAGAACTGGTAGTGATAGTAATAAAAGAATTGCTGTAATAAGAACAGATCATACAAATAAAGGAGTTTTATCAAGTATTATACCAAATGGACGTATATTTATAATAGTTGAAATGAAATTTACTGCACCTAAAATTGAGGAAATTCCTGCTAAATGTAAACTAAAAATCACTAAATCTACTGAAGGCCCATTATGTGTTAAATTAGAAGAAAGAGGAGGGTAAA	162	Germany	R5	Int3	Gommersheim_1	SP3	hand
C39	H.axyridis	H.axyridis	O82	TTTACCCTCCTCTTTCTTCTAATTTAACACATAATGGGCCTTCAGTAGATTTAGTGATTTTTAGTTTACATTAAGCAGGAATTTCCTCAATTTTAGGTGCAGTAAATTTCATTTCAACTATTATAAATATACGTCCATTTGGTATAATACTTGATAAAACTCCTTTATTTGTATGATCTGTTCTTATTACAGCAATTCTTTAATTATTATCACTACCAGTTCTTGCAGGAGCAATTACTATACTATTAACTGACCGAAACTTAAATTCTTCTTTTTTTGATCCAACCGGTGGGGGAGACCCAATTTTA	14	Germany	R5	Int3	Gommersheim_1	SP3	hand
C39	H.axyridis	H.axyridis	O90	TTTACCCTCCTCTTTCTTCTAATTTAACACATAAGAGGCCTTCAGTAGATTTAGTGATTTTTAGTTTACATTTAGCAGGAATTTCCTCAATTTTAGGTGCAGTAAATTTCATTTCAACTATTATAAATATACGTCCATTTGGTATAATACTTGATAAAACTCCTTTATTTGTATGATCTGTTCTTATTACAGCAATTCTTTTATTATTATCACTTCCAGTTCTTGCAGGAGCAATTACTATACTATTAACTGACCGAAACTTAAATTCTTCTTTTTTTGATCCAACCGGTGGGGGAGACCCAATTTTA	13	Germany	R5	Int3	Gommersheim_1	SP3	hand
C40	H.axyridis	C.septempunctata	O113	AAGGATGGGATCTCCCCCTCCTATTGGATCAAAAAAAGAAGTATTAATATTACGATCTGTTAATAATATTGTAATTGCCCCGGCTAATACAGGTAATGATAATAAAAGTAAAATAGCAGTAATTAGTACTGATCATACAAAAAGAGGTGTCTTATCAAGGTTTATGCCAAATGGTCGTATATTTATAATAGTTGAAATAAAATTTACGGCTCCTAAAATAGATGAGATACCTGCTAAGTGTAAACTAAAAATTACTAAATCTACTGAAGGCCCATTATGAGCTAAGTTAGAGGATAAAGGAGGATAGA	23	Germany	R5	Int3	Gommersheim_1	SP3	hand
C40	H.axyridis	H.axyridis	O155	TAAAATTGGGTCTCCCCCACCGGTTGGGTCAAAAAAAGAAGAATTTAAGTTTCGGTCAGTTAATAGTATAGTAATTGCTCCTGCAAGAACTGGTAGTGATAGTAATAAAAGAATTGCTGTAATAAGAACAGATCATACAAATAAAGGAGTTTTATCAAGTATTATACCAAATGGACGTATATTTATAATAGTTGAAATGAAATTTACTGCACCTAAAATTGAGGAAATTCCTGCTAAATGTAAACTAAAAATCACTAAATCTACTGAAGGCCCATTATGTGTTAAATTAGAAGAAAGAGGAGGGTAAA	22	Germany	R5	Int3	Gommersheim_1	SP3	hand
C42	C.septempunctata	C.septempunctata	O113	AAGGATGGGATCTCCCCCTCCTATTGGATCAAAAAAAGAAGTATTAATATTACGATCTGTTAATAATATTGTAATTGCCCCGGCTAATACAGGTAATGATAATAAAAGTAAAATAGCAGTAATTAGTACTGATCATACAAAAAGAGGTGTCTTATCAAGGTTTATGCCAAATGGTCGTATATTTATAATAGTTGAAATAAAATTTACGGCTCCTAAAATAGATGAGATACCTGCTAAGTGTAAACTAAAAATTACTAAATCTACTGAAGGCCCATTATGAGCTAAGTTAGAGGATAAAGGAGGATAGA	326	Germany	R5	Int3	Gommersheim_1	SP3	hand
C42	C.septempunctata	H.axyridis	O155	TAAAATTGGGTCTCCCCCACCGGTTGGGTCAAAAAAAGAAGAATTTAAGTTTCGGTCAGTTAATAGTATAGTAATTGCTCCTGCAAGAACTGGTAGTGATAGTAATAAAAGAATTGCTGTAATAAGAACAGATCATACAAATAAAGGAGTTTTATCAAGTATTATACCAAATGGACGTATATTTATAATAGTTGAAATGAAATTTACTGCACCTAAAATTGAGGAAATTCCTGCTAAATGTAAACTAAAAATCACTAAATCTACTGAAGGCCCATTATGTGTTAAATTAGAAGAAAGAGGAGGGTAAA	24	Germany	R5	Int3	Gommersheim_1	SP3	hand
C43	C.septempunctata	C.septempunctata	O113	AAGGATGGGATCTCCCCCTCCTATTGGATCAAAAAAAGAAGTATTAATATTACGATCTGTTAATAATATTGTAATTGCCCCGGCTAATACAGGTAATGATAATAAAAGTAAAATAGCAGTAATTAGTACTGATCATACAAAAAGAGGTGTCTTATCAAGGTTTATGCCAAATGGTCGTATATTTATAATAGTTGAAATAAAATTTACGGCTCCTAAAATAGATGAGATACCTGCTAAGTGTAAACTAAAAATTACTAAATCTACTGAAGGCCCATTATGAGCTAAGTTAGAGGATAAAGGAGGATAGA	2268	Germany	R7	Int4	Waghausel_2	NA	hand
C43	C.septempunctata	H.axyridis	O155	TAAAATTGGGTCTCCCCCACCGGTTGGGTCAAAAAAAGAAGAATTTAAGTTTCGGTCAGTTAATAGTATAGTAATTGCTCCTGCAAGAACTGGTAGTGATAGTAATAAAAGAATTGCTGTAATAAGAACAGATCATACAAATAAAGGAGTTTTATCAAGTATTATACCAAATGGACGTATATTTATAATAGTTGAAATGAAATTTACTGCACCTAAAATTGAGGAAATTCCTGCTAAATGTAAACTAAAAATCACTAAATCTACTGAAGGCCCATTATGTGTTAAATTAGAAGAAAGAGGAGGGTAAA	17	Germany	R7	Int4	Waghausel_2	NA	hand
C44	C.septempunctata	C.septempunctata	O113	AAGGATGGGATCTCCCCCTCCTATTGGATCAAAAAAAGAAGTATTAATATTACGATCTGTTAATAATATTGTAATTGCCCCGGCTAATACAGGTAATGATAATAAAAGTAAAATAGCAGTAATTAGTACTGATCATACAAAAAGAGGTGTCTTATCAAGGTTTATGCCAAATGGTCGTATATTTATAATAGTTGAAATAAAATTTACGGCTCCTAAAATAGATGAGATACCTGCTAAGTGTAAACTAAAAATTACTAAATCTACTGAAGGCCCATTATGAGCTAAGTTAGAGGATAAAGGAGGATAGA	3086	Germany	R7	Int4	Waghausel_2	NA	hand
C44	C.septempunctata	H.axyridis	O155	TAAAATTGGGTCTCCCCCACCGGTTGGGTCAAAAAAAGAAGAATTTAAGTTTCGGTCAGTTAATAGTATAGTAATTGCTCCTGCAAGAACTGGTAGTGATAGTAATAAAAGAATTGCTGTAATAAGAACAGATCATACAAATAAAGGAGTTTTATCAAGTATTATACCAAATGGACGTATATTTATAATAGTTGAAATGAAATTTACTGCACCTAAAATTGAGGAAATTCCTGCTAAATGTAAACTAAAAATCACTAAATCTACTGAAGGCCCATTATGTGTTAAATTAGAAGAAAGAGGAGGGTAAA	21	Germany	R7	Int4	Waghausel_2	NA	hand
C45	C.septempunctata	C.septempunctata	O113	AAGGATGGGATCTCCCCCTCCTATTGGATCAAAAAAAGAAGTATTAATATTACGATCTGTTAATAATATTGTAATTGCCCCGGCTAATACAGGTAATGATAATAAAAGTAAAATAGCAGTAATTAGTACTGATCATACAAAAAGAGGTGTCTTATCAAGGTTTATGCCAAATGGTCGTATATTTATAATAGTTGAAATAAAATTTACGGCTCCTAAAATAGATGAGATACCTGCTAAGTGTAAACTAAAAATTACTAAATCTACTGAAGGCCCATTATGAGCTAAGTTAGAGGATAAAGGAGGATAGA	1982	Germany	R7	Int4	Waghausel_2	NA	hand
C45	C.septempunctata	H.axyridis	O155	TAAAATTGGGTCTCCCCCACCGGTTGGGTCAAAAAAAGAAGAATTTAAGTTTCGGTCAGTTAATAGTATAGTAATTGCTCCTGCAAGAACTGGTAGTGATAGTAATAAAAGAATTGCTGTAATAAGAACAGATCATACAAATAAAGGAGTTTTATCAAGTATTATACCAAATGGACGTATATTTATAATAGTTGAAATGAAATTTACTGCACCTAAAATTGAGGAAATTCCTGCTAAATGTAAACTAAAAATCACTAAATCTACTGAAGGCCCATTATGTGTTAAATTAGAAGAAAGAGGAGGGTAAA	22	Germany	R7	Int4	Waghausel_2	NA	hand
C46	C.septempunctata	C.septempunctata	O113	AAGGATGGGATCTCCCCCTCCTATTGGATCAAAAAAAGAAGTATTAATATTACGATCTGTTAATAATATTGTAATTGCCCCGGCTAATACAGGTAATGATAATAAAAGTAAAATAGCAGTAATTAGTACTGATCATACAAAAAGAGGTGTCTTATCAAGGTTTATGCCAAATGGTCGTATATTTATAATAGTTGAAATAAAATTTACGGCTCCTAAAATAGATGAGATACCTGCTAAGTGTAAACTAAAAATTACTAAATCTACTGAAGGCCCATTATGAGCTAAGTTAGAGGATAAAGGAGGATAGA	2130	Germany	R7	Int4	Waghausel_2	NA	hand
C46	C.septempunctata	H.axyridis	O155	TAAAATTGGGTCTCCCCCACCGGTTGGGTCAAAAAAAGAAGAATTTAAGTTTCGGTCAGTTAATAGTATAGTAATTGCTCCTGCAAGAACTGGTAGTGATAGTAATAAAAGAATTGCTGTAATAAGAACAGATCATACAAATAAAGGAGTTTTATCAAGTATTATACCAAATGGACGTATATTTATAATAGTTGAAATGAAATTTACTGCACCTAAAATTGAGGAAATTCCTGCTAAATGTAAACTAAAAATCACTAAATCTACTGAAGGCCCATTATGTGTTAAATTAGAAGAAAGAGGAGGGTAAA	20	Germany	R7	Int4	Waghausel_2	NA	hand
C47	C.septempunctata	C.septempunctata	O113	AAGGATGGGATCTCCCCCTCCTATTGGATCAAAAAAAGAAGTATTAATATTACGATCTGTTAATAATATTGTAATTGCCCCGGCTAATACAGGTAATGATAATAAAAGTAAAATAGCAGTAATTAGTACTGATCATACAAAAAGAGGTGTCTTATCAAGGTTTATGCCAAATGGTCGTATATTTATAATAGTTGAAATAAAATTTACGGCTCCTAAAATAGATGAGATACCTGCTAAGTGTAAACTAAAAATTACTAAATCTACTGAAGGCCCATTATGAGCTAAGTTAGAGGATAAAGGAGGATAGA	1264	Germany	R7	Int4	Waghausel_2	NA	hand
C48	C.septempunctata	C.septempunctata	O116	AAGGATGGGATCTCCCCCTCCTATTGGATCAAAAAAAGAAGTATTAATATTACGATCTGTTAATAATATTGTAATTGCCCCGGCTAATACAGGTAATGATAATAAAAGTAAAATAGCAGTAATTAGTACTGATCATACAAAAAGAGGTGTCTTATCAAGGTTTATGCCAAATGGTCGTATATTTATAATAGTTGAAATAAAATTTACGGCTCCTAAAATAGATGAGATACCTGCTAAGTGTAAACTAAAAATTACTAAATCTACTGAAGGTCCATTATGAGCTAAGTTAGAGGATAAAGGAGGGTAGA	3112	Germany	R7	Int4	Waghausel_2	NA	hand
C48	C.septempunctata	H.axyridis	O155	TAAAATTGGGTCTCCCCCACCGGTTGGGTCAAAAAAAGAAGAATTTAAGTTTCGGTCAGTTAATAGTATAGTAATTGCTCCTGCAAGAACTGGTAGTGATAGTAATAAAAGAATTGCTGTAATAAGAACAGATCATACAAATAAAGGAGTTTTATCAAGTATTATACCAAATGGACGTATATTTATAATAGTTGAAATGAAATTTACTGCACCTAAAATTGAGGAAATTCCTGCTAAATGTAAACTAAAAATCACTAAATCTACTGAAGGCCCATTATGTGTTAAATTAGAAGAAAGAGGAGGGTAAA	41	Germany	R7	Int4	Waghausel_2	NA	hand
C49	C.septempunctata	C.septempunctata	O113	AAGGATGGGATCTCCCCCTCCTATTGGATCAAAAAAAGAAGTATTAATATTACGATCTGTTAATAATATTGTAATTGCCCCGGCTAATACAGGTAATGATAATAAAAGTAAAATAGCAGTAATTAGTACTGATCATACAAAAAGAGGTGTCTTATCAAGGTTTATGCCAAATGGTCGTATATTTATAATAGTTGAAATAAAATTTACGGCTCCTAAAATAGATGAGATACCTGCTAAGTGTAAACTAAAAATTACTAAATCTACTGAAGGCCCATTATGAGCTAAGTTAGAGGATAAAGGAGGATAGA	2683	Germany	R7	Int4	Waghausel_2	NA	hand
C50	C.septempunctata	C.septempunctata	O113	AAGGATGGGATCTCCCCCTCCTATTGGATCAAAAAAAGAAGTATTAATATTACGATCTGTTAATAATATTGTAATTGCCCCGGCTAATACAGGTAATGATAATAAAAGTAAAATAGCAGTAATTAGTACTGATCATACAAAAAGAGGTGTCTTATCAAGGTTTATGCCAAATGGTCGTATATTTATAATAGTTGAAATAAAATTTACGGCTCCTAAAATAGATGAGATACCTGCTAAGTGTAAACTAAAAATTACTAAATCTACTGAAGGCCCATTATGAGCTAAGTTAGAGGATAAAGGAGGATAGA	3479	Germany	R6	Int3	Waghausel_2	SP2	hand
C50	C.septempunctata	H.axyridis	O155	TAAAATTGGGTCTCCCCCACCGGTTGGGTCAAAAAAAGAAGAATTTAAGTTTCGGTCAGTTAATAGTATAGTAATTGCTCCTGCAAGAACTGGTAGTGATAGTAATAAAAGAATTGCTGTAATAAGAACAGATCATACAAATAAAGGAGTTTTATCAAGTATTATACCAAATGGACGTATATTTATAATAGTTGAAATGAAATTTACTGCACCTAAAATTGAGGAAATTCCTGCTAAATGTAAACTAAAAATCACTAAATCTACTGAAGGCCCATTATGTGTTAAATTAGAAGAAAGAGGAGGGTAAA	30	Germany	R6	Int3	Waghausel_2	SP2	hand
C51	C.septempunctata	C.septempunctata	O133	TCTACCCTCCTTTATCCTCTAACTTAGCTCATAATGGGCCTTCAGTAGATTTAGTAATTTTTAGTTTACACTTAGCAGGTATCTCATCTATTTTAGGAGCCGTAAATTTTATTTCAACTATTATAAATATACGACCATTTGGCATAAACCTTGATAAGACACCTCTTTTTGTATGATCAGTACTAATTACTGCTATTTTACTTTTATTATCATTACCTGTATTAGCCGGGGCAATTACAATATTATTAACAGATCGTAATATTAATACTTCTTTTTTTGATCCAATAGGAGGGGGAGATCCCATCCTT	2200	Germany	R6	Int3	Waghausel_2	NA	hand
C51	C.septempunctata	H.axyridis	O155	TAAAATTGGGTCTCCCCCACCGGTTGGGTCAAAAAAAGAAGAATTTAAGTTTCGGTCAGTTAATAGTATAGTAATTGCTCCTGCAAGAACTGGTAGTGATAGTAATAAAAGAATTGCTGTAATAAGAACAGATCATACAAATAAAGGAGTTTTATCAAGTATTATACCAAATGGACGTATATTTATAATAGTTGAAATGAAATTTACTGCACCTAAAATTGAGGAAATTCCTGCTAAATGTAAACTAAAAATCACTAAATCTACTGAAGGCCCATTATGTGTTAAATTAGAAGAAAGAGGAGGGTAAA	25	Germany	R6	Int3	Waghausel_2	NA	hand
C52	C.septempunctata	C.septempunctata	O113	AAGGATGGGATCTCCCCCTCCTATTGGATCAAAAAAAGAAGTATTAATATTACGATCTGTTAATAATATTGTAATTGCCCCGGCTAATACAGGTAATGATAATAAAAGTAAAATAGCAGTAATTAGTACTGATCATACAAAAAGAGGTGTCTTATCAAGGTTTATGCCAAATGGTCGTATATTTATAATAGTTGAAATAAAATTTACGGCTCCTAAAATAGATGAGATACCTGCTAAGTGTAAACTAAAAATTACTAAATCTACTGAAGGCCCATTATGAGCTAAGTTAGAGGATAAAGGAGGATAGA	3812	Germany	R6	Int3	Waghausel_2	NA	hand
C52	C.septempunctata	C.septempunctata	O132	AAGGATGGGATCCCCCCCTCCTATTGGATCAAAAAAAGAAGTATTAATATTACGATCTGTTAATAATATTGTAATTGCCCCGGCTAATACAGGTAATGATAATAAAAGTAAAATAGCAGTAATTAGTACTGATCATACAAAAAGAGGTGTCTTATCAAGGTTTATGCCAAATGGTCGTATATTTATAATAGTTGAAATAAAATTTACGGCTCCTAAAATAGATGAGATACCTGCTAAGTGTAAACTAAAAATTACTAAATCCACTGAAGGCCCATTATGAGCTAAGTTAGAAGATAAAGGAGGGTAGA	50	Germany	R6	Int3	Waghausel_2	NA	hand
C52	C.septempunctata	H.axyridis	O155	TAAAATTGGGTCTCCCCCACCGGTTGGGTCAAAAAAAGAAGAATTTAAGTTTCGGTCAGTTAATAGTATAGTAATTGCTCCTGCAAGAACTGGTAGTGATAGTAATAAAAGAATTGCTGTAATAAGAACAGATCATACAAATAAAGGAGTTTTATCAAGTATTATACCAAATGGACGTATATTTATAATAGTTGAAATGAAATTTACTGCACCTAAAATTGAGGAAATTCCTGCTAAATGTAAACTAAAAATCACTAAATCTACTGAAGGCCCATTATGTGTTAAATTAGAAGAAAGAGGAGGGTAAA	45	Germany	R6	Int3	Waghausel_2	NA	hand
C53	H.axyridis	H.axyridis	O103	TTTACCCTCCTCTTTCTTCTAATTTAACACATAATGGGCCTTCAGTAGATTTAGTGATTTTTAGTTTACATTTAGCAGGAATTTTCTCAATTTTAGGTGCAGTAAATTTCATTTCAACTATTATAAATATACGTCCATTTGGTATAATACTTGATTAAACTCCTTTATTTGTATGATCTGTTCTTATTACAGCAATTCTTTTATTATTATCACTACCAGTTCTTGCAGGAGCAATTACTATACTATTAACTGACCGAAACTTAAATTCTTCTTTTTTTGATCCAACCGGTGGGGGAGACCCAATTTTA	61	Germany	R1	Int1	Kandel_1	SP2	hand
C53	H.axyridis	H.axyridis	O112	TAAAATTGGGTCTCCCCCACCGGTTGGATCAAAAAAAGAATAATTTACTTTTCGGTCAGTTAATAGTATAGTAATTGCTCCTGCAAGAACTGGAAGTGATAATAATAAAAGAATTGCTGTAATAAGAACAGATCATACAAATAAAGAAGTTTTATCAAGTATTATACCAAATGGACGTATATTTATAATAGTTGAAATGAAATTTACTGCACCTAAAATTGAGGAAATTCCTGCTAAATGTAAACTAAAAATCACTTAATCTACTGAAGGCCCATAATGTGTTAAATTAGAAGAAAGAGGAGGGTAAA	50	Germany	R1	Int1	Kandel_1	SP2	hand
C53	H.axyridis	C.septempunctata	O113	AAGGATGGGATCTCCCCCTCCTATTGGATCAAAAAAAGAAGTATTAATATTACGATCTGTTAATAATATTGTAATTGCCCCGGCTAATACAGGTAATGATAATAAAAGTAAAATAGCAGTAATTAGTACTGATCATACAAAAAGAGGTGTCTTATCAAGGTTTATGCCAAATGGTCGTATATTTATAATAGTTGAAATAAAATTTACGGCTCCTAAAATAGATGAGATACCTGCTAAGTGTAAACTAAAAATTACTAAATCTACTGAAGGCCCATTATGAGCTAAGTTAGAGGATAAAGGAGGATAGA	195	Germany	R1	Int1	Kandel_1	SP2	hand
C53	H.axyridis	H.axyridis	O136	TAAAATTGGGTCTCCCCCACCGGTTGGATCAAAAAAAGAAGAATTTAAGTTTCGGTCAGTTAATAGTATAGTAATTGCTCCTGCAAGAACTGGAAGTGATAATAATAAAAGAATTGCTGTAATAAGAACAGATCATACAAATAAAGGAGTTTTATCAAGTATTATACCAAATAGACGTATATTTATAATAGTTGAAATGAAATTTACTGCACCTAAAATTGAGGAAATTCCTGCTAAATGTAAACTAAAAATCACTAAATCTACTGAAGGCCCATTATGTGTTAAATTAGAAGAAAGAGGAGGGTAAA	171	Germany	R1	Int1	Kandel_1	SP2	hand
C53	H.axyridis	H.axyridis	O155	TAAAATTGGGTCTCCCCCACCGGTTGGGTCAAAAAAAGAAGAATTTAAGTTTCGGTCAGTTAATAGTATAGTAATTGCTCCTGCAAGAACTGGTAGTGATAGTAATAAAAGAATTGCTGTAATAAGAACAGATCATACAAATAAAGGAGTTTTATCAAGTATTATACCAAATGGACGTATATTTATAATAGTTGAAATGAAATTTACTGCACCTAAAATTGAGGAAATTCCTGCTAAATGTAAACTAAAAATCACTAAATCTACTGAAGGCCCATTATGTGTTAAATTAGAAGAAAGAGGAGGGTAAA	3926	Germany	R1	Int1	Kandel_1	SP2	hand
C53	H.axyridis	H.axyridis	O62	TAAAATTGGGTCTCCCCCACCGGTTGGATCAAAAAAAGAAGAATTTAAGTTTCGGTCAGTTAATAGCATAGTAATTGCCCCTGCAAGAACTGGTAGTGATAATAATAAAAGAATTGCTGTAATAAGAACAGATCATACAAATAAAGGAGTTTTATCAAGTATTATACCAAATGGACGTATATTTATAATAGTTGAAATGAAATTTACTGCACCTAAAATTGAGAAAATTCCTGCTAAATGTAAACTAAAAATCACTAAATCTACTGAAGGCCCATTATGTGTTAAATTAGAAGAAAGAGGGGGGTAAA	273	Germany	R1	Int1	Kandel_1	SP2	hand
C54	C.septempunctata	C.septempunctata	O113	AAGGATGGGATCTCCCCCTCCTATTGGATCAAAAAAAGAAGTATTAATATTACGATCTGTTAATAATATTGTAATTGCCCCGGCTAATACAGGTAATGATAATAAAAGTAAAATAGCAGTAATTAGTACTGATCATACAAAAAGAGGTGTCTTATCAAGGTTTATGCCAAATGGTCGTATATTTATAATAGTTGAAATAAAATTTACGGCTCCTAAAATAGATGAGATACCTGCTAAGTGTAAACTAAAAATTACTAAATCTACTGAAGGCCCATTATGAGCTAAGTTAGAGGATAAAGGAGGATAGA	5449	Germany	R6	Int3	Waghausel_2	NA	hand
C54	C.septempunctata	H.axyridis	O155	TAAAATTGGGTCTCCCCCACCGGTTGGGTCAAAAAAAGAAGAATTTAAGTTTCGGTCAGTTAATAGTATAGTAATTGCTCCTGCAAGAACTGGTAGTGATAGTAATAAAAGAATTGCTGTAATAAGAACAGATCATACAAATAAAGGAGTTTTATCAAGTATTATACCAAATGGACGTATATTTATAATAGTTGAAATGAAATTTACTGCACCTAAAATTGAGGAAATTCCTGCTAAATGTAAACTAAAAATCACTAAATCTACTGAAGGCCCATTATGTGTTAAATTAGAAGAAAGAGGAGGGTAAA	49	Germany	R6	Int3	Waghausel_2	NA	hand
C55	C.septempunctata	C.septempunctata	O113	AAGGATGGGATCTCCCCCTCCTATTGGATCAAAAAAAGAAGTATTAATATTACGATCTGTTAATAATATTGTAATTGCCCCGGCTAATACAGGTAATGATAATAAAAGTAAAATAGCAGTAATTAGTACTGATCATACAAAAAGAGGTGTCTTATCAAGGTTTATGCCAAATGGTCGTATATTTATAATAGTTGAAATAAAATTTACGGCTCCTAAAATAGATGAGATACCTGCTAAGTGTAAACTAAAAATTACTAAATCTACTGAAGGCCCATTATGAGCTAAGTTAGAGGATAAAGGAGGATAGA	3369	Germany	R6	Int3	Waghausel_2	NA	hand
C55	C.septempunctata	H.axyridis	O155	TAAAATTGGGTCTCCCCCACCGGTTGGGTCAAAAAAAGAAGAATTTAAGTTTCGGTCAGTTAATAGTATAGTAATTGCTCCTGCAAGAACTGGTAGTGATAGTAATAAAAGAATTGCTGTAATAAGAACAGATCATACAAATAAAGGAGTTTTATCAAGTATTATACCAAATGGACGTATATTTATAATAGTTGAAATGAAATTTACTGCACCTAAAATTGAGGAAATTCCTGCTAAATGTAAACTAAAAATCACTAAATCTACTGAAGGCCCATTATGTGTTAAATTAGAAGAAAGAGGAGGGTAAA	29	Germany	R6	Int3	Waghausel_2	NA	hand
C56	C.septempunctata	C.septempunctata	O134	AAGGATGGGATCTCCCCCTCCTGTTGGATCAAAAAAAGAAGTATTAATATTACGATCTGTTAATAATATTGTAATTGCCCCGGCTAATACAGGTAATGATAATAAAAGTAAAATAGCAGTAATTAGTACTGATCATACAAAAAGAGGTGTCTTATCAAGGTTTATGCCAAATGGTCGTATATTTATAATAGTTGAAATAAAATTTACGGCTCCTAAAATAGATGAGATACCTGCTAAGTGTAAACTAAAAATTACTAAATCTACTGAAGGCCCATTATGAGCTAAGTTAGAGGATAAAGGAGGATAGA	1077	Germany	R6	Int3	Waghausel_2	SP2	hand
C56	C.septempunctata	H.axyridis	O155	TAAAATTGGGTCTCCCCCACCGGTTGGGTCAAAAAAAGAAGAATTTAAGTTTCGGTCAGTTAATAGTATAGTAATTGCTCCTGCAAGAACTGGTAGTGATAGTAATAAAAGAATTGCTGTAATAAGAACAGATCATACAAATAAAGGAGTTTTATCAAGTATTATACCAAATGGACGTATATTTATAATAGTTGAAATGAAATTTACTGCACCTAAAATTGAGGAAATTCCTGCTAAATGTAAACTAAAAATCACTAAATCTACTGAAGGCCCATTATGTGTTAAATTAGAAGAAAGAGGAGGGTAAA	13	Germany	R6	Int3	Waghausel_2	SP2	hand
C57	C.septempunctata	C.septempunctata	O113	AAGGATGGGATCTCCCCCTCCTATTGGATCAAAAAAAGAAGTATTAATATTACGATCTGTTAATAATATTGTAATTGCCCCGGCTAATACAGGTAATGATAATAAAAGTAAAATAGCAGTAATTAGTACTGATCATACAAAAAGAGGTGTCTTATCAAGGTTTATGCCAAATGGTCGTATATTTATAATAGTTGAAATAAAATTTACGGCTCCTAAAATAGATGAGATACCTGCTAAGTGTAAACTAAAAATTACTAAATCTACTGAAGGCCCATTATGAGCTAAGTTAGAGGATAAAGGAGGATAGA	2377	Germany	R6	Int3	Waghausel_2	NA	hand
C57	C.septempunctata	H.axyridis	O155	TAAAATTGGGTCTCCCCCACCGGTTGGGTCAAAAAAAGAAGAATTTAAGTTTCGGTCAGTTAATAGTATAGTAATTGCTCCTGCAAGAACTGGTAGTGATAGTAATAAAAGAATTGCTGTAATAAGAACAGATCATACAAATAAAGGAGTTTTATCAAGTATTATACCAAATGGACGTATATTTATAATAGTTGAAATGAAATTTACTGCACCTAAAATTGAGGAAATTCCTGCTAAATGTAAACTAAAAATCACTAAATCTACTGAAGGCCCATTATGTGTTAAATTAGAAGAAAGAGGAGGGTAAA	19	Germany	R6	Int3	Waghausel_2	NA	hand
C59	H.axyridis	H.axyridis	O103	TTTACCCTCCTCTTTCTTCTAATTTAACACATAATGGGCCTTCAGTAGATTTAGTGATTTTTAGTTTACATTTAGCAGGAATTTTCTCAATTTTAGGTGCAGTAAATTTCATTTCAACTATTATAAATATACGTCCATTTGGTATAATACTTGATTAAACTCCTTTATTTGTATGATCTGTTCTTATTACAGCAATTCTTTTATTATTATCACTACCAGTTCTTGCAGGAGCAATTACTATACTATTAACTGACCGAAACTTAAATTCTTCTTTTTTTGATCCAACCGGTGGGGGAGACCCAATTTTA	43	Switzerland	R1	Int1	7	SP4	CombiTrap
C59	H.axyridis	H.axyridis	O107	TAAAATTGGGTCTCCCCCACCGGTTGGATCAAAAAAAGAAGAATTTAAGTTTCGGTCAGTTAAAAGTATAGTAATTGCTCCTGCAAGAACTGGAAGTGATAATAATAAAAGAATTGCTGTAATAAGAACAGATCATACAAATAAAGGAGTTTTATCAAGTATTATACCAAATGGACGTATATTTATAATAGTTGAAATGAAATTTACTGCACCTAAAATTGAGGAAATTCCTGCTAAATGTAAACTAAAAATCACTAAATCTACTGAAGGCCCATTATTTGTTAAATTAGAAGAAAGAGGAGGGTAAA	107	Switzerland	R1	Int1	7	SP4	CombiTrap
C59	H.axyridis	H.axyridis	O112	TAAAATTGGGTCTCCCCCACCGGTTGGATCAAAAAAAGAATAATTTACTTTTCGGTCAGTTAATAGTATAGTAATTGCTCCTGCAAGAACTGGAAGTGATAATAATAAAAGAATTGCTGTAATAAGAACAGATCATACAAATAAAGAAGTTTTATCAAGTATTATACCAAATGGACGTATATTTATAATAGTTGAAATGAAATTTACTGCACCTAAAATTGAGGAAATTCCTGCTAAATGTAAACTAAAAATCACTTAATCTACTGAAGGCCCATAATGTGTTAAATTAGAAGAAAGAGGAGGGTAAA	15	Switzerland	R1	Int1	7	SP4	CombiTrap
C59	H.axyridis	C.septempunctata	O113	AAGGATGGGATCTCCCCCTCCTATTGGATCAAAAAAAGAAGTATTAATATTACGATCTGTTAATAATATTGTAATTGCCCCGGCTAATACAGGTAATGATAATAAAAGTAAAATAGCAGTAATTAGTACTGATCATACAAAAAGAGGTGTCTTATCAAGGTTTATGCCAAATGGTCGTATATTTATAATAGTTGAAATAAAATTTACGGCTCCTAAAATAGATGAGATACCTGCTAAGTGTAAACTAAAAATTACTAAATCTACTGAAGGCCCATTATGAGCTAAGTTAGAGGATAAAGGAGGATAGA	67	Switzerland	R1	Int1	7	SP4	CombiTrap
C59	H.axyridis	H.axyridis	O140	TTTACCCTCCTCTTTCTTCTAATTTAACACATAATGGGCCTTCAGTACATTTAGTGATTTTTAGTTTACATTTAGCAGGAATTTCCTCAATTTTAGGTGCAGTAAATTTCATTTCAACTATTATAAATATACGTCCATTTGGTATAATACTTGATAAAACTCCTTTATTTGTATGATCTGTTCTTATTACAGCAATTCTTTTATTATTATCACTTCCATTTCTTGCAGGAGCAATTACTATACTATTAACTGACCGAAACTTAAATTCTTCTTTTTTTGATCCAACCGGTGGGGGAGACCCAATTTTA	17	Switzerland	R1	Int1	7	SP4	CombiTrap
C59	H.axyridis	H.axyridis	O146	TTTACCCTCCTCTTTCTTCTAATTTAACACATTATGGGCCTTCAGTAGATTTAGTGATTTTTAGTTTACATTTAGCAGGAATTTCCTCAATTTTAGGTGCAGTAAATTTCATTTCAACTATTATAAATATACGTCCATTTGGTATAATACTTGATAAAACTTCTTTATTTGTATGATCTGTTCTTATTACAGCAATTCTTTTATTATTATCACTTCCAGTTCTTGCAGGAGCAATTACTATACTATTAACTGACCGAAACTTAAATTCTTCTTTTTTTGATCCAACCGGTGGGGGAGACCCAATTTTA	22	Switzerland	R1	Int1	7	SP4	CombiTrap
C59	H.axyridis	H.axyridis	O154	TTTACCCCCCTCTTTCTTCTAATTTAACACATAATGGGCCTTCAGTAGATTTAGTGATTTTTAGTTTACATTTAGCAGGAATTTCCTCAATTTTAGGTGCAGTAAATTTCATTTCAACTATTATAAATATACGTCCATTTGGTATAATACTTGATAAAACTCCTTTATTTGTATGATCTGTTCTTATTACAGCAATTCTTTTATTATTATCACTACCAGTTCTTGCAGGGGCAATTACTATGCTATTAACTGACCGAAACTTAAATTCTTCTTTTTTTGATCCAACCGGTGGGGGAGACCCAATTTTA	646	Switzerland	R1	Int1	7	SP4	CombiTrap
C59	H.axyridis	H.axyridis	O155	TAAAATTGGGTCTCCCCCACCGGTTGGGTCAAAAAAAGAAGAATTTAAGTTTCGGTCAGTTAATAGTATAGTAATTGCTCCTGCAAGAACTGGTAGTGATAGTAATAAAAGAATTGCTGTAATAAGAACAGATCATACAAATAAAGGAGTTTTATCAAGTATTATACCAAATGGACGTATATTTATAATAGTTGAAATGAAATTTACTGCACCTAAAATTGAGGAAATTCCTGCTAAATGTAAACTAAAAATCACTAAATCTACTGAAGGCCCATTATGTGTTAAATTAGAAGAAAGAGGAGGGTAAA	2502	Switzerland	R1	Int1	7	SP4	CombiTrap
C59	H.axyridis	H.axyridis	O57	TAAAATTGGGTCTCCCCCACCGGTTGGATCAAAAAAAGAAGAAAAAAGAAGTTTCGGTCAGTTAATAGTATAGTAATTGCTCCTGCAAGAACTGGAAGTGATAACAATAAAAGAATTGCTGTAATAAGAACAGATCATACAAATAAAGGAGTTTTATCAAGTATTATACCAAATGGACGTATATTTATAATAGTTGAAATGAAATTTACTGCACCTAAAATTGAGGAAATTCCTGCTAAATGTAAACTAAAAATCACTAAATCTACTGAAGGCCCATTATGTGTTAAATTAGAAGAAAGAGGAGGGTAAA	13	Switzerland	R1	Int1	7	SP4	CombiTrap
C59	H.axyridis	H.axyridis	O82	TTTACCCTCCTCTTTCTTCTAATTTAACACATAATGGGCCTTCAGTAGATTTAGTGATTTTTAGTTTACATTAAGCAGGAATTTCCTCAATTTTAGGTGCAGTAAATTTCATTTCAACTATTATAAATATACGTCCATTTGGTATAATACTTGATAAAACTCCTTTATTTGTATGATCTGTTCTTATTACAGCAATTCTTTAATTATTATCACTACCAGTTCTTGCAGGAGCAATTACTATACTATTAACTGACCGAAACTTAAATTCTTCTTTTTTTGATCCAACCGGTGGGGGAGACCCAATTTTA	20	Switzerland	R1	Int1	7	SP4	CombiTrap
C60	H.axyridis	H.axyridis	O102	TAAAATTGGGTCTCCCCCACCGGTTGGATCAAAAAAAGAAGAATTTAAGTTTCGGTCAGTTAATAGCATAGTAATTGCCCCTGCAAGAACTGGTAGTGATAATAATAAAAGAATTGCTGTAATAAGAACAGATCATACAAATAAAGGAGTTTTATCAAGTATTATACCAAATGGACGTATATTTATAATAGTTGAAATGAAATTTACTGCACCTAAAATTGAGGAAATTCCTGCTAAATGTAAACTAAAAATCACTAAATCTACTGAAGGTCCATTATGTGTTAAATTAGAAGAAAGAGGGGGGTAAA	27	Switzerland	R1	Int1	9	SP5	CombiTrap
C60	H.axyridis	H.axyridis	O111	TAAAATTGGGTCTCCCCCACCGGTTGGATCAAAAAAAGAAGAATTTAAGTTTCGGTCAGTTAATAGTATAGTAATTGCTCCTGCAAGAACTGGAAGTGATAACAATAAAAGAATTGCTGTAATAAGAACAGATCATACAAATAAAGGAGTTTTATCAAGTATTATACCAAATGGACGTATATTTATAATAGTTGAAATGAAATTTACTGCACCTAAAATTGAGGAAATTCCTGCTAAATGTAAACTAAAAATCACTAAATCTACTGAAGGCCCATTATGTGTTAAATTAGAAGAAAGAGGAGGGTAAA	52	Switzerland	R1	Int1	9	SP5	CombiTrap
C60	H.axyridis	C.septempunctata	O113	AAGGATGGGATCTCCCCCTCCTATTGGATCAAAAAAAGAAGTATTAATATTACGATCTGTTAATAATATTGTAATTGCCCCGGCTAATACAGGTAATGATAATAAAAGTAAAATAGCAGTAATTAGTACTGATCATACAAAAAGAGGTGTCTTATCAAGGTTTATGCCAAATGGTCGTATATTTATAATAGTTGAAATAAAATTTACGGCTCCTAAAATAGATGAGATACCTGCTAAGTGTAAACTAAAAATTACTAAATCTACTGAAGGCCCATTATGAGCTAAGTTAGAGGATAAAGGAGGATAGA	66	Switzerland	R1	Int1	9	SP5	CombiTrap
C60	H.axyridis	H.axyridis	O155	TAAAATTGGGTCTCCCCCACCGGTTGGGTCAAAAAAAGAAGAATTTAAGTTTCGGTCAGTTAATAGTATAGTAATTGCTCCTGCAAGAACTGGTAGTGATAGTAATAAAAGAATTGCTGTAATAAGAACAGATCATACAAATAAAGGAGTTTTATCAAGTATTATACCAAATGGACGTATATTTATAATAGTTGAAATGAAATTTACTGCACCTAAAATTGAGGAAATTCCTGCTAAATGTAAACTAAAAATCACTAAATCTACTGAAGGCCCATTATGTGTTAAATTAGAAGAAAGAGGAGGGTAAA	1015	Switzerland	R1	Int1	9	SP5	CombiTrap
C61	H.axyridis	H.axyridis	O111	TAAAATTGGGTCTCCCCCACCGGTTGGATCAAAAAAAGAAGAATTTAAGTTTCGGTCAGTTAATAGTATAGTAATTGCTCCTGCAAGAACTGGAAGTGATAACAATAAAAGAATTGCTGTAATAAGAACAGATCATACAAATAAAGGAGTTTTATCAAGTATTATACCAAATGGACGTATATTTATAATAGTTGAAATGAAATTTACTGCACCTAAAATTGAGGAAATTCCTGCTAAATGTAAACTAAAAATCACTAAATCTACTGAAGGCCCATTATGTGTTAAATTAGAAGAAAGAGGAGGGTAAA	101	Switzerland	R1	Int1	7	SP4	CombiTrap
C61	H.axyridis	C.septempunctata	O113	AAGGATGGGATCTCCCCCTCCTATTGGATCAAAAAAAGAAGTATTAATATTACGATCTGTTAATAATATTGTAATTGCCCCGGCTAATACAGGTAATGATAATAAAAGTAAAATAGCAGTAATTAGTACTGATCATACAAAAAGAGGTGTCTTATCAAGGTTTATGCCAAATGGTCGTATATTTATAATAGTTGAAATAAAATTTACGGCTCCTAAAATAGATGAGATACCTGCTAAGTGTAAACTAAAAATTACTAAATCTACTGAAGGCCCATTATGAGCTAAGTTAGAGGATAAAGGAGGATAGA	65	Switzerland	R1	Int1	7	SP4	CombiTrap
C61	H.axyridis	H.axyridis	O155	TAAAATTGGGTCTCCCCCACCGGTTGGGTCAAAAAAAGAAGAATTTAAGTTTCGGTCAGTTAATAGTATAGTAATTGCTCCTGCAAGAACTGGTAGTGATAGTAATAAAAGAATTGCTGTAATAAGAACAGATCATACAAATAAAGGAGTTTTATCAAGTATTATACCAAATGGACGTATATTTATAATAGTTGAAATGAAATTTACTGCACCTAAAATTGAGGAAATTCCTGCTAAATGTAAACTAAAAATCACTAAATCTACTGAAGGCCCATTATGTGTTAAATTAGAAGAAAGAGGAGGGTAAA	794	Switzerland	R1	Int1	7	SP4	CombiTrap
C61	H.axyridis	H.axyridis	O62	TAAAATTGGGTCTCCCCCACCGGTTGGATCAAAAAAAGAAGAATTTAAGTTTCGGTCAGTTAATAGCATAGTAATTGCCCCTGCAAGAACTGGTAGTGATAATAATAAAAGAATTGCTGTAATAAGAACAGATCATACAAATAAAGGAGTTTTATCAAGTATTATACCAAATGGACGTATATTTATAATAGTTGAAATGAAATTTACTGCACCTAAAATTGAGAAAATTCCTGCTAAATGTAAACTAAAAATCACTAAATCTACTGAAGGCCCATTATGTGTTAAATTAGAAGAAAGAGGGGGGTAAA	333	Switzerland	R1	Int1	7	SP4	CombiTrap
C62	C.septempunctata	C.septempunctata	O113	AAGGATGGGATCTCCCCCTCCTATTGGATCAAAAAAAGAAGTATTAATATTACGATCTGTTAATAATATTGTAATTGCCCCGGCTAATACAGGTAATGATAATAAAAGTAAAATAGCAGTAATTAGTACTGATCATACAAAAAGAGGTGTCTTATCAAGGTTTATGCCAAATGGTCGTATATTTATAATAGTTGAAATAAAATTTACGGCTCCTAAAATAGATGAGATACCTGCTAAGTGTAAACTAAAAATTACTAAATCTACTGAAGGCCCATTATGAGCTAAGTTAGAGGATAAAGGAGGATAGA	1165	Germany	R1	Int1	Schwegenheim	SP4	hand
C63	C.septempunctata	C.septempunctata	O116	AAGGATGGGATCTCCCCCTCCTATTGGATCAAAAAAAGAAGTATTAATATTACGATCTGTTAATAATATTGTAATTGCCCCGGCTAATACAGGTAATGATAATAAAAGTAAAATAGCAGTAATTAGTACTGATCATACAAAAAGAGGTGTCTTATCAAGGTTTATGCCAAATGGTCGTATATTTATAATAGTTGAAATAAAATTTACGGCTCCTAAAATAGATGAGATACCTGCTAAGTGTAAACTAAAAATTACTAAATCTACTGAAGGTCCATTATGAGCTAAGTTAGAGGATAAAGGAGGGTAGA	2016	Germany	R1	Int1	Schwegenheim	SP4	hand
C63	C.septempunctata	H.axyridis	O155	TAAAATTGGGTCTCCCCCACCGGTTGGGTCAAAAAAAGAAGAATTTAAGTTTCGGTCAGTTAATAGTATAGTAATTGCTCCTGCAAGAACTGGTAGTGATAGTAATAAAAGAATTGCTGTAATAAGAACAGATCATACAAATAAAGGAGTTTTATCAAGTATTATACCAAATGGACGTATATTTATAATAGTTGAAATGAAATTTACTGCACCTAAAATTGAGGAAATTCCTGCTAAATGTAAACTAAAAATCACTAAATCTACTGAAGGCCCATTATGTGTTAAATTAGAAGAAAGAGGAGGGTAAA	21	Germany	R1	Int1	Schwegenheim	SP4	hand
C64	C.septempunctata	C.septempunctata	O113	AAGGATGGGATCTCCCCCTCCTATTGGATCAAAAAAAGAAGTATTAATATTACGATCTGTTAATAATATTGTAATTGCCCCGGCTAATACAGGTAATGATAATAAAAGTAAAATAGCAGTAATTAGTACTGATCATACAAAAAGAGGTGTCTTATCAAGGTTTATGCCAAATGGTCGTATATTTATAATAGTTGAAATAAAATTTACGGCTCCTAAAATAGATGAGATACCTGCTAAGTGTAAACTAAAAATTACTAAATCTACTGAAGGCCCATTATGAGCTAAGTTAGAGGATAAAGGAGGATAGA	1002	Germany	R1	Int1	Schwegenheim	SP4	hand
C65	C.septempunctata	C.septempunctata	O113	AAGGATGGGATCTCCCCCTCCTATTGGATCAAAAAAAGAAGTATTAATATTACGATCTGTTAATAATATTGTAATTGCCCCGGCTAATACAGGTAATGATAATAAAAGTAAAATAGCAGTAATTAGTACTGATCATACAAAAAGAGGTGTCTTATCAAGGTTTATGCCAAATGGTCGTATATTTATAATAGTTGAAATAAAATTTACGGCTCCTAAAATAGATGAGATACCTGCTAAGTGTAAACTAAAAATTACTAAATCTACTGAAGGCCCATTATGAGCTAAGTTAGAGGATAAAGGAGGATAGA	3411	Germany	R1	Int1	Schwegenheim	SP4	hand
C65	C.septempunctata	H.axyridis	O155	TAAAATTGGGTCTCCCCCACCGGTTGGGTCAAAAAAAGAAGAATTTAAGTTTCGGTCAGTTAATAGTATAGTAATTGCTCCTGCAAGAACTGGTAGTGATAGTAATAAAAGAATTGCTGTAATAAGAACAGATCATACAAATAAAGGAGTTTTATCAAGTATTATACCAAATGGACGTATATTTATAATAGTTGAAATGAAATTTACTGCACCTAAAATTGAGGAAATTCCTGCTAAATGTAAACTAAAAATCACTAAATCTACTGAAGGCCCATTATGTGTTAAATTAGAAGAAAGAGGAGGGTAAA	16	Germany	R1	Int1	Schwegenheim	SP4	hand
C66	C.septempunctata	C.septempunctata	O116	AAGGATGGGATCTCCCCCTCCTATTGGATCAAAAAAAGAAGTATTAATATTACGATCTGTTAATAATATTGTAATTGCCCCGGCTAATACAGGTAATGATAATAAAAGTAAAATAGCAGTAATTAGTACTGATCATACAAAAAGAGGTGTCTTATCAAGGTTTATGCCAAATGGTCGTATATTTATAATAGTTGAAATAAAATTTACGGCTCCTAAAATAGATGAGATACCTGCTAAGTGTAAACTAAAAATTACTAAATCTACTGAAGGTCCATTATGAGCTAAGTTAGAGGATAAAGGAGGGTAGA	2688	Germany	R6	Int3	Waghausel_2	SP3	hand
C67	C.septempunctata	C.septempunctata	O113	AAGGATGGGATCTCCCCCTCCTATTGGATCAAAAAAAGAAGTATTAATATTACGATCTGTTAATAATATTGTAATTGCCCCGGCTAATACAGGTAATGATAATAAAAGTAAAATAGCAGTAATTAGTACTGATCATACAAAAAGAGGTGTCTTATCAAGGTTTATGCCAAATGGTCGTATATTTATAATAGTTGAAATAAAATTTACGGCTCCTAAAATAGATGAGATACCTGCTAAGTGTAAACTAAAAATTACTAAATCTACTGAAGGCCCATTATGAGCTAAGTTAGAGGATAAAGGAGGATAGA	858	Germany	R4	Int2	Waghausel_2	NA	hand
C68	C.septempunctata	C.septempunctata	O113	AAGGATGGGATCTCCCCCTCCTATTGGATCAAAAAAAGAAGTATTAATATTACGATCTGTTAATAATATTGTAATTGCCCCGGCTAATACAGGTAATGATAATAAAAGTAAAATAGCAGTAATTAGTACTGATCATACAAAAAGAGGTGTCTTATCAAGGTTTATGCCAAATGGTCGTATATTTATAATAGTTGAAATAAAATTTACGGCTCCTAAAATAGATGAGATACCTGCTAAGTGTAAACTAAAAATTACTAAATCTACTGAAGGCCCATTATGAGCTAAGTTAGAGGATAAAGGAGGATAGA	957	Germany	R5	Int3	Waghausel_2	NA	hand
C69	C.septempunctata	C.septempunctata	O116	AAGGATGGGATCTCCCCCTCCTATTGGATCAAAAAAAGAAGTATTAATATTACGATCTGTTAATAATATTGTAATTGCCCCGGCTAATACAGGTAATGATAATAAAAGTAAAATAGCAGTAATTAGTACTGATCATACAAAAAGAGGTGTCTTATCAAGGTTTATGCCAAATGGTCGTATATTTATAATAGTTGAAATAAAATTTACGGCTCCTAAAATAGATGAGATACCTGCTAAGTGTAAACTAAAAATTACTAAATCTACTGAAGGTCCATTATGAGCTAAGTTAGAGGATAAAGGAGGGTAGA	701	Germany	R5	Int3	Waghausel_2	NA	hand
C70	C.septempunctata	C.septempunctata	O113	AAGGATGGGATCTCCCCCTCCTATTGGATCAAAAAAAGAAGTATTAATATTACGATCTGTTAATAATATTGTAATTGCCCCGGCTAATACAGGTAATGATAATAAAAGTAAAATAGCAGTAATTAGTACTGATCATACAAAAAGAGGTGTCTTATCAAGGTTTATGCCAAATGGTCGTATATTTATAATAGTTGAAATAAAATTTACGGCTCCTAAAATAGATGAGATACCTGCTAAGTGTAAACTAAAAATTACTAAATCTACTGAAGGCCCATTATGAGCTAAGTTAGAGGATAAAGGAGGATAGA	628	Germany	R8	Int4	Waghausel_1	NA	hand
C71	C.septempunctata	C.septempunctata	O133	TCTACCCTCCTTTATCCTCTAACTTAGCTCATAATGGGCCTTCAGTAGATTTAGTAATTTTTAGTTTACACTTAGCAGGTATCTCATCTATTTTAGGAGCCGTAAATTTTATTTCAACTATTATAAATATACGACCATTTGGCATAAACCTTGATAAGACACCTCTTTTTGTATGATCAGTACTAATTACTGCTATTTTACTTTTATTATCATTACCTGTATTAGCCGGGGCAATTACAATATTATTAACAGATCGTAATATTAATACTTCTTTTTTTGATCCAATAGGAGGGGGAGATCCCATCCTT	595	Germany	R7	Int4	Waghausel_1	NA	hand
C72	C.septempunctata	C.septempunctata	O133	TCTACCCTCCTTTATCCTCTAACTTAGCTCATAATGGGCCTTCAGTAGATTTAGTAATTTTTAGTTTACACTTAGCAGGTATCTCATCTATTTTAGGAGCCGTAAATTTTATTTCAACTATTATAAATATACGACCATTTGGCATAAACCTTGATAAGACACCTCTTTTTGTATGATCAGTACTAATTACTGCTATTTTACTTTTATTATCATTACCTGTATTAGCCGGGGCAATTACAATATTATTAACAGATCGTAATATTAATACTTCTTTTTTTGATCCAATAGGAGGGGGAGATCCCATCCTT	1398	Germany	R7	Int4	Waghausel_1	NA	hand
C73	C.septempunctata	C.septempunctata	O116	AAGGATGGGATCTCCCCCTCCTATTGGATCAAAAAAAGAAGTATTAATATTACGATCTGTTAATAATATTGTAATTGCCCCGGCTAATACAGGTAATGATAATAAAAGTAAAATAGCAGTAATTAGTACTGATCATACAAAAAGAGGTGTCTTATCAAGGTTTATGCCAAATGGTCGTATATTTATAATAGTTGAAATAAAATTTACGGCTCCTAAAATAGATGAGATACCTGCTAAGTGTAAACTAAAAATTACTAAATCTACTGAAGGTCCATTATGAGCTAAGTTAGAGGATAAAGGAGGGTAGA	982	Germany	R7	Int4	Waghausel_1	NA	hand
C74	C.septempunctata	C.septempunctata	O113	AAGGATGGGATCTCCCCCTCCTATTGGATCAAAAAAAGAAGTATTAATATTACGATCTGTTAATAATATTGTAATTGCCCCGGCTAATACAGGTAATGATAATAAAAGTAAAATAGCAGTAATTAGTACTGATCATACAAAAAGAGGTGTCTTATCAAGGTTTATGCCAAATGGTCGTATATTTATAATAGTTGAAATAAAATTTACGGCTCCTAAAATAGATGAGATACCTGCTAAGTGTAAACTAAAAATTACTAAATCTACTGAAGGCCCATTATGAGCTAAGTTAGAGGATAAAGGAGGATAGA	2321	Germany	R7	Int4	Waghausel_1	NA	hand
C75	C.septempunctata	C.septempunctata	O113	AAGGATGGGATCTCCCCCTCCTATTGGATCAAAAAAAGAAGTATTAATATTACGATCTGTTAATAATATTGTAATTGCCCCGGCTAATACAGGTAATGATAATAAAAGTAAAATAGCAGTAATTAGTACTGATCATACAAAAAGAGGTGTCTTATCAAGGTTTATGCCAAATGGTCGTATATTTATAATAGTTGAAATAAAATTTACGGCTCCTAAAATAGATGAGATACCTGCTAAGTGTAAACTAAAAATTACTAAATCTACTGAAGGCCCATTATGAGCTAAGTTAGAGGATAAAGGAGGATAGA	3424	Germany	R7	Int4	Waghausel_1	NA	hand
C76	C.septempunctata	C.septempunctata	O87	TCTACCCTCCTTTATCCTCTAACTTAGCTCATAATGGACCTTCAGTAGATTTAGTAATTTTTAGTTTACACTTAGCAGGTATCTCATCTATTTTAGGAGCCGTAAATTTTATTTCAACTATTATAAATATACGACCATTTGGCATAAACCTTGATAAGACACCTCTTTTTGTATGATCAGTACTAATTACTGCTATTTTACTTTTATTATCATTACCTGTATTAGCCGGGGCAATTACAATATTATTAACAGATCGTAATATTAATACTTCTTTTTTTGATCCAATAGGAGGGGGGGATCCCATCCTT	2820	Germany	R7	Int4	Waghausel_1	NA	hand
C77	C.septempunctata	C.septempunctata	O116	AAGGATGGGATCTCCCCCTCCTATTGGATCAAAAAAAGAAGTATTAATATTACGATCTGTTAATAATATTGTAATTGCCCCGGCTAATACAGGTAATGATAATAAAAGTAAAATAGCAGTAATTAGTACTGATCATACAAAAAGAGGTGTCTTATCAAGGTTTATGCCAAATGGTCGTATATTTATAATAGTTGAAATAAAATTTACGGCTCCTAAAATAGATGAGATACCTGCTAAGTGTAAACTAAAAATTACTAAATCTACTGAAGGTCCATTATGAGCTAAGTTAGAGGATAAAGGAGGGTAGA	2015	Germany	R6	Int3	Waghausel_2	SP2	hand
C78	C.septempunctata	C.septempunctata	O113	AAGGATGGGATCTCCCCCTCCTATTGGATCAAAAAAAGAAGTATTAATATTACGATCTGTTAATAATATTGTAATTGCCCCGGCTAATACAGGTAATGATAATAAAAGTAAAATAGCAGTAATTAGTACTGATCATACAAAAAGAGGTGTCTTATCAAGGTTTATGCCAAATGGTCGTATATTTATAATAGTTGAAATAAAATTTACGGCTCCTAAAATAGATGAGATACCTGCTAAGTGTAAACTAAAAATTACTAAATCTACTGAAGGCCCATTATGAGCTAAGTTAGAGGATAAAGGAGGATAGA	4696	Germany	R7	Int4	Waghausel_1	NA	hand
C79	C.septempunctata	C.septempunctata	O127	TCTACCCTCCTTTATCCTCTAACTTAGCTCATAATGGGCCTTCAGTAGATTTAGTAATTTTTAGTTTACACTTAGCAGGTATTTCATCTATTTTAGGAGCCGTAAATTTTATTTCAACTATTATAAATATACGACCATTTGGCATAAACCTTGATAAGACACCTCTTTTTGTATGATCAGTACTAATTACTGCTATTTTACTTTTATTATCATTACCTGTATTAGCCGGGGCAATTACAATATTATTAACAGATCGTAATATTAATACTTCTTTTTTTGATCCAATAGGAGGGGGAGATCCCATCCTT	3456	Germany	R7	Int4	Weingarten_2	NA	hand
C80	C.septempunctata	C.septempunctata	O113	AAGGATGGGATCTCCCCCTCCTATTGGATCAAAAAAAGAAGTATTAATATTACGATCTGTTAATAATATTGTAATTGCCCCGGCTAATACAGGTAATGATAATAAAAGTAAAATAGCAGTAATTAGTACTGATCATACAAAAAGAGGTGTCTTATCAAGGTTTATGCCAAATGGTCGTATATTTATAATAGTTGAAATAAAATTTACGGCTCCTAAAATAGATGAGATACCTGCTAAGTGTAAACTAAAAATTACTAAATCTACTGAAGGCCCATTATGAGCTAAGTTAGAGGATAAAGGAGGATAGA	1557	Germany	R7	Int4	Weingarten	NA	hand
C81	C.septempunctata	C.septempunctata	O133	TCTACCCTCCTTTATCCTCTAACTTAGCTCATAATGGGCCTTCAGTAGATTTAGTAATTTTTAGTTTACACTTAGCAGGTATCTCATCTATTTTAGGAGCCGTAAATTTTATTTCAACTATTATAAATATACGACCATTTGGCATAAACCTTGATAAGACACCTCTTTTTGTATGATCAGTACTAATTACTGCTATTTTACTTTTATTATCATTACCTGTATTAGCCGGGGCAATTACAATATTATTAACAGATCGTAATATTAATACTTCTTTTTTTGATCCAATAGGAGGGGGAGATCCCATCCTT	2559	Germany	R7	Int4	Weingarten	NA	hand
C83	C.septempunctata	C.septempunctata	O113	AAGGATGGGATCTCCCCCTCCTATTGGATCAAAAAAAGAAGTATTAATATTACGATCTGTTAATAATATTGTAATTGCCCCGGCTAATACAGGTAATGATAATAAAAGTAAAATAGCAGTAATTAGTACTGATCATACAAAAAGAGGTGTCTTATCAAGGTTTATGCCAAATGGTCGTATATTTATAATAGTTGAAATAAAATTTACGGCTCCTAAAATAGATGAGATACCTGCTAAGTGTAAACTAAAAATTACTAAATCTACTGAAGGCCCATTATGAGCTAAGTTAGAGGATAAAGGAGGATAGA	2216	Germany	R6	Int3	Waghausel_2	NA	hand
C84	C.septempunctata	C.septempunctata	O113	AAGGATGGGATCTCCCCCTCCTATTGGATCAAAAAAAGAAGTATTAATATTACGATCTGTTAATAATATTGTAATTGCCCCGGCTAATACAGGTAATGATAATAAAAGTAAAATAGCAGTAATTAGTACTGATCATACAAAAAGAGGTGTCTTATCAAGGTTTATGCCAAATGGTCGTATATTTATAATAGTTGAAATAAAATTTACGGCTCCTAAAATAGATGAGATACCTGCTAAGTGTAAACTAAAAATTACTAAATCTACTGAAGGCCCATTATGAGCTAAGTTAGAGGATAAAGGAGGATAGA	1287	Germany	R5	Int3	Weingarten	NA	hand
C85	C.septempunctata	C.septempunctata	O133	TCTACCCTCCTTTATCCTCTAACTTAGCTCATAATGGGCCTTCAGTAGATTTAGTAATTTTTAGTTTACACTTAGCAGGTATCTCATCTATTTTAGGAGCCGTAAATTTTATTTCAACTATTATAAATATACGACCATTTGGCATAAACCTTGATAAGACACCTCTTTTTGTATGATCAGTACTAATTACTGCTATTTTACTTTTATTATCATTACCTGTATTAGCCGGGGCAATTACAATATTATTAACAGATCGTAATATTAATACTTCTTTTTTTGATCCAATAGGAGGGGGAGATCCCATCCTT	1000	Germany	R7	Int4	Offenbach_2	NA	hand
C86	C.septempunctata	C.septempunctata	O133	TCTACCCTCCTTTATCCTCTAACTTAGCTCATAATGGGCCTTCAGTAGATTTAGTAATTTTTAGTTTACACTTAGCAGGTATCTCATCTATTTTAGGAGCCGTAAATTTTATTTCAACTATTATAAATATACGACCATTTGGCATAAACCTTGATAAGACACCTCTTTTTGTATGATCAGTACTAATTACTGCTATTTTACTTTTATTATCATTACCTGTATTAGCCGGGGCAATTACAATATTATTAACAGATCGTAATATTAATACTTCTTTTTTTGATCCAATAGGAGGGGGAGATCCCATCCTT	593	Germany	R7	Int4	Offenbach_2	NA	hand
C87	C.septempunctata	C.septempunctata	O113	AAGGATGGGATCTCCCCCTCCTATTGGATCAAAAAAAGAAGTATTAATATTACGATCTGTTAATAATATTGTAATTGCCCCGGCTAATACAGGTAATGATAATAAAAGTAAAATAGCAGTAATTAGTACTGATCATACAAAAAGAGGTGTCTTATCAAGGTTTATGCCAAATGGTCGTATATTTATAATAGTTGAAATAAAATTTACGGCTCCTAAAATAGATGAGATACCTGCTAAGTGTAAACTAAAAATTACTAAATCTACTGAAGGCCCATTATGAGCTAAGTTAGAGGATAAAGGAGGATAGA	841	Germany	R7	Int4	Offenbach_2	NA	hand
C88	C.septempunctata	C.septempunctata	O116	AAGGATGGGATCTCCCCCTCCTATTGGATCAAAAAAAGAAGTATTAATATTACGATCTGTTAATAATATTGTAATTGCCCCGGCTAATACAGGTAATGATAATAAAAGTAAAATAGCAGTAATTAGTACTGATCATACAAAAAGAGGTGTCTTATCAAGGTTTATGCCAAATGGTCGTATATTTATAATAGTTGAAATAAAATTTACGGCTCCTAAAATAGATGAGATACCTGCTAAGTGTAAACTAAAAATTACTAAATCTACTGAAGGTCCATTATGAGCTAAGTTAGAGGATAAAGGAGGGTAGA	503	Germany	R7	Int4	Offenbach_2	NA	hand
C89	C.septempunctata	C.septempunctata	O113	AAGGATGGGATCTCCCCCTCCTATTGGATCAAAAAAAGAAGTATTAATATTACGATCTGTTAATAATATTGTAATTGCCCCGGCTAATACAGGTAATGATAATAAAAGTAAAATAGCAGTAATTAGTACTGATCATACAAAAAGAGGTGTCTTATCAAGGTTTATGCCAAATGGTCGTATATTTATAATAGTTGAAATAAAATTTACGGCTCCTAAAATAGATGAGATACCTGCTAAGTGTAAACTAAAAATTACTAAATCTACTGAAGGCCCATTATGAGCTAAGTTAGAGGATAAAGGAGGATAGA	842	Germany	R8	Int4	Waghausel_2	NA	hand
C90	C.septempunctata	C.septempunctata	O113	AAGGATGGGATCTCCCCCTCCTATTGGATCAAAAAAAGAAGTATTAATATTACGATCTGTTAATAATATTGTAATTGCCCCGGCTAATACAGGTAATGATAATAAAAGTAAAATAGCAGTAATTAGTACTGATCATACAAAAAGAGGTGTCTTATCAAGGTTTATGCCAAATGGTCGTATATTTATAATAGTTGAAATAAAATTTACGGCTCCTAAAATAGATGAGATACCTGCTAAGTGTAAACTAAAAATTACTAAATCTACTGAAGGCCCATTATGAGCTAAGTTAGAGGATAAAGGAGGATAGA	3440	Germany	R3	Int2	Waghausel_2	NA	hand
C91	C.septempunctata	C.septempunctata	O113	AAGGATGGGATCTCCCCCTCCTATTGGATCAAAAAAAGAAGTATTAATATTACGATCTGTTAATAATATTGTAATTGCCCCGGCTAATACAGGTAATGATAATAAAAGTAAAATAGCAGTAATTAGTACTGATCATACAAAAAGAGGTGTCTTATCAAGGTTTATGCCAAATGGTCGTATATTTATAATAGTTGAAATAAAATTTACGGCTCCTAAAATAGATGAGATACCTGCTAAGTGTAAACTAAAAATTACTAAATCTACTGAAGGCCCATTATGAGCTAAGTTAGAGGATAAAGGAGGATAGA	1724	Germany	R3	Int2	Waghausel_1	NA	hand
C92	C.septempunctata	C.septempunctata	O113	AAGGATGGGATCTCCCCCTCCTATTGGATCAAAAAAAGAAGTATTAATATTACGATCTGTTAATAATATTGTAATTGCCCCGGCTAATACAGGTAATGATAATAAAAGTAAAATAGCAGTAATTAGTACTGATCATACAAAAAGAGGTGTCTTATCAAGGTTTATGCCAAATGGTCGTATATTTATAATAGTTGAAATAAAATTTACGGCTCCTAAAATAGATGAGATACCTGCTAAGTGTAAACTAAAAATTACTAAATCTACTGAAGGCCCATTATGAGCTAAGTTAGAGGATAAAGGAGGATAGA	1628	Germany	R3	Int2	Waghausel_1	NA	hand
C93	C.septempunctata	C.septempunctata	O113	AAGGATGGGATCTCCCCCTCCTATTGGATCAAAAAAAGAAGTATTAATATTACGATCTGTTAATAATATTGTAATTGCCCCGGCTAATACAGGTAATGATAATAAAAGTAAAATAGCAGTAATTAGTACTGATCATACAAAAAGAGGTGTCTTATCAAGGTTTATGCCAAATGGTCGTATATTTATAATAGTTGAAATAAAATTTACGGCTCCTAAAATAGATGAGATACCTGCTAAGTGTAAACTAAAAATTACTAAATCTACTGAAGGCCCATTATGAGCTAAGTTAGAGGATAAAGGAGGATAGA	1344	Germany	R4	Int2	Waghausel_1	NA	hand
C94	C.septempunctata	C.septempunctata	O113	AAGGATGGGATCTCCCCCTCCTATTGGATCAAAAAAAGAAGTATTAATATTACGATCTGTTAATAATATTGTAATTGCCCCGGCTAATACAGGTAATGATAATAAAAGTAAAATAGCAGTAATTAGTACTGATCATACAAAAAGAGGTGTCTTATCAAGGTTTATGCCAAATGGTCGTATATTTATAATAGTTGAAATAAAATTTACGGCTCCTAAAATAGATGAGATACCTGCTAAGTGTAAACTAAAAATTACTAAATCTACTGAAGGCCCATTATGAGCTAAGTTAGAGGATAAAGGAGGATAGA	1908	Germany	R6	Int3	Waghausel_1	NA	hand
C95	C.septempunctata	C.septempunctata	O113	AAGGATGGGATCTCCCCCTCCTATTGGATCAAAAAAAGAAGTATTAATATTACGATCTGTTAATAATATTGTAATTGCCCCGGCTAATACAGGTAATGATAATAAAAGTAAAATAGCAGTAATTAGTACTGATCATACAAAAAGAGGTGTCTTATCAAGGTTTATGCCAAATGGTCGTATATTTATAATAGTTGAAATAAAATTTACGGCTCCTAAAATAGATGAGATACCTGCTAAGTGTAAACTAAAAATTACTAAATCTACTGAAGGCCCATTATGAGCTAAGTTAGAGGATAAAGGAGGATAGA	1053	Germany	R6	Int3	Waghausel_1	NA	hand
C96	C.septempunctata	C.septempunctata	O113	AAGGATGGGATCTCCCCCTCCTATTGGATCAAAAAAAGAAGTATTAATATTACGATCTGTTAATAATATTGTAATTGCCCCGGCTAATACAGGTAATGATAATAAAAGTAAAATAGCAGTAATTAGTACTGATCATACAAAAAGAGGTGTCTTATCAAGGTTTATGCCAAATGGTCGTATATTTATAATAGTTGAAATAAAATTTACGGCTCCTAAAATAGATGAGATACCTGCTAAGTGTAAACTAAAAATTACTAAATCTACTGAAGGCCCATTATGAGCTAAGTTAGAGGATAAAGGAGGATAGA	2948	Germany	R6	Int3	Waghausel_1	NA	hand
D01	C.septempunctata	C.septempunctata	O113	AAGGATGGGATCTCCCCCTCCTATTGGATCAAAAAAAGAAGTATTAATATTACGATCTGTTAATAATATTGTAATTGCCCCGGCTAATACAGGTAATGATAATAAAAGTAAAATAGCAGTAATTAGTACTGATCATACAAAAAGAGGTGTCTTATCAAGGTTTATGCCAAATGGTCGTATATTTATAATAGTTGAAATAAAATTTACGGCTCCTAAAATAGATGAGATACCTGCTAAGTGTAAACTAAAAATTACTAAATCTACTGAAGGCCCATTATGAGCTAAGTTAGAGGATAAAGGAGGATAGA	2039	Germany	R6	Int3	Waghausel_1	NA	hand
D02	C.septempunctata	C.septempunctata	O116	AAGGATGGGATCTCCCCCTCCTATTGGATCAAAAAAAGAAGTATTAATATTACGATCTGTTAATAATATTGTAATTGCCCCGGCTAATACAGGTAATGATAATAAAAGTAAAATAGCAGTAATTAGTACTGATCATACAAAAAGAGGTGTCTTATCAAGGTTTATGCCAAATGGTCGTATATTTATAATAGTTGAAATAAAATTTACGGCTCCTAAAATAGATGAGATACCTGCTAAGTGTAAACTAAAAATTACTAAATCTACTGAAGGTCCATTATGAGCTAAGTTAGAGGATAAAGGAGGGTAGA	483	Germany	R5	Int3	Kandel_Z	SP3	hand
D03	C.septempunctata	C.septempunctata	O113	AAGGATGGGATCTCCCCCTCCTATTGGATCAAAAAAAGAAGTATTAATATTACGATCTGTTAATAATATTGTAATTGCCCCGGCTAATACAGGTAATGATAATAAAAGTAAAATAGCAGTAATTAGTACTGATCATACAAAAAGAGGTGTCTTATCAAGGTTTATGCCAAATGGTCGTATATTTATAATAGTTGAAATAAAATTTACGGCTCCTAAAATAGATGAGATACCTGCTAAGTGTAAACTAAAAATTACTAAATCTACTGAAGGCCCATTATGAGCTAAGTTAGAGGATAAAGGAGGATAGA	1924	Germany	R7	Int4	Kandel_1	NA	hand
D04	C.septempunctata	C.septempunctata	O116	AAGGATGGGATCTCCCCCTCCTATTGGATCAAAAAAAGAAGTATTAATATTACGATCTGTTAATAATATTGTAATTGCCCCGGCTAATACAGGTAATGATAATAAAAGTAAAATAGCAGTAATTAGTACTGATCATACAAAAAGAGGTGTCTTATCAAGGTTTATGCCAAATGGTCGTATATTTATAATAGTTGAAATAAAATTTACGGCTCCTAAAATAGATGAGATACCTGCTAAGTGTAAACTAAAAATTACTAAATCTACTGAAGGTCCATTATGAGCTAAGTTAGAGGATAAAGGAGGGTAGA	3909	Germany	R7	Int4	Kandel_1	NA	hand
D05	C.septempunctata	C.septempunctata	O113	AAGGATGGGATCTCCCCCTCCTATTGGATCAAAAAAAGAAGTATTAATATTACGATCTGTTAATAATATTGTAATTGCCCCGGCTAATACAGGTAATGATAATAAAAGTAAAATAGCAGTAATTAGTACTGATCATACAAAAAGAGGTGTCTTATCAAGGTTTATGCCAAATGGTCGTATATTTATAATAGTTGAAATAAAATTTACGGCTCCTAAAATAGATGAGATACCTGCTAAGTGTAAACTAAAAATTACTAAATCTACTGAAGGCCCATTATGAGCTAAGTTAGAGGATAAAGGAGGATAGA	2370	Germany	R3	Int2	Waghausel_2	NA	hand
D06	C.septempunctata	C.septempunctata	O116	AAGGATGGGATCTCCCCCTCCTATTGGATCAAAAAAAGAAGTATTAATATTACGATCTGTTAATAATATTGTAATTGCCCCGGCTAATACAGGTAATGATAATAAAAGTAAAATAGCAGTAATTAGTACTGATCATACAAAAAGAGGTGTCTTATCAAGGTTTATGCCAAATGGTCGTATATTTATAATAGTTGAAATAAAATTTACGGCTCCTAAAATAGATGAGATACCTGCTAAGTGTAAACTAAAAATTACTAAATCTACTGAAGGTCCATTATGAGCTAAGTTAGAGGATAAAGGAGGGTAGA	3355	Germany	R7	Int4	Kandel_2	SP1	hand
D07	C.septempunctata	C.septempunctata	O113	AAGGATGGGATCTCCCCCTCCTATTGGATCAAAAAAAGAAGTATTAATATTACGATCTGTTAATAATATTGTAATTGCCCCGGCTAATACAGGTAATGATAATAAAAGTAAAATAGCAGTAATTAGTACTGATCATACAAAAAGAGGTGTCTTATCAAGGTTTATGCCAAATGGTCGTATATTTATAATAGTTGAAATAAAATTTACGGCTCCTAAAATAGATGAGATACCTGCTAAGTGTAAACTAAAAATTACTAAATCTACTGAAGGCCCATTATGAGCTAAGTTAGAGGATAAAGGAGGATAGA	3226	Germany	R7	Int4	Kandel_2	SP1	hand
D08	C.septempunctata	C.septempunctata	O113	AAGGATGGGATCTCCCCCTCCTATTGGATCAAAAAAAGAAGTATTAATATTACGATCTGTTAATAATATTGTAATTGCCCCGGCTAATACAGGTAATGATAATAAAAGTAAAATAGCAGTAATTAGTACTGATCATACAAAAAGAGGTGTCTTATCAAGGTTTATGCCAAATGGTCGTATATTTATAATAGTTGAAATAAAATTTACGGCTCCTAAAATAGATGAGATACCTGCTAAGTGTAAACTAAAAATTACTAAATCTACTGAAGGCCCATTATGAGCTAAGTTAGAGGATAAAGGAGGATAGA	1471	Germany	R7	Int4	Kandel_2	SP1	hand
D09	C.septempunctata	C.septempunctata	O113	AAGGATGGGATCTCCCCCTCCTATTGGATCAAAAAAAGAAGTATTAATATTACGATCTGTTAATAATATTGTAATTGCCCCGGCTAATACAGGTAATGATAATAAAAGTAAAATAGCAGTAATTAGTACTGATCATACAAAAAGAGGTGTCTTATCAAGGTTTATGCCAAATGGTCGTATATTTATAATAGTTGAAATAAAATTTACGGCTCCTAAAATAGATGAGATACCTGCTAAGTGTAAACTAAAAATTACTAAATCTACTGAAGGCCCATTATGAGCTAAGTTAGAGGATAAAGGAGGATAGA	1406	Germany	R4	Int2	Kandel_2	SP1	hand
D11	C.septempunctata	C.septempunctata	O113	AAGGATGGGATCTCCCCCTCCTATTGGATCAAAAAAAGAAGTATTAATATTACGATCTGTTAATAATATTGTAATTGCCCCGGCTAATACAGGTAATGATAATAAAAGTAAAATAGCAGTAATTAGTACTGATCATACAAAAAGAGGTGTCTTATCAAGGTTTATGCCAAATGGTCGTATATTTATAATAGTTGAAATAAAATTTACGGCTCCTAAAATAGATGAGATACCTGCTAAGTGTAAACTAAAAATTACTAAATCTACTGAAGGCCCATTATGAGCTAAGTTAGAGGATAAAGGAGGATAGA	2781	Germany	R3	Int2	Waghausel_2	NA	hand
D12	C.septempunctata	C.septempunctata	O113	AAGGATGGGATCTCCCCCTCCTATTGGATCAAAAAAAGAAGTATTAATATTACGATCTGTTAATAATATTGTAATTGCCCCGGCTAATACAGGTAATGATAATAAAAGTAAAATAGCAGTAATTAGTACTGATCATACAAAAAGAGGTGTCTTATCAAGGTTTATGCCAAATGGTCGTATATTTATAATAGTTGAAATAAAATTTACGGCTCCTAAAATAGATGAGATACCTGCTAAGTGTAAACTAAAAATTACTAAATCTACTGAAGGCCCATTATGAGCTAAGTTAGAGGATAAAGGAGGATAGA	1398	Germany	R3	Int2	Waghausel_2	NA	hand
D13	C.septempunctata	C.septempunctata	O113	AAGGATGGGATCTCCCCCTCCTATTGGATCAAAAAAAGAAGTATTAATATTACGATCTGTTAATAATATTGTAATTGCCCCGGCTAATACAGGTAATGATAATAAAAGTAAAATAGCAGTAATTAGTACTGATCATACAAAAAGAGGTGTCTTATCAAGGTTTATGCCAAATGGTCGTATATTTATAATAGTTGAAATAAAATTTACGGCTCCTAAAATAGATGAGATACCTGCTAAGTGTAAACTAAAAATTACTAAATCTACTGAAGGCCCATTATGAGCTAAGTTAGAGGATAAAGGAGGATAGA	1429	Germany	R3	Int2	Waghausel_2	NA	hand
D14	C.septempunctata	C.septempunctata	O113	AAGGATGGGATCTCCCCCTCCTATTGGATCAAAAAAAGAAGTATTAATATTACGATCTGTTAATAATATTGTAATTGCCCCGGCTAATACAGGTAATGATAATAAAAGTAAAATAGCAGTAATTAGTACTGATCATACAAAAAGAGGTGTCTTATCAAGGTTTATGCCAAATGGTCGTATATTTATAATAGTTGAAATAAAATTTACGGCTCCTAAAATAGATGAGATACCTGCTAAGTGTAAACTAAAAATTACTAAATCTACTGAAGGCCCATTATGAGCTAAGTTAGAGGATAAAGGAGGATAGA	743	Germany	R3	Int2	Waghausel_2	NA	hand
D15	C.septempunctata	C.septempunctata	O113	AAGGATGGGATCTCCCCCTCCTATTGGATCAAAAAAAGAAGTATTAATATTACGATCTGTTAATAATATTGTAATTGCCCCGGCTAATACAGGTAATGATAATAAAAGTAAAATAGCAGTAATTAGTACTGATCATACAAAAAGAGGTGTCTTATCAAGGTTTATGCCAAATGGTCGTATATTTATAATAGTTGAAATAAAATTTACGGCTCCTAAAATAGATGAGATACCTGCTAAGTGTAAACTAAAAATTACTAAATCTACTGAAGGCCCATTATGAGCTAAGTTAGAGGATAAAGGAGGATAGA	1054	Germany	R3	Int2	Waghausel_2	NA	hand
D16	C.septempunctata	C.septempunctata	O87	TCTACCCTCCTTTATCCTCTAACTTAGCTCATAATGGACCTTCAGTAGATTTAGTAATTTTTAGTTTACACTTAGCAGGTATCTCATCTATTTTAGGAGCCGTAAATTTTATTTCAACTATTATAAATATACGACCATTTGGCATAAACCTTGATAAGACACCTCTTTTTGTATGATCAGTACTAATTACTGCTATTTTACTTTTATTATCATTACCTGTATTAGCCGGGGCAATTACAATATTATTAACAGATCGTAATATTAATACTTCTTTTTTTGATCCAATAGGAGGGGGGGATCCCATCCTT	858	Germany	R3	Int2	Waghausel_2	NA	hand
D17	C.septempunctata	C.septempunctata	O113	AAGGATGGGATCTCCCCCTCCTATTGGATCAAAAAAAGAAGTATTAATATTACGATCTGTTAATAATATTGTAATTGCCCCGGCTAATACAGGTAATGATAATAAAAGTAAAATAGCAGTAATTAGTACTGATCATACAAAAAGAGGTGTCTTATCAAGGTTTATGCCAAATGGTCGTATATTTATAATAGTTGAAATAAAATTTACGGCTCCTAAAATAGATGAGATACCTGCTAAGTGTAAACTAAAAATTACTAAATCTACTGAAGGCCCATTATGAGCTAAGTTAGAGGATAAAGGAGGATAGA	889	Germany	R3	Int2	Waghausel_1	NA	hand
D18	C.septempunctata	C.septempunctata	O133	TCTACCCTCCTTTATCCTCTAACTTAGCTCATAATGGGCCTTCAGTAGATTTAGTAATTTTTAGTTTACACTTAGCAGGTATCTCATCTATTTTAGGAGCCGTAAATTTTATTTCAACTATTATAAATATACGACCATTTGGCATAAACCTTGATAAGACACCTCTTTTTGTATGATCAGTACTAATTACTGCTATTTTACTTTTATTATCATTACCTGTATTAGCCGGGGCAATTACAATATTATTAACAGATCGTAATATTAATACTTCTTTTTTTGATCCAATAGGAGGGGGAGATCCCATCCTT	2032	Germany	R5	Int3	Kandel_2	SP3	hand
D19	C.septempunctata	C.septempunctata	O113	AAGGATGGGATCTCCCCCTCCTATTGGATCAAAAAAAGAAGTATTAATATTACGATCTGTTAATAATATTGTAATTGCCCCGGCTAATACAGGTAATGATAATAAAAGTAAAATAGCAGTAATTAGTACTGATCATACAAAAAGAGGTGTCTTATCAAGGTTTATGCCAAATGGTCGTATATTTATAATAGTTGAAATAAAATTTACGGCTCCTAAAATAGATGAGATACCTGCTAAGTGTAAACTAAAAATTACTAAATCTACTGAAGGCCCATTATGAGCTAAGTTAGAGGATAAAGGAGGATAGA	579	Germany	R6	Int3	Kandel_1	SP3	hand
D20	C.septempunctata	C.septempunctata	O113	AAGGATGGGATCTCCCCCTCCTATTGGATCAAAAAAAGAAGTATTAATATTACGATCTGTTAATAATATTGTAATTGCCCCGGCTAATACAGGTAATGATAATAAAAGTAAAATAGCAGTAATTAGTACTGATCATACAAAAAGAGGTGTCTTATCAAGGTTTATGCCAAATGGTCGTATATTTATAATAGTTGAAATAAAATTTACGGCTCCTAAAATAGATGAGATACCTGCTAAGTGTAAACTAAAAATTACTAAATCTACTGAAGGCCCATTATGAGCTAAGTTAGAGGATAAAGGAGGATAGA	652	Germany	R6	Int3	Kandel_1	SP3	hand
D21	C.septempunctata	C.septempunctata	O113	AAGGATGGGATCTCCCCCTCCTATTGGATCAAAAAAAGAAGTATTAATATTACGATCTGTTAATAATATTGTAATTGCCCCGGCTAATACAGGTAATGATAATAAAAGTAAAATAGCAGTAATTAGTACTGATCATACAAAAAGAGGTGTCTTATCAAGGTTTATGCCAAATGGTCGTATATTTATAATAGTTGAAATAAAATTTACGGCTCCTAAAATAGATGAGATACCTGCTAAGTGTAAACTAAAAATTACTAAATCTACTGAAGGCCCATTATGAGCTAAGTTAGAGGATAAAGGAGGATAGA	233	Germany	R6	Int3	Kandel_1	SP3	hand
D22	C.septempunctata	C.septempunctata	O133	TCTACCCTCCTTTATCCTCTAACTTAGCTCATAATGGGCCTTCAGTAGATTTAGTAATTTTTAGTTTACACTTAGCAGGTATCTCATCTATTTTAGGAGCCGTAAATTTTATTTCAACTATTATAAATATACGACCATTTGGCATAAACCTTGATAAGACACCTCTTTTTGTATGATCAGTACTAATTACTGCTATTTTACTTTTATTATCATTACCTGTATTAGCCGGGGCAATTACAATATTATTAACAGATCGTAATATTAATACTTCTTTTTTTGATCCAATAGGAGGGGGAGATCCCATCCTT	1089	Germany	R4	Int2	Offenbach_2	SP3	CombiTrap
D23	C.septempunctata	C.septempunctata	O113	AAGGATGGGATCTCCCCCTCCTATTGGATCAAAAAAAGAAGTATTAATATTACGATCTGTTAATAATATTGTAATTGCCCCGGCTAATACAGGTAATGATAATAAAAGTAAAATAGCAGTAATTAGTACTGATCATACAAAAAGAGGTGTCTTATCAAGGTTTATGCCAAATGGTCGTATATTTATAATAGTTGAAATAAAATTTACGGCTCCTAAAATAGATGAGATACCTGCTAAGTGTAAACTAAAAATTACTAAATCTACTGAAGGCCCATTATGAGCTAAGTTAGAGGATAAAGGAGGATAGA	820	Germany	R5	Int3	Kandel_1	SP2	hand
D24	C.septempunctata	C.septempunctata	O113	AAGGATGGGATCTCCCCCTCCTATTGGATCAAAAAAAGAAGTATTAATATTACGATCTGTTAATAATATTGTAATTGCCCCGGCTAATACAGGTAATGATAATAAAAGTAAAATAGCAGTAATTAGTACTGATCATACAAAAAGAGGTGTCTTATCAAGGTTTATGCCAAATGGTCGTATATTTATAATAGTTGAAATAAAATTTACGGCTCCTAAAATAGATGAGATACCTGCTAAGTGTAAACTAAAAATTACTAAATCTACTGAAGGCCCATTATGAGCTAAGTTAGAGGATAAAGGAGGATAGA	836	Germany	R6	Int3	Schwegenheim	NA	hand
D25	C.septempunctata	C.septempunctata	O113	AAGGATGGGATCTCCCCCTCCTATTGGATCAAAAAAAGAAGTATTAATATTACGATCTGTTAATAATATTGTAATTGCCCCGGCTAATACAGGTAATGATAATAAAAGTAAAATAGCAGTAATTAGTACTGATCATACAAAAAGAGGTGTCTTATCAAGGTTTATGCCAAATGGTCGTATATTTATAATAGTTGAAATAAAATTTACGGCTCCTAAAATAGATGAGATACCTGCTAAGTGTAAACTAAAAATTACTAAATCTACTGAAGGCCCATTATGAGCTAAGTTAGAGGATAAAGGAGGATAGA	618	Germany	R6	Int3	Schwegenheim	NA	hand
D26	C.septempunctata	C.septempunctata	O113	AAGGATGGGATCTCCCCCTCCTATTGGATCAAAAAAAGAAGTATTAATATTACGATCTGTTAATAATATTGTAATTGCCCCGGCTAATACAGGTAATGATAATAAAAGTAAAATAGCAGTAATTAGTACTGATCATACAAAAAGAGGTGTCTTATCAAGGTTTATGCCAAATGGTCGTATATTTATAATAGTTGAAATAAAATTTACGGCTCCTAAAATAGATGAGATACCTGCTAAGTGTAAACTAAAAATTACTAAATCTACTGAAGGCCCATTATGAGCTAAGTTAGAGGATAAAGGAGGATAGA	61	Germany	R6	Int3	Offenbach_2	SP1	hand
D27	C.septempunctata	C.septempunctata	O133	TCTACCCTCCTTTATCCTCTAACTTAGCTCATAATGGGCCTTCAGTAGATTTAGTAATTTTTAGTTTACACTTAGCAGGTATCTCATCTATTTTAGGAGCCGTAAATTTTATTTCAACTATTATAAATATACGACCATTTGGCATAAACCTTGATAAGACACCTCTTTTTGTATGATCAGTACTAATTACTGCTATTTTACTTTTATTATCATTACCTGTATTAGCCGGGGCAATTACAATATTATTAACAGATCGTAATATTAATACTTCTTTTTTTGATCCAATAGGAGGGGGAGATCCCATCCTT	137	Germany	R6	Int3	Offenbach_2	SP1	hand
D28	C.septempunctata	C.septempunctata	O113	AAGGATGGGATCTCCCCCTCCTATTGGATCAAAAAAAGAAGTATTAATATTACGATCTGTTAATAATATTGTAATTGCCCCGGCTAATACAGGTAATGATAATAAAAGTAAAATAGCAGTAATTAGTACTGATCATACAAAAAGAGGTGTCTTATCAAGGTTTATGCCAAATGGTCGTATATTTATAATAGTTGAAATAAAATTTACGGCTCCTAAAATAGATGAGATACCTGCTAAGTGTAAACTAAAAATTACTAAATCTACTGAAGGCCCATTATGAGCTAAGTTAGAGGATAAAGGAGGATAGA	21	Germany	R6	Int3	Offenbach_2	SP1	hand
D29	C.septempunctata	C.septempunctata	O113	AAGGATGGGATCTCCCCCTCCTATTGGATCAAAAAAAGAAGTATTAATATTACGATCTGTTAATAATATTGTAATTGCCCCGGCTAATACAGGTAATGATAATAAAAGTAAAATAGCAGTAATTAGTACTGATCATACAAAAAGAGGTGTCTTATCAAGGTTTATGCCAAATGGTCGTATATTTATAATAGTTGAAATAAAATTTACGGCTCCTAAAATAGATGAGATACCTGCTAAGTGTAAACTAAAAATTACTAAATCTACTGAAGGCCCATTATGAGCTAAGTTAGAGGATAAAGGAGGATAGA	1174	Germany	R5	Int3	Kandel_2	SP3	hand
D30	C.septempunctata	C.septempunctata	O113	AAGGATGGGATCTCCCCCTCCTATTGGATCAAAAAAAGAAGTATTAATATTACGATCTGTTAATAATATTGTAATTGCCCCGGCTAATACAGGTAATGATAATAAAAGTAAAATAGCAGTAATTAGTACTGATCATACAAAAAGAGGTGTCTTATCAAGGTTTATGCCAAATGGTCGTATATTTATAATAGTTGAAATAAAATTTACGGCTCCTAAAATAGATGAGATACCTGCTAAGTGTAAACTAAAAATTACTAAATCTACTGAAGGCCCATTATGAGCTAAGTTAGAGGATAAAGGAGGATAGA	2430	Germany	R6	Int3	Offenbach_2	SP1	hand
D31	C.septempunctata	C.septempunctata	O113	AAGGATGGGATCTCCCCCTCCTATTGGATCAAAAAAAGAAGTATTAATATTACGATCTGTTAATAATATTGTAATTGCCCCGGCTAATACAGGTAATGATAATAAAAGTAAAATAGCAGTAATTAGTACTGATCATACAAAAAGAGGTGTCTTATCAAGGTTTATGCCAAATGGTCGTATATTTATAATAGTTGAAATAAAATTTACGGCTCCTAAAATAGATGAGATACCTGCTAAGTGTAAACTAAAAATTACTAAATCTACTGAAGGCCCATTATGAGCTAAGTTAGAGGATAAAGGAGGATAGA	38	Germany	R6	Int3	Offenbach_2	SP1	hand
D32	C.septempunctata	C.septempunctata	O113	AAGGATGGGATCTCCCCCTCCTATTGGATCAAAAAAAGAAGTATTAATATTACGATCTGTTAATAATATTGTAATTGCCCCGGCTAATACAGGTAATGATAATAAAAGTAAAATAGCAGTAATTAGTACTGATCATACAAAAAGAGGTGTCTTATCAAGGTTTATGCCAAATGGTCGTATATTTATAATAGTTGAAATAAAATTTACGGCTCCTAAAATAGATGAGATACCTGCTAAGTGTAAACTAAAAATTACTAAATCTACTGAAGGCCCATTATGAGCTAAGTTAGAGGATAAAGGAGGATAGA	698	Germany	R6	Int3	Offenbach_2	SP1	hand
D34	C.septempunctata	C.septempunctata	O113	AAGGATGGGATCTCCCCCTCCTATTGGATCAAAAAAAGAAGTATTAATATTACGATCTGTTAATAATATTGTAATTGCCCCGGCTAATACAGGTAATGATAATAAAAGTAAAATAGCAGTAATTAGTACTGATCATACAAAAAGAGGTGTCTTATCAAGGTTTATGCCAAATGGTCGTATATTTATAATAGTTGAAATAAAATTTACGGCTCCTAAAATAGATGAGATACCTGCTAAGTGTAAACTAAAAATTACTAAATCTACTGAAGGCCCATTATGAGCTAAGTTAGAGGATAAAGGAGGATAGA	1623	Germany	R6	Int3	Offenbach_2	SP1	hand
D35	C.septempunctata	C.septempunctata	O51	TCTATCCTCCTTTATCCTCTAACTTAGCTCATAATGGGCCTTCAGTAGATTTAGTAATTTTTAGTTTACACTTAGCAGGTATTTCATCTATTTTAGGAGCCGTAAATTTTATTTCAACTATTATAAATATACGACCATTTGGCATAAACCTTGATAAGACACCTCTTTTTGTATGATCAGTACTAATTACTGCTATTTTACTTTTATTATCATTACCTGTATTAGCCGGGGCAATTACAATATTATTAACAGATCGTAATATTAATACTTCTTTTTTTGATCCAATAGGAGGGGGAGATCCCATCCTT	1354	Germany	R5	Int3	Kandel_2	SP3	hand
D36	C.septempunctata	C.septempunctata	O113	AAGGATGGGATCTCCCCCTCCTATTGGATCAAAAAAAGAAGTATTAATATTACGATCTGTTAATAATATTGTAATTGCCCCGGCTAATACAGGTAATGATAATAAAAGTAAAATAGCAGTAATTAGTACTGATCATACAAAAAGAGGTGTCTTATCAAGGTTTATGCCAAATGGTCGTATATTTATAATAGTTGAAATAAAATTTACGGCTCCTAAAATAGATGAGATACCTGCTAAGTGTAAACTAAAAATTACTAAATCTACTGAAGGCCCATTATGAGCTAAGTTAGAGGATAAAGGAGGATAGA	490	Germany	R5	Int3	Kandel_2	SP3	hand
D37	C.septempunctata	C.septempunctata	O113	AAGGATGGGATCTCCCCCTCCTATTGGATCAAAAAAAGAAGTATTAATATTACGATCTGTTAATAATATTGTAATTGCCCCGGCTAATACAGGTAATGATAATAAAAGTAAAATAGCAGTAATTAGTACTGATCATACAAAAAGAGGTGTCTTATCAAGGTTTATGCCAAATGGTCGTATATTTATAATAGTTGAAATAAAATTTACGGCTCCTAAAATAGATGAGATACCTGCTAAGTGTAAACTAAAAATTACTAAATCTACTGAAGGCCCATTATGAGCTAAGTTAGAGGATAAAGGAGGATAGA	675	Germany	R8	Int4	Kandel_1	SP1	hand
D38	C.septempunctata	C.septempunctata	O113	AAGGATGGGATCTCCCCCTCCTATTGGATCAAAAAAAGAAGTATTAATATTACGATCTGTTAATAATATTGTAATTGCCCCGGCTAATACAGGTAATGATAATAAAAGTAAAATAGCAGTAATTAGTACTGATCATACAAAAAGAGGTGTCTTATCAAGGTTTATGCCAAATGGTCGTATATTTATAATAGTTGAAATAAAATTTACGGCTCCTAAAATAGATGAGATACCTGCTAAGTGTAAACTAAAAATTACTAAATCTACTGAAGGCCCATTATGAGCTAAGTTAGAGGATAAAGGAGGATAGA	286	Germany	R8	Int4	Kandel_1	SP3	hand
D39	C.septempunctata	C.septempunctata	O113	AAGGATGGGATCTCCCCCTCCTATTGGATCAAAAAAAGAAGTATTAATATTACGATCTGTTAATAATATTGTAATTGCCCCGGCTAATACAGGTAATGATAATAAAAGTAAAATAGCAGTAATTAGTACTGATCATACAAAAAGAGGTGTCTTATCAAGGTTTATGCCAAATGGTCGTATATTTATAATAGTTGAAATAAAATTTACGGCTCCTAAAATAGATGAGATACCTGCTAAGTGTAAACTAAAAATTACTAAATCTACTGAAGGCCCATTATGAGCTAAGTTAGAGGATAAAGGAGGATAGA	505	Germany	R2	Int1	Offenbach_2	SP3	hand
D40	C.septempunctata	H.axyridis	O155	TAAAATTGGGTCTCCCCCACCGGTTGGGTCAAAAAAAGAAGAATTTAAGTTTCGGTCAGTTAATAGTATAGTAATTGCTCCTGCAAGAACTGGTAGTGATAGTAATAAAAGAATTGCTGTAATAAGAACAGATCATACAAATAAAGGAGTTTTATCAAGTATTATACCAAATGGACGTATATTTATAATAGTTGAAATGAAATTTACTGCACCTAAAATTGAGGAAATTCCTGCTAAATGTAAACTAAAAATCACTAAATCTACTGAAGGCCCATTATGTGTTAAATTAGAAGAAAGAGGAGGGTAAA	49	Germany	R3	Int2	Offenbach_2	SP2	hand
D41	C.septempunctata	C.septempunctata	O133	TCTACCCTCCTTTATCCTCTAACTTAGCTCATAATGGGCCTTCAGTAGATTTAGTAATTTTTAGTTTACACTTAGCAGGTATCTCATCTATTTTAGGAGCCGTAAATTTTATTTCAACTATTATAAATATACGACCATTTGGCATAAACCTTGATAAGACACCTCTTTTTGTATGATCAGTACTAATTACTGCTATTTTACTTTTATTATCATTACCTGTATTAGCCGGGGCAATTACAATATTATTAACAGATCGTAATATTAATACTTCTTTTTTTGATCCAATAGGAGGGGGAGATCCCATCCTT	898	Germany	R6	Int3	Kandel_1	SP3	hand
D42	C.septempunctata	C.septempunctata	O113	AAGGATGGGATCTCCCCCTCCTATTGGATCAAAAAAAGAAGTATTAATATTACGATCTGTTAATAATATTGTAATTGCCCCGGCTAATACAGGTAATGATAATAAAAGTAAAATAGCAGTAATTAGTACTGATCATACAAAAAGAGGTGTCTTATCAAGGTTTATGCCAAATGGTCGTATATTTATAATAGTTGAAATAAAATTTACGGCTCCTAAAATAGATGAGATACCTGCTAAGTGTAAACTAAAAATTACTAAATCTACTGAAGGCCCATTATGAGCTAAGTTAGAGGATAAAGGAGGATAGA	2397	Germany	R6	Int3	Schwegenheim	NA	hand
D43	C.septempunctata	C.septempunctata	O113	AAGGATGGGATCTCCCCCTCCTATTGGATCAAAAAAAGAAGTATTAATATTACGATCTGTTAATAATATTGTAATTGCCCCGGCTAATACAGGTAATGATAATAAAAGTAAAATAGCAGTAATTAGTACTGATCATACAAAAAGAGGTGTCTTATCAAGGTTTATGCCAAATGGTCGTATATTTATAATAGTTGAAATAAAATTTACGGCTCCTAAAATAGATGAGATACCTGCTAAGTGTAAACTAAAAATTACTAAATCTACTGAAGGCCCATTATGAGCTAAGTTAGAGGATAAAGGAGGATAGA	1187	Germany	R6	Int3	Gommersheim_1	NA	hand
D44	C.septempunctata	C.septempunctata	O113	AAGGATGGGATCTCCCCCTCCTATTGGATCAAAAAAAGAAGTATTAATATTACGATCTGTTAATAATATTGTAATTGCCCCGGCTAATACAGGTAATGATAATAAAAGTAAAATAGCAGTAATTAGTACTGATCATACAAAAAGAGGTGTCTTATCAAGGTTTATGCCAAATGGTCGTATATTTATAATAGTTGAAATAAAATTTACGGCTCCTAAAATAGATGAGATACCTGCTAAGTGTAAACTAAAAATTACTAAATCTACTGAAGGCCCATTATGAGCTAAGTTAGAGGATAAAGGAGGATAGA	1545	Germany	R6	Int3	Gommersheim_1	NA	hand
D46	C.septempunctata	C.septempunctata	O113	AAGGATGGGATCTCCCCCTCCTATTGGATCAAAAAAAGAAGTATTAATATTACGATCTGTTAATAATATTGTAATTGCCCCGGCTAATACAGGTAATGATAATAAAAGTAAAATAGCAGTAATTAGTACTGATCATACAAAAAGAGGTGTCTTATCAAGGTTTATGCCAAATGGTCGTATATTTATAATAGTTGAAATAAAATTTACGGCTCCTAAAATAGATGAGATACCTGCTAAGTGTAAACTAAAAATTACTAAATCTACTGAAGGCCCATTATGAGCTAAGTTAGAGGATAAAGGAGGATAGA	845	Germany	R7	Int4	Gommersheim_1	NA	hand
D47	C.septempunctata	C.septempunctata	O113	AAGGATGGGATCTCCCCCTCCTATTGGATCAAAAAAAGAAGTATTAATATTACGATCTGTTAATAATATTGTAATTGCCCCGGCTAATACAGGTAATGATAATAAAAGTAAAATAGCAGTAATTAGTACTGATCATACAAAAAGAGGTGTCTTATCAAGGTTTATGCCAAATGGTCGTATATTTATAATAGTTGAAATAAAATTTACGGCTCCTAAAATAGATGAGATACCTGCTAAGTGTAAACTAAAAATTACTAAATCTACTGAAGGCCCATTATGAGCTAAGTTAGAGGATAAAGGAGGATAGA	1180	Germany	R7	Int4	Gommersheim_1	NA	hand
D48	C.septempunctata	C.septempunctata	O47	AAGGATGGGATCTCCCCCTCCTATTGGATCAAAAAAAGAAGTATTAATATTACGATCTGTTAATAATATTGTAATTGCCCCGGCTAATACAGGTAATGATAATAAAAGTAAAATAGCAGTAATTAGAACTGATCATACAAAAAGAGGTGTCTTATCAAGGTTTATGCCAAATGGTCGTATATTTATAATAGTTGAAATAAAATTTACGGCTCCTAAAATAGATGAGATACCTGCTAAGTGTAAACTAAAAATTACTAAATCTACTGAAGGTCCATTATGAGCTAAGTTAGAGGATAAAGGAGGGTAGA	808	Germany	R7	Int4	Gommersheim_1	NA	hand
D49	C.septempunctata	C.septempunctata	O87	TCTACCCTCCTTTATCCTCTAACTTAGCTCATAATGGACCTTCAGTAGATTTAGTAATTTTTAGTTTACACTTAGCAGGTATCTCATCTATTTTAGGAGCCGTAAATTTTATTTCAACTATTATAAATATACGACCATTTGGCATAAACCTTGATAAGACACCTCTTTTTGTATGATCAGTACTAATTACTGCTATTTTACTTTTATTATCATTACCTGTATTAGCCGGGGCAATTACAATATTATTAACAGATCGTAATATTAATACTTCTTTTTTTGATCCAATAGGAGGGGGGGATCCCATCCTT	1059	Germany	R7	Int4	Gommersheim_1	NA	hand
D50	C.septempunctata	C.septempunctata	O113	AAGGATGGGATCTCCCCCTCCTATTGGATCAAAAAAAGAAGTATTAATATTACGATCTGTTAATAATATTGTAATTGCCCCGGCTAATACAGGTAATGATAATAAAAGTAAAATAGCAGTAATTAGTACTGATCATACAAAAAGAGGTGTCTTATCAAGGTTTATGCCAAATGGTCGTATATTTATAATAGTTGAAATAAAATTTACGGCTCCTAAAATAGATGAGATACCTGCTAAGTGTAAACTAAAAATTACTAAATCTACTGAAGGCCCATTATGAGCTAAGTTAGAGGATAAAGGAGGATAGA	1334	Germany	R7	Int4	Gommersheim_1	SP4	hand
D51	C.septempunctata	C.septempunctata	O113	AAGGATGGGATCTCCCCCTCCTATTGGATCAAAAAAAGAAGTATTAATATTACGATCTGTTAATAATATTGTAATTGCCCCGGCTAATACAGGTAATGATAATAAAAGTAAAATAGCAGTAATTAGTACTGATCATACAAAAAGAGGTGTCTTATCAAGGTTTATGCCAAATGGTCGTATATTTATAATAGTTGAAATAAAATTTACGGCTCCTAAAATAGATGAGATACCTGCTAAGTGTAAACTAAAAATTACTAAATCTACTGAAGGCCCATTATGAGCTAAGTTAGAGGATAAAGGAGGATAGA	963	Germany	R8	Int4	Gommersheim_1	SP3	hand
D52	C.septempunctata	C.septempunctata	O113	AAGGATGGGATCTCCCCCTCCTATTGGATCAAAAAAAGAAGTATTAATATTACGATCTGTTAATAATATTGTAATTGCCCCGGCTAATACAGGTAATGATAATAAAAGTAAAATAGCAGTAATTAGTACTGATCATACAAAAAGAGGTGTCTTATCAAGGTTTATGCCAAATGGTCGTATATTTATAATAGTTGAAATAAAATTTACGGCTCCTAAAATAGATGAGATACCTGCTAAGTGTAAACTAAAAATTACTAAATCTACTGAAGGCCCATTATGAGCTAAGTTAGAGGATAAAGGAGGATAGA	2194	Germany	R8	Int4	Gommersheim_1	NA	hand
D53	C.septempunctata	C.septempunctata	O113	AAGGATGGGATCTCCCCCTCCTATTGGATCAAAAAAAGAAGTATTAATATTACGATCTGTTAATAATATTGTAATTGCCCCGGCTAATACAGGTAATGATAATAAAAGTAAAATAGCAGTAATTAGTACTGATCATACAAAAAGAGGTGTCTTATCAAGGTTTATGCCAAATGGTCGTATATTTATAATAGTTGAAATAAAATTTACGGCTCCTAAAATAGATGAGATACCTGCTAAGTGTAAACTAAAAATTACTAAATCTACTGAAGGCCCATTATGAGCTAAGTTAGAGGATAAAGGAGGATAGA	2752	Germany	R6	Int3	Schwegenheim	NA	hand
D54	C.septempunctata	C.septempunctata	O113	AAGGATGGGATCTCCCCCTCCTATTGGATCAAAAAAAGAAGTATTAATATTACGATCTGTTAATAATATTGTAATTGCCCCGGCTAATACAGGTAATGATAATAAAAGTAAAATAGCAGTAATTAGTACTGATCATACAAAAAGAGGTGTCTTATCAAGGTTTATGCCAAATGGTCGTATATTTATAATAGTTGAAATAAAATTTACGGCTCCTAAAATAGATGAGATACCTGCTAAGTGTAAACTAAAAATTACTAAATCTACTGAAGGCCCATTATGAGCTAAGTTAGAGGATAAAGGAGGATAGA	2047	Germany	R4	Int2	Offenbach_1	SP2	CombiTrap
D55	C.septempunctata	C.septempunctata	O133	TCTACCCTCCTTTATCCTCTAACTTAGCTCATAATGGGCCTTCAGTAGATTTAGTAATTTTTAGTTTACACTTAGCAGGTATCTCATCTATTTTAGGAGCCGTAAATTTTATTTCAACTATTATAAATATACGACCATTTGGCATAAACCTTGATAAGACACCTCTTTTTGTATGATCAGTACTAATTACTGCTATTTTACTTTTATTATCATTACCTGTATTAGCCGGGGCAATTACAATATTATTAACAGATCGTAATATTAATACTTCTTTTTTTGATCCAATAGGAGGGGGAGATCCCATCCTT	2478	Germany	R5	Int3	Offenbach_1	SP3	hand
D56	C.septempunctata	C.septempunctata	O116	AAGGATGGGATCTCCCCCTCCTATTGGATCAAAAAAAGAAGTATTAATATTACGATCTGTTAATAATATTGTAATTGCCCCGGCTAATACAGGTAATGATAATAAAAGTAAAATAGCAGTAATTAGTACTGATCATACAAAAAGAGGTGTCTTATCAAGGTTTATGCCAAATGGTCGTATATTTATAATAGTTGAAATAAAATTTACGGCTCCTAAAATAGATGAGATACCTGCTAAGTGTAAACTAAAAATTACTAAATCTACTGAAGGTCCATTATGAGCTAAGTTAGAGGATAAAGGAGGGTAGA	1587	Germany	R5	Int3	Offenbach_1	SP3	hand
D57	C.septempunctata	C.septempunctata	O116	AAGGATGGGATCTCCCCCTCCTATTGGATCAAAAAAAGAAGTATTAATATTACGATCTGTTAATAATATTGTAATTGCCCCGGCTAATACAGGTAATGATAATAAAAGTAAAATAGCAGTAATTAGTACTGATCATACAAAAAGAGGTGTCTTATCAAGGTTTATGCCAAATGGTCGTATATTTATAATAGTTGAAATAAAATTTACGGCTCCTAAAATAGATGAGATACCTGCTAAGTGTAAACTAAAAATTACTAAATCTACTGAAGGTCCATTATGAGCTAAGTTAGAGGATAAAGGAGGGTAGA	1444	Germany	R5	Int3	Offenbach_1	NA	hand
D58	C.septempunctata	C.septempunctata	O113	AAGGATGGGATCTCCCCCTCCTATTGGATCAAAAAAAGAAGTATTAATATTACGATCTGTTAATAATATTGTAATTGCCCCGGCTAATACAGGTAATGATAATAAAAGTAAAATAGCAGTAATTAGTACTGATCATACAAAAAGAGGTGTCTTATCAAGGTTTATGCCAAATGGTCGTATATTTATAATAGTTGAAATAAAATTTACGGCTCCTAAAATAGATGAGATACCTGCTAAGTGTAAACTAAAAATTACTAAATCTACTGAAGGCCCATTATGAGCTAAGTTAGAGGATAAAGGAGGATAGA	1526	Germany	R5	Int3	Offenbach_1	NA	hand
D59	C.septempunctata	C.septempunctata	O50	AAGGATGGGATCCCCCCCTCCTATTGGATCAAAAAAAGAAGTATTAATATTACGATCTGTTAATAATATTGTAATTGCCCCGGCTAATACAGGTAATGATAATAAAAGTAAAATAGCAGTAATTAGTACTGATCATACAAAAAGAGGTGTCTTATCAAGGTTTATGCCAAATGGTCGTATATTTATAATAGTTGAAATAAAATTTACGGCTCCTAAAATAGATGAGATACCTGCTAAGTGTAAACTAAAAATTACTAAATCTACTGAAGGCCCATTATGAGCTAAGTTAGAGGATAAAGGAGGATAGA	1824	Germany	R6	Int3	Schwegenheim	NA	hand
D60	C.septempunctata	C.septempunctata	O113	AAGGATGGGATCTCCCCCTCCTATTGGATCAAAAAAAGAAGTATTAATATTACGATCTGTTAATAATATTGTAATTGCCCCGGCTAATACAGGTAATGATAATAAAAGTAAAATAGCAGTAATTAGTACTGATCATACAAAAAGAGGTGTCTTATCAAGGTTTATGCCAAATGGTCGTATATTTATAATAGTTGAAATAAAATTTACGGCTCCTAAAATAGATGAGATACCTGCTAAGTGTAAACTAAAAATTACTAAATCTACTGAAGGCCCATTATGAGCTAAGTTAGAGGATAAAGGAGGATAGA	1068	Germany	R6	Int3	Schwegenheim	NA	hand
D61	C.septempunctata	C.septempunctata	O113	AAGGATGGGATCTCCCCCTCCTATTGGATCAAAAAAAGAAGTATTAATATTACGATCTGTTAATAATATTGTAATTGCCCCGGCTAATACAGGTAATGATAATAAAAGTAAAATAGCAGTAATTAGTACTGATCATACAAAAAGAGGTGTCTTATCAAGGTTTATGCCAAATGGTCGTATATTTATAATAGTTGAAATAAAATTTACGGCTCCTAAAATAGATGAGATACCTGCTAAGTGTAAACTAAAAATTACTAAATCTACTGAAGGCCCATTATGAGCTAAGTTAGAGGATAAAGGAGGATAGA	269	Germany	R6	Int3	Gommersheim_1	NA	hand
D62	C.septempunctata	C.septempunctata	O116	AAGGATGGGATCTCCCCCTCCTATTGGATCAAAAAAAGAAGTATTAATATTACGATCTGTTAATAATATTGTAATTGCCCCGGCTAATACAGGTAATGATAATAAAAGTAAAATAGCAGTAATTAGTACTGATCATACAAAAAGAGGTGTCTTATCAAGGTTTATGCCAAATGGTCGTATATTTATAATAGTTGAAATAAAATTTACGGCTCCTAAAATAGATGAGATACCTGCTAAGTGTAAACTAAAAATTACTAAATCTACTGAAGGTCCATTATGAGCTAAGTTAGAGGATAAAGGAGGGTAGA	384	Germany	R6	Int3	Gommersheim_1	NA	hand
D63	C.septempunctata	C.septempunctata	O133	TCTACCCTCCTTTATCCTCTAACTTAGCTCATAATGGGCCTTCAGTAGATTTAGTAATTTTTAGTTTACACTTAGCAGGTATCTCATCTATTTTAGGAGCCGTAAATTTTATTTCAACTATTATAAATATACGACCATTTGGCATAAACCTTGATAAGACACCTCTTTTTGTATGATCAGTACTAATTACTGCTATTTTACTTTTATTATCATTACCTGTATTAGCCGGGGCAATTACAATATTATTAACAGATCGTAATATTAATACTTCTTTTTTTGATCCAATAGGAGGGGGAGATCCCATCCTT	1759	Germany	R6	Int3	Gommersheim_1	NA	hand
D64	C.septempunctata	C.septempunctata	O113	AAGGATGGGATCTCCCCCTCCTATTGGATCAAAAAAAGAAGTATTAATATTACGATCTGTTAATAATATTGTAATTGCCCCGGCTAATACAGGTAATGATAATAAAAGTAAAATAGCAGTAATTAGTACTGATCATACAAAAAGAGGTGTCTTATCAAGGTTTATGCCAAATGGTCGTATATTTATAATAGTTGAAATAAAATTTACGGCTCCTAAAATAGATGAGATACCTGCTAAGTGTAAACTAAAAATTACTAAATCTACTGAAGGCCCATTATGAGCTAAGTTAGAGGATAAAGGAGGATAGA	531	Germany	R6	Int3	Gommersheim_1	NA	hand
D65	C.septempunctata	C.septempunctata	O113	AAGGATGGGATCTCCCCCTCCTATTGGATCAAAAAAAGAAGTATTAATATTACGATCTGTTAATAATATTGTAATTGCCCCGGCTAATACAGGTAATGATAATAAAAGTAAAATAGCAGTAATTAGTACTGATCATACAAAAAGAGGTGTCTTATCAAGGTTTATGCCAAATGGTCGTATATTTATAATAGTTGAAATAAAATTTACGGCTCCTAAAATAGATGAGATACCTGCTAAGTGTAAACTAAAAATTACTAAATCTACTGAAGGCCCATTATGAGCTAAGTTAGAGGATAAAGGAGGATAGA	876	Germany	R6	Int3	Gommersheim_1	NA	hand
D67	H.axyridis	H.axyridis	O136	TAAAATTGGGTCTCCCCCACCGGTTGGATCAAAAAAAGAAGAATTTAAGTTTCGGTCAGTTAATAGTATAGTAATTGCTCCTGCAAGAACTGGAAGTGATAATAATAAAAGAATTGCTGTAATAAGAACAGATCATACAAATAAAGGAGTTTTATCAAGTATTATACCAAATAGACGTATATTTATAATAGTTGAAATGAAATTTACTGCACCTAAAATTGAGGAAATTCCTGCTAAATGTAAACTAAAAATCACTAAATCTACTGAAGGCCCATTATGTGTTAAATTAGAAGAAAGAGGAGGGTAAA	27	Germany	R5	Int3	Offenbach_2	NA	hand
D67	H.axyridis	H.axyridis	O154	TTTACCCCCCTCTTTCTTCTAATTTAACACATAATGGGCCTTCAGTAGATTTAGTGATTTTTAGTTTACATTTAGCAGGAATTTCCTCAATTTTAGGTGCAGTAAATTTCATTTCAACTATTATAAATATACGTCCATTTGGTATAATACTTGATAAAACTCCTTTATTTGTATGATCTGTTCTTATTACAGCAATTCTTTTATTATTATCACTACCAGTTCTTGCAGGGGCAATTACTATGCTATTAACTGACCGAAACTTAAATTCTTCTTTTTTTGATCCAACCGGTGGGGGAGACCCAATTTTA	583	Germany	R5	Int3	Offenbach_2	NA	hand
D67	H.axyridis	H.axyridis	O155	TAAAATTGGGTCTCCCCCACCGGTTGGGTCAAAAAAAGAAGAATTTAAGTTTCGGTCAGTTAATAGTATAGTAATTGCTCCTGCAAGAACTGGTAGTGATAGTAATAAAAGAATTGCTGTAATAAGAACAGATCATACAAATAAAGGAGTTTTATCAAGTATTATACCAAATGGACGTATATTTATAATAGTTGAAATGAAATTTACTGCACCTAAAATTGAGGAAATTCCTGCTAAATGTAAACTAAAAATCACTAAATCTACTGAAGGCCCATTATGTGTTAAATTAGAAGAAAGAGGAGGGTAAA	926	Germany	R5	Int3	Offenbach_2	NA	hand
D68	H.axyridis	H.axyridis	O115	TTTACCCCCCTCTTTCTTCTAATTTAACACATAATGGGCCTTCAGTAGATTTAGTGATTTTTAGTTTACATTTAGCAGGAATTTCCTCAATTTTAGGTGCAGTAAATTTCATTTCAAATATTATAAATATACGTCCATTTGGTATAATACTTGATAAAACTCCTTTATTTGTATGATCTGTTCTTATTACAGCAATTCTTTTATTATTATCACTACCAGTTCTTGCAGGGGCAATTACTATGCTATTAACTGACCGAAACTTAAATTCTTCTTTTTTTGATCCATCCGGTGGGGGAGACCCAATTTTA	501	Germany	R5	Int3	Offenbach_2	NA	hand
D68	H.axyridis	H.axyridis	O155	TAAAATTGGGTCTCCCCCACCGGTTGGGTCAAAAAAAGAAGAATTTAAGTTTCGGTCAGTTAATAGTATAGTAATTGCTCCTGCAAGAACTGGTAGTGATAGTAATAAAAGAATTGCTGTAATAAGAACAGATCATACAAATAAAGGAGTTTTATCAAGTATTATACCAAATGGACGTATATTTATAATAGTTGAAATGAAATTTACTGCACCTAAAATTGAGGAAATTCCTGCTAAATGTAAACTAAAAATCACTAAATCTACTGAAGGCCCATTATGTGTTAAATTAGAAGAAAGAGGAGGGTAAA	801	Germany	R5	Int3	Offenbach_2	NA	hand
D69	H.axyridis	H.axyridis	O155	TAAAATTGGGTCTCCCCCACCGGTTGGGTCAAAAAAAGAAGAATTTAAGTTTCGGTCAGTTAATAGTATAGTAATTGCTCCTGCAAGAACTGGTAGTGATAGTAATAAAAGAATTGCTGTAATAAGAACAGATCATACAAATAAAGGAGTTTTATCAAGTATTATACCAAATGGACGTATATTTATAATAGTTGAAATGAAATTTACTGCACCTAAAATTGAGGAAATTCCTGCTAAATGTAAACTAAAAATCACTAAATCTACTGAAGGCCCATTATGTGTTAAATTAGAAGAAAGAGGAGGGTAAA	1138	Germany	R5	Int3	Offenbach_2	NA	hand
D70	H.axyridis	H.axyridis	O111	TAAAATTGGGTCTCCCCCACCGGTTGGATCAAAAAAAGAAGAATTTAAGTTTCGGTCAGTTAATAGTATAGTAATTGCTCCTGCAAGAACTGGAAGTGATAACAATAAAAGAATTGCTGTAATAAGAACAGATCATACAAATAAAGGAGTTTTATCAAGTATTATACCAAATGGACGTATATTTATAATAGTTGAAATGAAATTTACTGCACCTAAAATTGAGGAAATTCCTGCTAAATGTAAACTAAAAATCACTAAATCTACTGAAGGCCCATTATGTGTTAAATTAGAAGAAAGAGGAGGGTAAA	48	Germany	R5	Int3	Offenbach_2	NA	hand
D70	H.axyridis	H.axyridis	O155	TAAAATTGGGTCTCCCCCACCGGTTGGGTCAAAAAAAGAAGAATTTAAGTTTCGGTCAGTTAATAGTATAGTAATTGCTCCTGCAAGAACTGGTAGTGATAGTAATAAAAGAATTGCTGTAATAAGAACAGATCATACAAATAAAGGAGTTTTATCAAGTATTATACCAAATGGACGTATATTTATAATAGTTGAAATGAAATTTACTGCACCTAAAATTGAGGAAATTCCTGCTAAATGTAAACTAAAAATCACTAAATCTACTGAAGGCCCATTATGTGTTAAATTAGAAGAAAGAGGAGGGTAAA	2166	Germany	R5	Int3	Offenbach_2	NA	hand
D71	H.axyridis	H.axyridis	O102	TAAAATTGGGTCTCCCCCACCGGTTGGATCAAAAAAAGAAGAATTTAAGTTTCGGTCAGTTAATAGCATAGTAATTGCCCCTGCAAGAACTGGTAGTGATAATAATAAAAGAATTGCTGTAATAAGAACAGATCATACAAATAAAGGAGTTTTATCAAGTATTATACCAAATGGACGTATATTTATAATAGTTGAAATGAAATTTACTGCACCTAAAATTGAGGAAATTCCTGCTAAATGTAAACTAAAAATCACTAAATCTACTGAAGGTCCATTATGTGTTAAATTAGAAGAAAGAGGGGGGTAAA	15	Germany	R5	Int3	Offenbach_2	NA	hand
D71	H.axyridis	H.axyridis	O155	TAAAATTGGGTCTCCCCCACCGGTTGGGTCAAAAAAAGAAGAATTTAAGTTTCGGTCAGTTAATAGTATAGTAATTGCTCCTGCAAGAACTGGTAGTGATAGTAATAAAAGAATTGCTGTAATAAGAACAGATCATACAAATAAAGGAGTTTTATCAAGTATTATACCAAATGGACGTATATTTATAATAGTTGAAATGAAATTTACTGCACCTAAAATTGAGGAAATTCCTGCTAAATGTAAACTAAAAATCACTAAATCTACTGAAGGCCCATTATGTGTTAAATTAGAAGAAAGAGGAGGGTAAA	762	Germany	R5	Int3	Offenbach_2	NA	hand
D72	H.axyridis	H.axyridis	O102	TAAAATTGGGTCTCCCCCACCGGTTGGATCAAAAAAAGAAGAATTTAAGTTTCGGTCAGTTAATAGCATAGTAATTGCCCCTGCAAGAACTGGTAGTGATAATAATAAAAGAATTGCTGTAATAAGAACAGATCATACAAATAAAGGAGTTTTATCAAGTATTATACCAAATGGACGTATATTTATAATAGTTGAAATGAAATTTACTGCACCTAAAATTGAGGAAATTCCTGCTAAATGTAAACTAAAAATCACTAAATCTACTGAAGGTCCATTATGTGTTAAATTAGAAGAAAGAGGGGGGTAAA	24	Germany	R5	Int3	Offenbach_2	NA	hand
D72	H.axyridis	H.axyridis	O111	TAAAATTGGGTCTCCCCCACCGGTTGGATCAAAAAAAGAAGAATTTAAGTTTCGGTCAGTTAATAGTATAGTAATTGCTCCTGCAAGAACTGGAAGTGATAACAATAAAAGAATTGCTGTAATAAGAACAGATCATACAAATAAAGGAGTTTTATCAAGTATTATACCAAATGGACGTATATTTATAATAGTTGAAATGAAATTTACTGCACCTAAAATTGAGGAAATTCCTGCTAAATGTAAACTAAAAATCACTAAATCTACTGAAGGCCCATTATGTGTTAAATTAGAAGAAAGAGGAGGGTAAA	20	Germany	R5	Int3	Offenbach_2	NA	hand
D72	H.axyridis	H.axyridis	O155	TAAAATTGGGTCTCCCCCACCGGTTGGGTCAAAAAAAGAAGAATTTAAGTTTCGGTCAGTTAATAGTATAGTAATTGCTCCTGCAAGAACTGGTAGTGATAGTAATAAAAGAATTGCTGTAATAAGAACAGATCATACAAATAAAGGAGTTTTATCAAGTATTATACCAAATGGACGTATATTTATAATAGTTGAAATGAAATTTACTGCACCTAAAATTGAGGAAATTCCTGCTAAATGTAAACTAAAAATCACTAAATCTACTGAAGGCCCATTATGTGTTAAATTAGAAGAAAGAGGAGGGTAAA	2846	Germany	R5	Int3	Offenbach_2	NA	hand
D74	H.axyridis	H.axyridis	O115	TTTACCCCCCTCTTTCTTCTAATTTAACACATAATGGGCCTTCAGTAGATTTAGTGATTTTTAGTTTACATTTAGCAGGAATTTCCTCAATTTTAGGTGCAGTAAATTTCATTTCAAATATTATAAATATACGTCCATTTGGTATAATACTTGATAAAACTCCTTTATTTGTATGATCTGTTCTTATTACAGCAATTCTTTTATTATTATCACTACCAGTTCTTGCAGGGGCAATTACTATGCTATTAACTGACCGAAACTTAAATTCTTCTTTTTTTGATCCATCCGGTGGGGGAGACCCAATTTTA	484	Germany	R5	Int3	Offenbach_1	SP3	hand
D74	H.axyridis	H.axyridis	O92	TTTATCCTCCTCTTTCTTCTAATTTAACACATAACGGGCCTTCAGTAGATTTAGTGATTTTTAGTTTACATTTAGCAGGAATTTCCTCAATTTTAGGTGCAGTAAATTTCATTTCAACTATTATAAATATACGTCCATTTGGTATAATACTTGATAAAACTCCTTTATTTGTATGATCTGTTCTTATTACAGCAATTCTTTTATTACTATCACTACCAGTTCTTGCAGGAGCAATTACTATACTATTAACTGACCGAAACTTAAATTCTTCTTTTTTTGACCCAACCGGTGGGGGAGACCCAATTTTA	1070	Germany	R5	Int3	Offenbach_1	SP3	hand
D74	H.axyridis	H.axyridis	O96	TAAAATTGGGTCTCCCCCACCGGTTGGATCAAAAAAAGAAGAATTTAAGTTTCGGTCAGTTAATAGTATAGTAATTGCTCCTGCAAGAACTGGAAGTGATAATAATAAAAGAATTGCTGTAATAAGAACAGATCATACAAATAAAGGAGTTTTATCAAGTATTATACCAAATGGACGTATATTTATAATAGTTGAAATGAAATTTACTGCACCTAAAATTGAGGAAATTCCTGCTAAATGTAAACTAAAAATCACTAAATCTACTGAAGGCCCATTATGTGTTAAATTAGAAGAAAGAGGAGGGTAAA	46	Germany	R5	Int3	Offenbach_1	SP3	hand
D75	H.axyridis	H.axyridis	O102	TAAAATTGGGTCTCCCCCACCGGTTGGATCAAAAAAAGAAGAATTTAAGTTTCGGTCAGTTAATAGCATAGTAATTGCCCCTGCAAGAACTGGTAGTGATAATAATAAAAGAATTGCTGTAATAAGAACAGATCATACAAATAAAGGAGTTTTATCAAGTATTATACCAAATGGACGTATATTTATAATAGTTGAAATGAAATTTACTGCACCTAAAATTGAGGAAATTCCTGCTAAATGTAAACTAAAAATCACTAAATCTACTGAAGGTCCATTATGTGTTAAATTAGAAGAAAGAGGGGGGTAAA	49	Germany	R5	Int3	Offenbach_1	NA	hand
D75	H.axyridis	H.axyridis	O136	TAAAATTGGGTCTCCCCCACCGGTTGGATCAAAAAAAGAAGAATTTAAGTTTCGGTCAGTTAATAGTATAGTAATTGCTCCTGCAAGAACTGGAAGTGATAATAATAAAAGAATTGCTGTAATAAGAACAGATCATACAAATAAAGGAGTTTTATCAAGTATTATACCAAATAGACGTATATTTATAATAGTTGAAATGAAATTTACTGCACCTAAAATTGAGGAAATTCCTGCTAAATGTAAACTAAAAATCACTAAATCTACTGAAGGCCCATTATGTGTTAAATTAGAAGAAAGAGGAGGGTAAA	122	Germany	R5	Int3	Offenbach_1	NA	hand
D75	H.axyridis	H.axyridis	O155	TAAAATTGGGTCTCCCCCACCGGTTGGGTCAAAAAAAGAAGAATTTAAGTTTCGGTCAGTTAATAGTATAGTAATTGCTCCTGCAAGAACTGGTAGTGATAGTAATAAAAGAATTGCTGTAATAAGAACAGATCATACAAATAAAGGAGTTTTATCAAGTATTATACCAAATGGACGTATATTTATAATAGTTGAAATGAAATTTACTGCACCTAAAATTGAGGAAATTCCTGCTAAATGTAAACTAAAAATCACTAAATCTACTGAAGGCCCATTATGTGTTAAATTAGAAGAAAGAGGAGGGTAAA	1167	Germany	R5	Int3	Offenbach_1	NA	hand
D76	H.axyridis	H.axyridis	O102	TAAAATTGGGTCTCCCCCACCGGTTGGATCAAAAAAAGAAGAATTTAAGTTTCGGTCAGTTAATAGCATAGTAATTGCCCCTGCAAGAACTGGTAGTGATAATAATAAAAGAATTGCTGTAATAAGAACAGATCATACAAATAAAGGAGTTTTATCAAGTATTATACCAAATGGACGTATATTTATAATAGTTGAAATGAAATTTACTGCACCTAAAATTGAGGAAATTCCTGCTAAATGTAAACTAAAAATCACTAAATCTACTGAAGGTCCATTATGTGTTAAATTAGAAGAAAGAGGGGGGTAAA	67	Germany	R5	Int3	Offenbach_1	NA	hand
D76	H.axyridis	H.axyridis	O108	TAAAATTGGGTCTCCCCCACCGGTTGGATCAAAAAAAGAAGAATTTAAGTTTCGGTCAGTTAATAGTATAGTAATTGCTCCTGCAAGAACTGGTAGTGATAATAATAAAAGAATTGCTGTAATAAGAACAGATCATACAAATAAAGGAGTTTTATCAAGTATTATACCAAATGGACGTATATTTATAATAGTTGAAATGAAATTTACTGCACCTAAAATTGAGAAAATTCCTGCTAAATGTAAACTAAAAATCACTGAATCTACTGAAGGCCCATTATGTGTTAAATTAGAAGAAAGAGGAGGGTAAA	1330	Germany	R5	Int3	Offenbach_1	NA	hand
D76	H.axyridis	H.axyridis	O155	TAAAATTGGGTCTCCCCCACCGGTTGGGTCAAAAAAAGAAGAATTTAAGTTTCGGTCAGTTAATAGTATAGTAATTGCTCCTGCAAGAACTGGTAGTGATAGTAATAAAAGAATTGCTGTAATAAGAACAGATCATACAAATAAAGGAGTTTTATCAAGTATTATACCAAATGGACGTATATTTATAATAGTTGAAATGAAATTTACTGCACCTAAAATTGAGGAAATTCCTGCTAAATGTAAACTAAAAATCACTAAATCTACTGAAGGCCCATTATGTGTTAAATTAGAAGAAAGAGGAGGGTAAA	828	Germany	R5	Int3	Offenbach_1	NA	hand
D77	C.septempunctata	C.septempunctata	O113	AAGGATGGGATCTCCCCCTCCTATTGGATCAAAAAAAGAAGTATTAATATTACGATCTGTTAATAATATTGTAATTGCCCCGGCTAATACAGGTAATGATAATAAAAGTAAAATAGCAGTAATTAGTACTGATCATACAAAAAGAGGTGTCTTATCAAGGTTTATGCCAAATGGTCGTATATTTATAATAGTTGAAATAAAATTTACGGCTCCTAAAATAGATGAGATACCTGCTAAGTGTAAACTAAAAATTACTAAATCTACTGAAGGCCCATTATGAGCTAAGTTAGAGGATAAAGGAGGATAGA	1797	Germany	R5	Int3	Offenbach_1	NA	hand
D77	C.septempunctata	H.axyridis	O155	TAAAATTGGGTCTCCCCCACCGGTTGGGTCAAAAAAAGAAGAATTTAAGTTTCGGTCAGTTAATAGTATAGTAATTGCTCCTGCAAGAACTGGTAGTGATAGTAATAAAAGAATTGCTGTAATAAGAACAGATCATACAAATAAAGGAGTTTTATCAAGTATTATACCAAATGGACGTATATTTATAATAGTTGAAATGAAATTTACTGCACCTAAAATTGAGGAAATTCCTGCTAAATGTAAACTAAAAATCACTAAATCTACTGAAGGCCCATTATGTGTTAAATTAGAAGAAAGAGGAGGGTAAA	177	Germany	R5	Int3	Offenbach_1	NA	hand
D78	H.axyridis	H.axyridis	O102	TAAAATTGGGTCTCCCCCACCGGTTGGATCAAAAAAAGAAGAATTTAAGTTTCGGTCAGTTAATAGCATAGTAATTGCCCCTGCAAGAACTGGTAGTGATAATAATAAAAGAATTGCTGTAATAAGAACAGATCATACAAATAAAGGAGTTTTATCAAGTATTATACCAAATGGACGTATATTTATAATAGTTGAAATGAAATTTACTGCACCTAAAATTGAGGAAATTCCTGCTAAATGTAAACTAAAAATCACTAAATCTACTGAAGGTCCATTATGTGTTAAATTAGAAGAAAGAGGGGGGTAAA	76	Germany	R5	Int3	Offenbach_1	NA	hand
D78	H.axyridis	H.axyridis	O106	TTTACCCTCCTCTTTCTTCTAATTTAACACATAATGGGCCTTCAGTAGATTTAGTGATTTTTAGTTTACATTTAGCAGGAATTTCCTCAATTTTAGGTGCAGTAAATTTCATTTCAACTATTATAAATATACGTCCATTTGGTATAATACTTGATAAAACTCCTTTATTTGTATGATCTGTTCTTATTACAGCAATTCTTTCATTATTATCACTTCCAGTTCTTGCAGGAGCAATTACTATACTATTAACTGACCGAAACTTAAATTCTTCTTTTTTTGATCCAACCGGTGGGGGAGACCCAATTTTA	189	Germany	R5	Int3	Offenbach_1	NA	hand
D78	H.axyridis	H.axyridis	O155	TAAAATTGGGTCTCCCCCACCGGTTGGGTCAAAAAAAGAAGAATTTAAGTTTCGGTCAGTTAATAGTATAGTAATTGCTCCTGCAAGAACTGGTAGTGATAGTAATAAAAGAATTGCTGTAATAAGAACAGATCATACAAATAAAGGAGTTTTATCAAGTATTATACCAAATGGACGTATATTTATAATAGTTGAAATGAAATTTACTGCACCTAAAATTGAGGAAATTCCTGCTAAATGTAAACTAAAAATCACTAAATCTACTGAAGGCCCATTATGTGTTAAATTAGAAGAAAGAGGAGGGTAAA	2768	Germany	R5	Int3	Offenbach_1	NA	hand
D78	H.axyridis	H.axyridis	O54	TAAAATTGGGTCTCCCCCACCGGTTGGATCAAAAAAAGAAGAATTTAAGTTTCGGTCAGTTAATAGTATAGTAATTGCTCCTGCAAGAACTGGTAGTGATAGTAATAAAAGAATTGCTGTAATAAGAACAGATCATACAAATAAAGGAGTTTTATCAAGTATTATACCAAATGGACGTATATTTATAATAGTTGAAATGAAATTTACTGCACCTAAAATTGAGGAAATTCCTGCTAAATGTAAACTAAAAATCACTAAATCTACTGGAGGCCCGTTATGTGTTAAATTAGAAGAAAGAGGAGGATAAA	39	Germany	R5	Int3	Offenbach_1	NA	hand
D78	H.axyridis	H.axyridis	O57	TAAAATTGGGTCTCCCCCACCGGTTGGATCAAAAAAAGAAGAAAAAAGAAGTTTCGGTCAGTTAATAGTATAGTAATTGCTCCTGCAAGAACTGGAAGTGATAACAATAAAAGAATTGCTGTAATAAGAACAGATCATACAAATAAAGGAGTTTTATCAAGTATTATACCAAATGGACGTATATTTATAATAGTTGAAATGAAATTTACTGCACCTAAAATTGAGGAAATTCCTGCTAAATGTAAACTAAAAATCACTAAATCTACTGAAGGCCCATTATGTGTTAAATTAGAAGAAAGAGGAGGGTAAA	18	Germany	R5	Int3	Offenbach_1	NA	hand
D79	H.axyridis	H.axyridis	O102	TAAAATTGGGTCTCCCCCACCGGTTGGATCAAAAAAAGAAGAATTTAAGTTTCGGTCAGTTAATAGCATAGTAATTGCCCCTGCAAGAACTGGTAGTGATAATAATAAAAGAATTGCTGTAATAAGAACAGATCATACAAATAAAGGAGTTTTATCAAGTATTATACCAAATGGACGTATATTTATAATAGTTGAAATGAAATTTACTGCACCTAAAATTGAGGAAATTCCTGCTAAATGTAAACTAAAAATCACTAAATCTACTGAAGGTCCATTATGTGTTAAATTAGAAGAAAGAGGGGGGTAAA	46	Germany	R5	Int3	Offenbach_1	NA	hand
D79	H.axyridis	H.axyridis	O112	TAAAATTGGGTCTCCCCCACCGGTTGGATCAAAAAAAGAATAATTTACTTTTCGGTCAGTTAATAGTATAGTAATTGCTCCTGCAAGAACTGGAAGTGATAATAATAAAAGAATTGCTGTAATAAGAACAGATCATACAAATAAAGAAGTTTTATCAAGTATTATACCAAATGGACGTATATTTATAATAGTTGAAATGAAATTTACTGCACCTAAAATTGAGGAAATTCCTGCTAAATGTAAACTAAAAATCACTTAATCTACTGAAGGCCCATAATGTGTTAAATTAGAAGAAAGAGGAGGGTAAA	27	Germany	R5	Int3	Offenbach_1	NA	hand
D79	H.axyridis	H.axyridis	O136	TAAAATTGGGTCTCCCCCACCGGTTGGATCAAAAAAAGAAGAATTTAAGTTTCGGTCAGTTAATAGTATAGTAATTGCTCCTGCAAGAACTGGAAGTGATAATAATAAAAGAATTGCTGTAATAAGAACAGATCATACAAATAAAGGAGTTTTATCAAGTATTATACCAAATAGACGTATATTTATAATAGTTGAAATGAAATTTACTGCACCTAAAATTGAGGAAATTCCTGCTAAATGTAAACTAAAAATCACTAAATCTACTGAAGGCCCATTATGTGTTAAATTAGAAGAAAGAGGAGGGTAAA	197	Germany	R5	Int3	Offenbach_1	NA	hand
D79	H.axyridis	H.axyridis	O155	TAAAATTGGGTCTCCCCCACCGGTTGGGTCAAAAAAAGAAGAATTTAAGTTTCGGTCAGTTAATAGTATAGTAATTGCTCCTGCAAGAACTGGTAGTGATAGTAATAAAAGAATTGCTGTAATAAGAACAGATCATACAAATAAAGGAGTTTTATCAAGTATTATACCAAATGGACGTATATTTATAATAGTTGAAATGAAATTTACTGCACCTAAAATTGAGGAAATTCCTGCTAAATGTAAACTAAAAATCACTAAATCTACTGAAGGCCCATTATGTGTTAAATTAGAAGAAAGAGGAGGGTAAA	1227	Germany	R5	Int3	Offenbach_1	NA	hand
D80	H.axyridis	H.axyridis	O102	TAAAATTGGGTCTCCCCCACCGGTTGGATCAAAAAAAGAAGAATTTAAGTTTCGGTCAGTTAATAGCATAGTAATTGCCCCTGCAAGAACTGGTAGTGATAATAATAAAAGAATTGCTGTAATAAGAACAGATCATACAAATAAAGGAGTTTTATCAAGTATTATACCAAATGGACGTATATTTATAATAGTTGAAATGAAATTTACTGCACCTAAAATTGAGGAAATTCCTGCTAAATGTAAACTAAAAATCACTAAATCTACTGAAGGTCCATTATGTGTTAAATTAGAAGAAAGAGGGGGGTAAA	24	Germany	R5	Int3	Offenbach_1	NA	hand
D80	H.axyridis	H.axyridis	O155	TAAAATTGGGTCTCCCCCACCGGTTGGGTCAAAAAAAGAAGAATTTAAGTTTCGGTCAGTTAATAGTATAGTAATTGCTCCTGCAAGAACTGGTAGTGATAGTAATAAAAGAATTGCTGTAATAAGAACAGATCATACAAATAAAGGAGTTTTATCAAGTATTATACCAAATGGACGTATATTTATAATAGTTGAAATGAAATTTACTGCACCTAAAATTGAGGAAATTCCTGCTAAATGTAAACTAAAAATCACTAAATCTACTGAAGGCCCATTATGTGTTAAATTAGAAGAAAGAGGAGGGTAAA	785	Germany	R5	Int3	Offenbach_1	NA	hand
D80	H.axyridis	H.axyridis	O48	TTTACCCTCCTCTTTCTTCTAATTTAACACATAATGGGCCTTCAGTAGATTTAGTGATTTTTAGTTTACATTTAGCAGGAATTTCCTCAATTTTAGGTGCAGTAAATTTCATTTCAACTATTATAAATATACGTCCATTTGGTATAATACTTGATAAAACTCCTTTATTTGTATGATCTGTTCTTATTACAGCAATTCTTTTATTATTATCACTTCCAGTTCTTGCAGGAGCAATTACTATACTTTTAACTGACCGAAACTTAAATTCTTCTTTTTTTGATCCAACCGGTGGGGGAGACCCAATTTTA	14	Germany	R5	Int3	Offenbach_1	NA	hand
D81	H.axyridis	H.axyridis	O155	TAAAATTGGGTCTCCCCCACCGGTTGGGTCAAAAAAAGAAGAATTTAAGTTTCGGTCAGTTAATAGTATAGTAATTGCTCCTGCAAGAACTGGTAGTGATAGTAATAAAAGAATTGCTGTAATAAGAACAGATCATACAAATAAAGGAGTTTTATCAAGTATTATACCAAATGGACGTATATTTATAATAGTTGAAATGAAATTTACTGCACCTAAAATTGAGGAAATTCCTGCTAAATGTAAACTAAAAATCACTAAATCTACTGAAGGCCCATTATGTGTTAAATTAGAAGAAAGAGGAGGGTAAA	1533	Germany	R5	Int3	Offenbach_1	NA	hand
D82	H.axyridis	H.axyridis	O102	TAAAATTGGGTCTCCCCCACCGGTTGGATCAAAAAAAGAAGAATTTAAGTTTCGGTCAGTTAATAGCATAGTAATTGCCCCTGCAAGAACTGGTAGTGATAATAATAAAAGAATTGCTGTAATAAGAACAGATCATACAAATAAAGGAGTTTTATCAAGTATTATACCAAATGGACGTATATTTATAATAGTTGAAATGAAATTTACTGCACCTAAAATTGAGGAAATTCCTGCTAAATGTAAACTAAAAATCACTAAATCTACTGAAGGTCCATTATGTGTTAAATTAGAAGAAAGAGGGGGGTAAA	19	Germany	R5	Int3	Offenbach_1	NA	hand
D82	H.axyridis	H.axyridis	O140	TTTACCCTCCTCTTTCTTCTAATTTAACACATAATGGGCCTTCAGTACATTTAGTGATTTTTAGTTTACATTTAGCAGGAATTTCCTCAATTTTAGGTGCAGTAAATTTCATTTCAACTATTATAAATATACGTCCATTTGGTATAATACTTGATAAAACTCCTTTATTTGTATGATCTGTTCTTATTACAGCAATTCTTTTATTATTATCACTTCCATTTCTTGCAGGAGCAATTACTATACTATTAACTGACCGAAACTTAAATTCTTCTTTTTTTGATCCAACCGGTGGGGGAGACCCAATTTTA	13	Germany	R5	Int3	Offenbach_1	NA	hand
D82	H.axyridis	H.axyridis	O155	TAAAATTGGGTCTCCCCCACCGGTTGGGTCAAAAAAAGAAGAATTTAAGTTTCGGTCAGTTAATAGTATAGTAATTGCTCCTGCAAGAACTGGTAGTGATAGTAATAAAAGAATTGCTGTAATAAGAACAGATCATACAAATAAAGGAGTTTTATCAAGTATTATACCAAATGGACGTATATTTATAATAGTTGAAATGAAATTTACTGCACCTAAAATTGAGGAAATTCCTGCTAAATGTAAACTAAAAATCACTAAATCTACTGAAGGCCCATTATGTGTTAAATTAGAAGAAAGAGGAGGGTAAA	743	Germany	R5	Int3	Offenbach_1	NA	hand
D83	H.axyridis	H.axyridis	O117	TTTACCCTCCTCTTTCTTCTAATTTAACACATAATGGGCCTTCAGTAGATTTAGTGATTTTTAGTTTACATTAAGCAGGAATTTCCTCAATTTTAGGTGCAGTAAATTTCATTTCAACTATTATAAATATACGTCCATTTGGTATAATACTTGATAAAACTCCTTTATTTGTATGATCTGTTCTTATTACAGCAATTCTTTTATTATTATCACTTCCAGTTCTTGCAGGAGCAATTACTATACTTTTAACTGACCGAAACTTAAATTCTTCTTTTTTTGATCCAACCGGTGGGGGAGACCCAATTTTA	44	Germany	R6	Int3	Offenbach_2	SP1	hand
D83	H.axyridis	H.axyridis	O155	TAAAATTGGGTCTCCCCCACCGGTTGGGTCAAAAAAAGAAGAATTTAAGTTTCGGTCAGTTAATAGTATAGTAATTGCTCCTGCAAGAACTGGTAGTGATAGTAATAAAAGAATTGCTGTAATAAGAACAGATCATACAAATAAAGGAGTTTTATCAAGTATTATACCAAATGGACGTATATTTATAATAGTTGAAATGAAATTTACTGCACCTAAAATTGAGGAAATTCCTGCTAAATGTAAACTAAAAATCACTAAATCTACTGAAGGCCCATTATGTGTTAAATTAGAAGAAAGAGGAGGGTAAA	1940	Germany	R6	Int3	Offenbach_2	SP1	hand
D83	H.axyridis	H.axyridis	O64	TTTACCCCCCTCTTTCTTCTAATTTAACACATAATGGGCCTTCAGTAGATTTAGTGATTTTTAGTTTACATTTAGCAGGAATTTCCTCAATTTTAGGTGCAGTAAATTTCATTTCAACTATTATAAATATACGTCCATTTGGTATAATACTTGATAAAACTCCTTTATTTGTATGATCTGTTCTTATTACAGCAATTCTTTTATTATTATCACTGCCAGTTCTTGCAGGGGCAATTACTATGCTATCAACTGACCGAAACTTAAATTCTTCTTTTTTTGATCCAACCGGTGGGGGAGACCCAATTTTA	39	Germany	R6	Int3	Offenbach_2	SP1	hand
D83	H.axyridis	H.axyridis	O71	TAAAATTGGGTCTCCCCCACCGGTTGGATCAAAAAAAGAAGAATTTAAGTTTCGGTCAGTTAATAGTATAGTAATTGCTCCTGCAAGAACTGGAAGTGATAACAATAAAAGAATTGCTGTAATAAGAACAGATCATACAAATAAAGGAGTTTTATCAAGTATTATACCAAATGGACGTATATTTATAATAGTTGAAATGAAATTCACTGCACCTAAAATTGAGGAAATTCCTGCTAAATGTAAACTAAAAATCACTAAATCTACTGAAGGCCCATTATGTGTTAAATTAGAAGAAAGAGGAGGGTAAA	52	Germany	R6	Int3	Offenbach_2	SP1	hand
D83	H.axyridis	H.axyridis	O83	TAAAATTGGGTCTCCCCCACCAGTTGGATCAAAAAAAGAAGAATTTAAGTTTCGGTCAGTTTATAGTATAGTAATTGCTCCTGCAAGAACTGGTAGTGATAGTAATAAAAGAATTGCTGTAATAAGAACAGATCATACAAATAAAGGAGTTTTATCAAGTATTATACCAAATGGACGTATATTTATAATAGTTGAAATGAAATTTACTGCACCTAAAATTGAGGAAATTCCTGCTAAATGTAAACTAAAAATCACTAAATCTACTGAAGGCCCGTTATGTGTTAAATTAGAAGAAAGAGGAGGGTAAA	14	Germany	R6	Int3	Offenbach_2	SP1	hand
D83	H.axyridis	H.axyridis	O88	TAAAATTGGGACTCCCCCACCGGTTGGATCAAAAAAAGAAGAATTTAAGTTTCGGTCAGTTAATAGCATAGTAATTGCCCCTGCAAGAACTGGTAGTGATAATAATAAAAGAATTGCTGTAATAAGAACAGATCATACAAATAAAGGAGTTTTATCAAGTATTATACCAAATGGACGTATATTTATAATAGTTGAAATGAAATTTACTGCACCTAAAATTGAGGAAATTCCTGCTAAATGTAAACTAAAAATCACTAAATCTACTGAAGGTCCATTATGTGTTAAATTAGAAGAAAGAGGGGGGTAAA	16	Germany	R6	Int3	Offenbach_2	SP1	hand
D84	H.axyridis	H.axyridis	O155	TAAAATTGGGTCTCCCCCACCGGTTGGGTCAAAAAAAGAAGAATTTAAGTTTCGGTCAGTTAATAGTATAGTAATTGCTCCTGCAAGAACTGGTAGTGATAGTAATAAAAGAATTGCTGTAATAAGAACAGATCATACAAATAAAGGAGTTTTATCAAGTATTATACCAAATGGACGTATATTTATAATAGTTGAAATGAAATTTACTGCACCTAAAATTGAGGAAATTCCTGCTAAATGTAAACTAAAAATCACTAAATCTACTGAAGGCCCATTATGTGTTAAATTAGAAGAAAGAGGAGGGTAAA	784	Germany	R6	Int3	Offenbach_2	NA	hand
D85	H.axyridis	H.axyridis	O102	TAAAATTGGGTCTCCCCCACCGGTTGGATCAAAAAAAGAAGAATTTAAGTTTCGGTCAGTTAATAGCATAGTAATTGCCCCTGCAAGAACTGGTAGTGATAATAATAAAAGAATTGCTGTAATAAGAACAGATCATACAAATAAAGGAGTTTTATCAAGTATTATACCAAATGGACGTATATTTATAATAGTTGAAATGAAATTTACTGCACCTAAAATTGAGGAAATTCCTGCTAAATGTAAACTAAAAATCACTAAATCTACTGAAGGTCCATTATGTGTTAAATTAGAAGAAAGAGGGGGGTAAA	28	Germany	R6	Int3	Offenbach_2	NA	hand
D85	H.axyridis	H.axyridis	O155	TAAAATTGGGTCTCCCCCACCGGTTGGGTCAAAAAAAGAAGAATTTAAGTTTCGGTCAGTTAATAGTATAGTAATTGCTCCTGCAAGAACTGGTAGTGATAGTAATAAAAGAATTGCTGTAATAAGAACAGATCATACAAATAAAGGAGTTTTATCAAGTATTATACCAAATGGACGTATATTTATAATAGTTGAAATGAAATTTACTGCACCTAAAATTGAGGAAATTCCTGCTAAATGTAAACTAAAAATCACTAAATCTACTGAAGGCCCATTATGTGTTAAATTAGAAGAAAGAGGAGGGTAAA	1210	Germany	R6	Int3	Offenbach_2	NA	hand
D85	H.axyridis	H.axyridis	O48	TTTACCCTCCTCTTTCTTCTAATTTAACACATAATGGGCCTTCAGTAGATTTAGTGATTTTTAGTTTACATTTAGCAGGAATTTCCTCAATTTTAGGTGCAGTAAATTTCATTTCAACTATTATAAATATACGTCCATTTGGTATAATACTTGATAAAACTCCTTTATTTGTATGATCTGTTCTTATTACAGCAATTCTTTTATTATTATCACTTCCAGTTCTTGCAGGAGCAATTACTATACTTTTAACTGACCGAAACTTAAATTCTTCTTTTTTTGATCCAACCGGTGGGGGAGACCCAATTTTA	27	Germany	R6	Int3	Offenbach_2	NA	hand
D85	H.axyridis	H.axyridis	O57	TAAAATTGGGTCTCCCCCACCGGTTGGATCAAAAAAAGAAGAAAAAAGAAGTTTCGGTCAGTTAATAGTATAGTAATTGCTCCTGCAAGAACTGGAAGTGATAACAATAAAAGAATTGCTGTAATAAGAACAGATCATACAAATAAAGGAGTTTTATCAAGTATTATACCAAATGGACGTATATTTATAATAGTTGAAATGAAATTTACTGCACCTAAAATTGAGGAAATTCCTGCTAAATGTAAACTAAAAATCACTAAATCTACTGAAGGCCCATTATGTGTTAAATTAGAAGAAAGAGGAGGGTAAA	16	Germany	R6	Int3	Offenbach_2	NA	hand
D86	H.axyridis	H.axyridis	O155	TAAAATTGGGTCTCCCCCACCGGTTGGGTCAAAAAAAGAAGAATTTAAGTTTCGGTCAGTTAATAGTATAGTAATTGCTCCTGCAAGAACTGGTAGTGATAGTAATAAAAGAATTGCTGTAATAAGAACAGATCATACAAATAAAGGAGTTTTATCAAGTATTATACCAAATGGACGTATATTTATAATAGTTGAAATGAAATTTACTGCACCTAAAATTGAGGAAATTCCTGCTAAATGTAAACTAAAAATCACTAAATCTACTGAAGGCCCATTATGTGTTAAATTAGAAGAAAGAGGAGGGTAAA	660	Germany	R6	Int3	Offenbach_2	NA	hand
D86	H.axyridis	H.axyridis	O48	TTTACCCTCCTCTTTCTTCTAATTTAACACATAATGGGCCTTCAGTAGATTTAGTGATTTTTAGTTTACATTTAGCAGGAATTTCCTCAATTTTAGGTGCAGTAAATTTCATTTCAACTATTATAAATATACGTCCATTTGGTATAATACTTGATAAAACTCCTTTATTTGTATGATCTGTTCTTATTACAGCAATTCTTTTATTATTATCACTTCCAGTTCTTGCAGGAGCAATTACTATACTTTTAACTGACCGAAACTTAAATTCTTCTTTTTTTGATCCAACCGGTGGGGGAGACCCAATTTTA	50	Germany	R6	Int3	Offenbach_2	NA	hand
D87	H.axyridis	H.axyridis	O155	TAAAATTGGGTCTCCCCCACCGGTTGGGTCAAAAAAAGAAGAATTTAAGTTTCGGTCAGTTAATAGTATAGTAATTGCTCCTGCAAGAACTGGTAGTGATAGTAATAAAAGAATTGCTGTAATAAGAACAGATCATACAAATAAAGGAGTTTTATCAAGTATTATACCAAATGGACGTATATTTATAATAGTTGAAATGAAATTTACTGCACCTAAAATTGAGGAAATTCCTGCTAAATGTAAACTAAAAATCACTAAATCTACTGAAGGCCCATTATGTGTTAAATTAGAAGAAAGAGGAGGGTAAA	1353	Germany	R5	Int3	Offenbach_2	SP1	hand
D88	H.axyridis	H.axyridis	O102	TAAAATTGGGTCTCCCCCACCGGTTGGATCAAAAAAAGAAGAATTTAAGTTTCGGTCAGTTAATAGCATAGTAATTGCCCCTGCAAGAACTGGTAGTGATAATAATAAAAGAATTGCTGTAATAAGAACAGATCATACAAATAAAGGAGTTTTATCAAGTATTATACCAAATGGACGTATATTTATAATAGTTGAAATGAAATTTACTGCACCTAAAATTGAGGAAATTCCTGCTAAATGTAAACTAAAAATCACTAAATCTACTGAAGGTCCATTATGTGTTAAATTAGAAGAAAGAGGGGGGTAAA	14	Germany	R5	Int3	Offenbach_2	NA	hand
D88	H.axyridis	H.axyridis	O155	TAAAATTGGGTCTCCCCCACCGGTTGGGTCAAAAAAAGAAGAATTTAAGTTTCGGTCAGTTAATAGTATAGTAATTGCTCCTGCAAGAACTGGTAGTGATAGTAATAAAAGAATTGCTGTAATAAGAACAGATCATACAAATAAAGGAGTTTTATCAAGTATTATACCAAATGGACGTATATTTATAATAGTTGAAATGAAATTTACTGCACCTAAAATTGAGGAAATTCCTGCTAAATGTAAACTAAAAATCACTAAATCTACTGAAGGCCCATTATGTGTTAAATTAGAAGAAAGAGGAGGGTAAA	1041	Germany	R5	Int3	Offenbach_2	NA	hand
D89	H.axyridis	H.axyridis	O155	TAAAATTGGGTCTCCCCCACCGGTTGGGTCAAAAAAAGAAGAATTTAAGTTTCGGTCAGTTAATAGTATAGTAATTGCTCCTGCAAGAACTGGTAGTGATAGTAATAAAAGAATTGCTGTAATAAGAACAGATCATACAAATAAAGGAGTTTTATCAAGTATTATACCAAATGGACGTATATTTATAATAGTTGAAATGAAATTTACTGCACCTAAAATTGAGGAAATTCCTGCTAAATGTAAACTAAAAATCACTAAATCTACTGAAGGCCCATTATGTGTTAAATTAGAAGAAAGAGGAGGGTAAA	921	Germany	R5	Int3	Offenbach_2	NA	hand
D90	H.axyridis	H.axyridis	O102	TAAAATTGGGTCTCCCCCACCGGTTGGATCAAAAAAAGAAGAATTTAAGTTTCGGTCAGTTAATAGCATAGTAATTGCCCCTGCAAGAACTGGTAGTGATAATAATAAAAGAATTGCTGTAATAAGAACAGATCATACAAATAAAGGAGTTTTATCAAGTATTATACCAAATGGACGTATATTTATAATAGTTGAAATGAAATTTACTGCACCTAAAATTGAGGAAATTCCTGCTAAATGTAAACTAAAAATCACTAAATCTACTGAAGGTCCATTATGTGTTAAATTAGAAGAAAGAGGGGGGTAAA	57	Germany	R6	Int3	Offenbach_1	SP3	hand
D90	H.axyridis	H.axyridis	O110	TAAAATTGGGTCTCCCCCACCGGTTGGATCAAAAAAAGAAGAATTTAAGTTTCGGTCAGTTAATAGTATAGTAATTGCTCCTGCAAGAACTGGTAGTGATAATAATAAAAGAATTGCTGTAATAAGAACAGATCATACAAATAAAGAAGTTTTATCAAGTATTACACCAAATGGACGTATATTTATAATAGTTGAAATGAAATTTACTGTACCTAAAATTGAGGAAATTTCTGCTAAATGTAAACTAAAAATCACTTAATCTACTGAAGGCCCATTATGTGTTAAATTAGAAGAAAGAGGAGGGTAAA	18	Germany	R6	Int3	Offenbach_1	SP3	hand
D90	H.axyridis	H.axyridis	O117	TTTACCCTCCTCTTTCTTCTAATTTAACACATAATGGGCCTTCAGTAGATTTAGTGATTTTTAGTTTACATTAAGCAGGAATTTCCTCAATTTTAGGTGCAGTAAATTTCATTTCAACTATTATAAATATACGTCCATTTGGTATAATACTTGATAAAACTCCTTTATTTGTATGATCTGTTCTTATTACAGCAATTCTTTTATTATTATCACTTCCAGTTCTTGCAGGAGCAATTACTATACTTTTAACTGACCGAAACTTAAATTCTTCTTTTTTTGATCCAACCGGTGGGGGAGACCCAATTTTA	48	Germany	R6	Int3	Offenbach_1	SP3	hand
D90	H.axyridis	H.axyridis	O155	TAAAATTGGGTCTCCCCCACCGGTTGGGTCAAAAAAAGAAGAATTTAAGTTTCGGTCAGTTAATAGTATAGTAATTGCTCCTGCAAGAACTGGTAGTGATAGTAATAAAAGAATTGCTGTAATAAGAACAGATCATACAAATAAAGGAGTTTTATCAAGTATTATACCAAATGGACGTATATTTATAATAGTTGAAATGAAATTTACTGCACCTAAAATTGAGGAAATTCCTGCTAAATGTAAACTAAAAATCACTAAATCTACTGAAGGCCCATTATGTGTTAAATTAGAAGAAAGAGGAGGGTAAA	3283	Germany	R6	Int3	Offenbach_1	SP3	hand
D90	H.axyridis	H.axyridis	O71	TAAAATTGGGTCTCCCCCACCGGTTGGATCAAAAAAAGAAGAATTTAAGTTTCGGTCAGTTAATAGTATAGTAATTGCTCCTGCAAGAACTGGAAGTGATAACAATAAAAGAATTGCTGTAATAAGAACAGATCATACAAATAAAGGAGTTTTATCAAGTATTATACCAAATGGACGTATATTTATAATAGTTGAAATGAAATTCACTGCACCTAAAATTGAGGAAATTCCTGCTAAATGTAAACTAAAAATCACTAAATCTACTGAAGGCCCATTATGTGTTAAATTAGAAGAAAGAGGAGGGTAAA	53	Germany	R6	Int3	Offenbach_1	SP3	hand
D91	H.axyridis	H.axyridis	O155	TAAAATTGGGTCTCCCCCACCGGTTGGGTCAAAAAAAGAAGAATTTAAGTTTCGGTCAGTTAATAGTATAGTAATTGCTCCTGCAAGAACTGGTAGTGATAGTAATAAAAGAATTGCTGTAATAAGAACAGATCATACAAATAAAGGAGTTTTATCAAGTATTATACCAAATGGACGTATATTTATAATAGTTGAAATGAAATTTACTGCACCTAAAATTGAGGAAATTCCTGCTAAATGTAAACTAAAAATCACTAAATCTACTGAAGGCCCATTATGTGTTAAATTAGAAGAAAGAGGAGGGTAAA	74	Germany	R3	Int2	Offenbach_2	SP2	hand
D92	H.axyridis	H.axyridis	O155	TAAAATTGGGTCTCCCCCACCGGTTGGGTCAAAAAAAGAAGAATTTAAGTTTCGGTCAGTTAATAGTATAGTAATTGCTCCTGCAAGAACTGGTAGTGATAGTAATAAAAGAATTGCTGTAATAAGAACAGATCATACAAATAAAGGAGTTTTATCAAGTATTATACCAAATGGACGTATATTTATAATAGTTGAAATGAAATTTACTGCACCTAAAATTGAGGAAATTCCTGCTAAATGTAAACTAAAAATCACTAAATCTACTGAAGGCCCATTATGTGTTAAATTAGAAGAAAGAGGAGGGTAAA	105	Germany	R3	Int2	Offenbach_2	SP2	hand
D93	H.axyridis	H.axyridis	O102	TAAAATTGGGTCTCCCCCACCGGTTGGATCAAAAAAAGAAGAATTTAAGTTTCGGTCAGTTAATAGCATAGTAATTGCCCCTGCAAGAACTGGTAGTGATAATAATAAAAGAATTGCTGTAATAAGAACAGATCATACAAATAAAGGAGTTTTATCAAGTATTATACCAAATGGACGTATATTTATAATAGTTGAAATGAAATTTACTGCACCTAAAATTGAGGAAATTCCTGCTAAATGTAAACTAAAAATCACTAAATCTACTGAAGGTCCATTATGTGTTAAATTAGAAGAAAGAGGGGGGTAAA	26	Germany	R3	Int2	Offenbach_2	SP2	hand
D93	H.axyridis	H.axyridis	O155	TAAAATTGGGTCTCCCCCACCGGTTGGGTCAAAAAAAGAAGAATTTAAGTTTCGGTCAGTTAATAGTATAGTAATTGCTCCTGCAAGAACTGGTAGTGATAGTAATAAAAGAATTGCTGTAATAAGAACAGATCATACAAATAAAGGAGTTTTATCAAGTATTATACCAAATGGACGTATATTTATAATAGTTGAAATGAAATTTACTGCACCTAAAATTGAGGAAATTCCTGCTAAATGTAAACTAAAAATCACTAAATCTACTGAAGGCCCATTATGTGTTAAATTAGAAGAAAGAGGAGGGTAAA	2014	Germany	R3	Int2	Offenbach_2	SP2	hand
D95	H.axyridis	H.axyridis	O155	TAAAATTGGGTCTCCCCCACCGGTTGGGTCAAAAAAAGAAGAATTTAAGTTTCGGTCAGTTAATAGTATAGTAATTGCTCCTGCAAGAACTGGTAGTGATAGTAATAAAAGAATTGCTGTAATAAGAACAGATCATACAAATAAAGGAGTTTTATCAAGTATTATACCAAATGGACGTATATTTATAATAGTTGAAATGAAATTTACTGCACCTAAAATTGAGGAAATTCCTGCTAAATGTAAACTAAAAATCACTAAATCTACTGAAGGCCCATTATGTGTTAAATTAGAAGAAAGAGGAGGGTAAA	1629	Germany	R2	Int1	Offenbach_1	SP1	hand
D96	H.axyridis	H.axyridis	O102	TAAAATTGGGTCTCCCCCACCGGTTGGATCAAAAAAAGAAGAATTTAAGTTTCGGTCAGTTAATAGCATAGTAATTGCCCCTGCAAGAACTGGTAGTGATAATAATAAAAGAATTGCTGTAATAAGAACAGATCATACAAATAAAGGAGTTTTATCAAGTATTATACCAAATGGACGTATATTTATAATAGTTGAAATGAAATTTACTGCACCTAAAATTGAGGAAATTCCTGCTAAATGTAAACTAAAAATCACTAAATCTACTGAAGGTCCATTATGTGTTAAATTAGAAGAAAGAGGGGGGTAAA	16	Germany	R2	Int1	Offenbach_1	SP1	hand
D96	H.axyridis	H.axyridis	O108	TAAAATTGGGTCTCCCCCACCGGTTGGATCAAAAAAAGAAGAATTTAAGTTTCGGTCAGTTAATAGTATAGTAATTGCTCCTGCAAGAACTGGTAGTGATAATAATAAAAGAATTGCTGTAATAAGAACAGATCATACAAATAAAGGAGTTTTATCAAGTATTATACCAAATGGACGTATATTTATAATAGTTGAAATGAAATTTACTGCACCTAAAATTGAGAAAATTCCTGCTAAATGTAAACTAAAAATCACTGAATCTACTGAAGGCCCATTATGTGTTAAATTAGAAGAAAGAGGAGGGTAAA	210	Germany	R2	Int1	Offenbach_1	SP1	hand
D96	H.axyridis	H.axyridis	O155	TAAAATTGGGTCTCCCCCACCGGTTGGGTCAAAAAAAGAAGAATTTAAGTTTCGGTCAGTTAATAGTATAGTAATTGCTCCTGCAAGAACTGGTAGTGATAGTAATAAAAGAATTGCTGTAATAAGAACAGATCATACAAATAAAGGAGTTTTATCAAGTATTATACCAAATGGACGTATATTTATAATAGTTGAAATGAAATTTACTGCACCTAAAATTGAGGAAATTCCTGCTAAATGTAAACTAAAAATCACTAAATCTACTGAAGGCCCATTATGTGTTAAATTAGAAGAAAGAGGAGGGTAAA	2773	Germany	R2	Int1	Offenbach_1	SP1	hand
E01	H.axyridis	H.axyridis	O155	TAAAATTGGGTCTCCCCCACCGGTTGGGTCAAAAAAAGAAGAATTTAAGTTTCGGTCAGTTAATAGTATAGTAATTGCTCCTGCAAGAACTGGTAGTGATAGTAATAAAAGAATTGCTGTAATAAGAACAGATCATACAAATAAAGGAGTTTTATCAAGTATTATACCAAATGGACGTATATTTATAATAGTTGAAATGAAATTTACTGCACCTAAAATTGAGGAAATTCCTGCTAAATGTAAACTAAAAATCACTAAATCTACTGAAGGCCCATTATGTGTTAAATTAGAAGAAAGAGGAGGGTAAA	1751	Germany	R2	Int1	Offenbach_1	SP1	hand
E02	H.axyridis	H.axyridis	O155	TAAAATTGGGTCTCCCCCACCGGTTGGGTCAAAAAAAGAAGAATTTAAGTTTCGGTCAGTTAATAGTATAGTAATTGCTCCTGCAAGAACTGGTAGTGATAGTAATAAAAGAATTGCTGTAATAAGAACAGATCATACAAATAAAGGAGTTTTATCAAGTATTATACCAAATGGACGTATATTTATAATAGTTGAAATGAAATTTACTGCACCTAAAATTGAGGAAATTCCTGCTAAATGTAAACTAAAAATCACTAAATCTACTGAAGGCCCATTATGTGTTAAATTAGAAGAAAGAGGAGGGTAAA	1044	Germany	R3	Int2	Gommersheim_2	NA	hand
E02	H.axyridis	H.axyridis	O62	TAAAATTGGGTCTCCCCCACCGGTTGGATCAAAAAAAGAAGAATTTAAGTTTCGGTCAGTTAATAGCATAGTAATTGCCCCTGCAAGAACTGGTAGTGATAATAATAAAAGAATTGCTGTAATAAGAACAGATCATACAAATAAAGGAGTTTTATCAAGTATTATACCAAATGGACGTATATTTATAATAGTTGAAATGAAATTTACTGCACCTAAAATTGAGAAAATTCCTGCTAAATGTAAACTAAAAATCACTAAATCTACTGAAGGCCCATTATGTGTTAAATTAGAAGAAAGAGGGGGGTAAA	264	Germany	R3	Int2	Gommersheim_2	NA	hand
E02	H.axyridis	H.axyridis	O83	TAAAATTGGGTCTCCCCCACCAGTTGGATCAAAAAAAGAAGAATTTAAGTTTCGGTCAGTTTATAGTATAGTAATTGCTCCTGCAAGAACTGGTAGTGATAGTAATAAAAGAATTGCTGTAATAAGAACAGATCATACAAATAAAGGAGTTTTATCAAGTATTATACCAAATGGACGTATATTTATAATAGTTGAAATGAAATTTACTGCACCTAAAATTGAGGAAATTCCTGCTAAATGTAAACTAAAAATCACTAAATCTACTGAAGGCCCGTTATGTGTTAAATTAGAAGAAAGAGGAGGGTAAA	28	Germany	R3	Int2	Gommersheim_2	NA	hand
E03	H.axyridis	H.axyridis	O149	TAAAATTGGGTCTCCCCCACCGGTTGGATCAAAAAAAGAAGAAAAAAGAAGTTTCGGTCAGTTAATAGTATAGTAATTGCTCCTGCAAGAACTGGAAGTGATAACAATAAAAGAATTGCTGTAATAAGAACAGATCATACAAATAAAGTAGTTTTATCAAGTATTATACCAAATGGACGTATATTTATAATAGTTGAAATGAAATTTACTGCACCTAAAATTGAGGAAATTCCTGCTAAATGTAAACTAAAAATCACTAAATCTACTGAAGGCCCATTATGTGTTAAATTAGAAGAAAGAGGAGGGTAAA	16	Germany	R3	Int2	Gommersheim_2	SP1	hand
E03	H.axyridis	H.axyridis	O155	TAAAATTGGGTCTCCCCCACCGGTTGGGTCAAAAAAAGAAGAATTTAAGTTTCGGTCAGTTAATAGTATAGTAATTGCTCCTGCAAGAACTGGTAGTGATAGTAATAAAAGAATTGCTGTAATAAGAACAGATCATACAAATAAAGGAGTTTTATCAAGTATTATACCAAATGGACGTATATTTATAATAGTTGAAATGAAATTTACTGCACCTAAAATTGAGGAAATTCCTGCTAAATGTAAACTAAAAATCACTAAATCTACTGAAGGCCCATTATGTGTTAAATTAGAAGAAAGAGGAGGGTAAA	2749	Germany	R3	Int2	Gommersheim_2	SP1	hand
E03	H.axyridis	H.axyridis	O76	TAAAATTTGGTCTCCCCCACCGGTTGGATCAAAAAAAGAAGAATTTAAGTTTCGGTCAGTTAATAGTATAGTAATTGCTCCTGCAAGAACTGGAAGTGATAATAATAAAAGAATTGCTGTAATAAGAACAGATCATACAAATAAAGGAGTTTTATCAAGTATTATACCAAATGGACGTATATTTATAATAGTTGAAATGAAATTTACTGCACCTAAAATTGAGGAAATTCCTGCTAAATGTAAACTAAAAATCACTAAATCTACTGAAGGCCCATTATGTGTTAAATTAGAAGAAAGAGGAGGGTAAA	124	Germany	R3	Int2	Gommersheim_2	SP1	hand
E03	H.axyridis	H.axyridis	O82	TTTACCCTCCTCTTTCTTCTAATTTAACACATAATGGGCCTTCAGTAGATTTAGTGATTTTTAGTTTACATTAAGCAGGAATTTCCTCAATTTTAGGTGCAGTAAATTTCATTTCAACTATTATAAATATACGTCCATTTGGTATAATACTTGATAAAACTCCTTTATTTGTATGATCTGTTCTTATTACAGCAATTCTTTAATTATTATCACTACCAGTTCTTGCAGGAGCAATTACTATACTATTAACTGACCGAAACTTAAATTCTTCTTTTTTTGATCCAACCGGTGGGGGAGACCCAATTTTA	29	Germany	R3	Int2	Gommersheim_2	SP1	hand
E03	H.axyridis	H.axyridis	O95	TTTACCCCCCTCTTTCTTCTAATTTAACACATAATGGACCTTCAGTAGATTTAGTGATTTTTAGTTTACATTTAGCAGGAATTTCCTCAATTTTAGATGCAGTAAATTTCATTTCAACTATTATAAATATACGTCCATTTGGTATAATACTTGATAAAACTCCTTTATTTGTATTATCTGTTCTTATTACAGCAATTCTTTTATTATTATCACTACCAGTTCTTGCAGGGGCAATTACTATGCTATTAACTGACCGAAACTTAAATTCTTCTTTTTTTGATCCAACCGGTGGGGGAGACCCAATTTTA	33	Germany	R3	Int2	Gommersheim_2	SP1	hand
E04	H.axyridis	H.axyridis	O115	TTTACCCCCCTCTTTCTTCTAATTTAACACATAATGGGCCTTCAGTAGATTTAGTGATTTTTAGTTTACATTTAGCAGGAATTTCCTCAATTTTAGGTGCAGTAAATTTCATTTCAAATATTATAAATATACGTCCATTTGGTATAATACTTGATAAAACTCCTTTATTTGTATGATCTGTTCTTATTACAGCAATTCTTTTATTATTATCACTACCAGTTCTTGCAGGGGCAATTACTATGCTATTAACTGACCGAAACTTAAATTCTTCTTTTTTTGATCCATCCGGTGGGGGAGACCCAATTTTA	290	Germany	R3	Int2	Gommersheim_2	SP3	hand
E04	H.axyridis	H.axyridis	O155	TAAAATTGGGTCTCCCCCACCGGTTGGGTCAAAAAAAGAAGAATTTAAGTTTCGGTCAGTTAATAGTATAGTAATTGCTCCTGCAAGAACTGGTAGTGATAGTAATAAAAGAATTGCTGTAATAAGAACAGATCATACAAATAAAGGAGTTTTATCAAGTATTATACCAAATGGACGTATATTTATAATAGTTGAAATGAAATTTACTGCACCTAAAATTGAGGAAATTCCTGCTAAATGTAAACTAAAAATCACTAAATCTACTGAAGGCCCATTATGTGTTAAATTAGAAGAAAGAGGAGGGTAAA	3399	Germany	R3	Int2	Gommersheim_2	SP3	hand
E04	H.axyridis	H.axyridis	O71	TAAAATTGGGTCTCCCCCACCGGTTGGATCAAAAAAAGAAGAATTTAAGTTTCGGTCAGTTAATAGTATAGTAATTGCTCCTGCAAGAACTGGAAGTGATAACAATAAAAGAATTGCTGTAATAAGAACAGATCATACAAATAAAGGAGTTTTATCAAGTATTATACCAAATGGACGTATATTTATAATAGTTGAAATGAAATTCACTGCACCTAAAATTGAGGAAATTCCTGCTAAATGTAAACTAAAAATCACTAAATCTACTGAAGGCCCATTATGTGTTAAATTAGAAGAAAGAGGAGGGTAAA	54	Germany	R3	Int2	Gommersheim_2	SP3	hand
E05	H.axyridis	H.axyridis	O102	TAAAATTGGGTCTCCCCCACCGGTTGGATCAAAAAAAGAAGAATTTAAGTTTCGGTCAGTTAATAGCATAGTAATTGCCCCTGCAAGAACTGGTAGTGATAATAATAAAAGAATTGCTGTAATAAGAACAGATCATACAAATAAAGGAGTTTTATCAAGTATTATACCAAATGGACGTATATTTATAATAGTTGAAATGAAATTTACTGCACCTAAAATTGAGGAAATTCCTGCTAAATGTAAACTAAAAATCACTAAATCTACTGAAGGTCCATTATGTGTTAAATTAGAAGAAAGAGGGGGGTAAA	43	Germany	R6	Int3	Offenbach_1	NA	hand
E05	H.axyridis	H.axyridis	O155	TAAAATTGGGTCTCCCCCACCGGTTGGGTCAAAAAAAGAAGAATTTAAGTTTCGGTCAGTTAATAGTATAGTAATTGCTCCTGCAAGAACTGGTAGTGATAGTAATAAAAGAATTGCTGTAATAAGAACAGATCATACAAATAAAGGAGTTTTATCAAGTATTATACCAAATGGACGTATATTTATAATAGTTGAAATGAAATTTACTGCACCTAAAATTGAGGAAATTCCTGCTAAATGTAAACTAAAAATCACTAAATCTACTGAAGGCCCATTATGTGTTAAATTAGAAGAAAGAGGAGGGTAAA	3205	Germany	R6	Int3	Offenbach_1	NA	hand
E05	H.axyridis	H.axyridis	O48	TTTACCCTCCTCTTTCTTCTAATTTAACACATAATGGGCCTTCAGTAGATTTAGTGATTTTTAGTTTACATTTAGCAGGAATTTCCTCAATTTTAGGTGCAGTAAATTTCATTTCAACTATTATAAATATACGTCCATTTGGTATAATACTTGATAAAACTCCTTTATTTGTATGATCTGTTCTTATTACAGCAATTCTTTTATTATTATCACTTCCAGTTCTTGCAGGAGCAATTACTATACTTTTAACTGACCGAAACTTAAATTCTTCTTTTTTTGATCCAACCGGTGGGGGAGACCCAATTTTA	95	Germany	R6	Int3	Offenbach_1	NA	hand
E05	H.axyridis	H.axyridis	O57	TAAAATTGGGTCTCCCCCACCGGTTGGATCAAAAAAAGAAGAAAAAAGAAGTTTCGGTCAGTTAATAGTATAGTAATTGCTCCTGCAAGAACTGGAAGTGATAACAATAAAAGAATTGCTGTAATAAGAACAGATCATACAAATAAAGGAGTTTTATCAAGTATTATACCAAATGGACGTATATTTATAATAGTTGAAATGAAATTTACTGCACCTAAAATTGAGGAAATTCCTGCTAAATGTAAACTAAAAATCACTAAATCTACTGAAGGCCCATTATGTGTTAAATTAGAAGAAAGAGGAGGGTAAA	14	Germany	R6	Int3	Offenbach_1	NA	hand
[truncated: 616 more rows]

## Sheet: AllOTUandTaxonassignments
TaxonAssignedToOTU	OTUID	OTUSeqence
[truncated: 148 more rows]
