# Supplementary material for: Insights into aphid prey consumption by ladybirds: Optimising field sampling methods and primer design for high throughput sequencing
Source: PLoS One. 2020 Jul 1;15(7):e0235054. doi: 10.1371/journal.pone.0235054 (PMC7329105; doi:10.1371/journal.pone.0235054)
Supplement: S2 Data — (XLSX) [file pone.0235054.s010.xlsx]

## Sheet: Ladybirds sampled with traps co
Country	Landscape	Period	Interval	Point	Method	LadybirdSpecies	TrappedLadybirdIndividuals
CH	12	P7	Int4	SP5	CombiTrap	H.axyridis	0
CH	12	P7	Int4	SP5	CombiTrap	C.septempunctata	0
CH	12	P7	Int4	SP5	StickyTrap	H.axyridis	4
CH	12	P7	Int4	SP5	StickyTrap	C.septempunctata	0
CH	12	P7	Int4	SP4	CombiTrap	H.axyridis	0
CH	12	P7	Int4	SP4	CombiTrap	C.septempunctata	0
CH	12	P7	Int4	SP4	StickyTrap	H.axyridis	1
CH	12	P7	Int4	SP4	StickyTrap	C.septempunctata	0
CH	12	P7	Int4	SP3	CombiTrap	H.axyridis	1
CH	12	P7	Int4	SP3	CombiTrap	C.septempunctata	0
CH	12	P7	Int4	SP3	StickyTrap	H.axyridis	0
CH	12	P7	Int4	SP3	StickyTrap	C.septempunctata	0
CH	12	P7	Int4	SP2	CombiTrap	H.axyridis	1
CH	12	P7	Int4	SP2	CombiTrap	C.septempunctata	0
CH	12	P7	Int4	SP2	StickyTrap	H.axyridis	3
CH	12	P7	Int4	SP2	StickyTrap	C.septempunctata	0
CH	12	P7	Int4	SP1	CombiTrap	H.axyridis	0
CH	12	P7	Int4	SP1	CombiTrap	C.septempunctata	0
CH	12	P7	Int4	SP1	StickyTrap	H.axyridis	6
CH	12	P7	Int4	SP1	StickyTrap	C.septempunctata	0
CH	12	P6	Int3	SP5	CombiTrap	H.axyridis	0
CH	12	P6	Int3	SP5	CombiTrap	C.septempunctata	0
CH	12	P6	Int3	SP5	StickyTrap	H.axyridis	2
CH	12	P6	Int3	SP5	StickyTrap	C.septempunctata	0
CH	12	P6	Int3	SP4	CombiTrap	H.axyridis	0
CH	12	P6	Int3	SP4	CombiTrap	C.septempunctata	0
CH	12	P6	Int3	SP4	StickyTrap	H.axyridis	0
CH	12	P6	Int3	SP4	StickyTrap	C.septempunctata	0
CH	12	P6	Int3	SP3	CombiTrap	H.axyridis	0
CH	12	P6	Int3	SP3	CombiTrap	C.septempunctata	0
CH	12	P6	Int3	SP3	StickyTrap	H.axyridis	0
CH	12	P6	Int3	SP3	StickyTrap	C.septempunctata	0
CH	12	P6	Int3	SP2	CombiTrap	H.axyridis	0
CH	12	P6	Int3	SP2	CombiTrap	C.septempunctata	0
CH	12	P6	Int3	SP2	StickyTrap	H.axyridis	2
CH	12	P6	Int3	SP2	StickyTrap	C.septempunctata	0
CH	12	P6	Int3	SP1	CombiTrap	H.axyridis	1
CH	12	P6	Int3	SP1	CombiTrap	C.septempunctata	0
CH	12	P6	Int3	SP1	StickyTrap	H.axyridis	3
CH	12	P6	Int3	SP1	StickyTrap	C.septempunctata	0
CH	12	P5	Int3	SP5	CombiTrap	H.axyridis	0
CH	12	P5	Int3	SP5	CombiTrap	C.septempunctata	0
CH	12	P5	Int3	SP5	StickyTrap	H.axyridis	0
CH	12	P5	Int3	SP5	StickyTrap	C.septempunctata	0
CH	12	P5	Int3	SP4	CombiTrap	H.axyridis	0
CH	12	P5	Int3	SP4	CombiTrap	C.septempunctata	0
CH	12	P5	Int3	SP4	StickyTrap	H.axyridis	0
CH	12	P5	Int3	SP4	StickyTrap	C.septempunctata	0
CH	12	P5	Int3	SP3	CombiTrap	H.axyridis	0
CH	12	P5	Int3	SP3	CombiTrap	C.septempunctata	0
CH	12	P5	Int3	SP3	StickyTrap	H.axyridis	0
CH	12	P5	Int3	SP3	StickyTrap	C.septempunctata	1
CH	12	P5	Int3	SP2	CombiTrap	H.axyridis	0
CH	12	P5	Int3	SP2	CombiTrap	C.septempunctata	0
CH	12	P5	Int3	SP2	StickyTrap	H.axyridis	1
CH	12	P5	Int3	SP2	StickyTrap	C.septempunctata	1
CH	12	P5	Int3	SP1	CombiTrap	H.axyridis	2
CH	12	P5	Int3	SP1	CombiTrap	C.septempunctata	0
CH	12	P5	Int3	SP1	StickyTrap	H.axyridis	2
CH	12	P5	Int3	SP1	StickyTrap	C.septempunctata	0
CH	12	P4	Int2	SP5	CombiTrap	H.axyridis	0
CH	12	P4	Int2	SP5	CombiTrap	C.septempunctata	0
CH	12	P4	Int2	SP5	StickyTrap	H.axyridis	0
CH	12	P4	Int2	SP5	StickyTrap	C.septempunctata	0
CH	12	P4	Int2	SP4	CombiTrap	H.axyridis	0
CH	12	P4	Int2	SP4	CombiTrap	C.septempunctata	0
CH	12	P4	Int2	SP4	StickyTrap	H.axyridis	0
CH	12	P4	Int2	SP4	StickyTrap	C.septempunctata	0
CH	12	P4	Int2	SP3	CombiTrap	H.axyridis	0
CH	12	P4	Int2	SP3	CombiTrap	C.septempunctata	0
CH	12	P4	Int2	SP3	StickyTrap	H.axyridis	1
CH	12	P4	Int2	SP3	StickyTrap	C.septempunctata	0
CH	12	P4	Int2	SP2	CombiTrap	H.axyridis	0
CH	12	P4	Int2	SP2	CombiTrap	C.septempunctata	0
CH	12	P4	Int2	SP2	StickyTrap	H.axyridis	0
CH	12	P4	Int2	SP2	StickyTrap	C.septempunctata	0
CH	12	P4	Int2	SP1	CombiTrap	H.axyridis	0
CH	12	P4	Int2	SP1	CombiTrap	C.septempunctata	0
CH	12	P4	Int2	SP1	StickyTrap	H.axyridis	3
CH	12	P4	Int2	SP1	StickyTrap	C.septempunctata	0
CH	12	P3	Int2	SP5	CombiTrap	H.axyridis	0
CH	12	P3	Int2	SP5	CombiTrap	C.septempunctata	0
CH	12	P3	Int2	SP5	StickyTrap	H.axyridis	0
CH	12	P3	Int2	SP5	StickyTrap	C.septempunctata	0
CH	12	P3	Int2	SP4	CombiTrap	H.axyridis	0
CH	12	P3	Int2	SP4	CombiTrap	C.septempunctata	0
CH	12	P3	Int2	SP4	StickyTrap	H.axyridis	0
CH	12	P3	Int2	SP4	StickyTrap	C.septempunctata	1
CH	12	P3	Int2	SP3	CombiTrap	H.axyridis	0
CH	12	P3	Int2	SP3	CombiTrap	C.septempunctata	0
CH	12	P3	Int2	SP3	StickyTrap	H.axyridis	3
CH	12	P3	Int2	SP3	StickyTrap	C.septempunctata	0
CH	12	P3	Int2	SP2	CombiTrap	H.axyridis	0
CH	12	P3	Int2	SP2	CombiTrap	C.septempunctata	0
CH	12	P3	Int2	SP2	StickyTrap	H.axyridis	1
CH	12	P3	Int2	SP2	StickyTrap	C.septempunctata	0
CH	12	P3	Int2	SP1	CombiTrap	H.axyridis	1
CH	12	P3	Int2	SP1	CombiTrap	C.septempunctata	0
CH	12	P3	Int2	SP1	StickyTrap	H.axyridis	1
CH	12	P3	Int2	SP1	StickyTrap	C.septempunctata	0
CH	12	P2	Int1	SP5	CombiTrap	H.axyridis	0
CH	12	P2	Int1	SP5	CombiTrap	C.septempunctata	0
CH	12	P2	Int1	SP5	StickyTrap	H.axyridis	0
CH	12	P2	Int1	SP5	StickyTrap	C.septempunctata	1
CH	12	P2	Int1	SP4	CombiTrap	H.axyridis	0
CH	12	P2	Int1	SP4	CombiTrap	C.septempunctata	0
CH	12	P2	Int1	SP4	StickyTrap	H.axyridis	1
CH	12	P2	Int1	SP4	StickyTrap	C.septempunctata	0
CH	12	P2	Int1	SP3	CombiTrap	H.axyridis	0
CH	12	P2	Int1	SP3	CombiTrap	C.septempunctata	0
CH	12	P2	Int1	SP3	StickyTrap	H.axyridis	0
CH	12	P2	Int1	SP3	StickyTrap	C.septempunctata	0
CH	12	P2	Int1	SP2	CombiTrap	H.axyridis	0
CH	12	P2	Int1	SP2	CombiTrap	C.septempunctata	0
CH	12	P2	Int1	SP2	StickyTrap	H.axyridis	0
CH	12	P2	Int1	SP2	StickyTrap	C.septempunctata	0
CH	12	P2	Int1	SP1	CombiTrap	H.axyridis	0
CH	12	P2	Int1	SP1	CombiTrap	C.septempunctata	0
CH	12	P2	Int1	SP1	StickyTrap	H.axyridis	1
CH	12	P2	Int1	SP1	StickyTrap	C.septempunctata	0
CH	12	P1	Int1	SP5	CombiTrap	H.axyridis	0
CH	12	P1	Int1	SP5	CombiTrap	C.septempunctata	0
CH	12	P1	Int1	SP5	StickyTrap	H.axyridis	1
CH	12	P1	Int1	SP5	StickyTrap	C.septempunctata	0
CH	12	P1	Int1	SP4	CombiTrap	H.axyridis	0
CH	12	P1	Int1	SP4	CombiTrap	C.septempunctata	0
CH	12	P1	Int1	SP4	StickyTrap	H.axyridis	0
CH	12	P1	Int1	SP4	StickyTrap	C.septempunctata	0
CH	12	P1	Int1	SP3	CombiTrap	H.axyridis	0
CH	12	P1	Int1	SP3	CombiTrap	C.septempunctata	0
CH	12	P1	Int1	SP3	StickyTrap	H.axyridis	0
CH	12	P1	Int1	SP3	StickyTrap	C.septempunctata	0
CH	12	P1	Int1	SP2	CombiTrap	H.axyridis	0
CH	12	P1	Int1	SP2	CombiTrap	C.septempunctata	0
CH	12	P1	Int1	SP2	StickyTrap	H.axyridis	0
CH	12	P1	Int1	SP2	StickyTrap	C.septempunctata	0
CH	12	P1	Int1	SP1	CombiTrap	H.axyridis	0
CH	12	P1	Int1	SP1	CombiTrap	C.septempunctata	0
CH	12	P1	Int1	SP1	StickyTrap	H.axyridis	0
CH	12	P1	Int1	SP1	StickyTrap	C.septempunctata	0
CH	11	P7	Int4	SP5	CombiTrap	H.axyridis	0
CH	11	P7	Int4	SP5	CombiTrap	C.septempunctata	0
CH	11	P7	Int4	SP5	StickyTrap	H.axyridis	0
CH	11	P7	Int4	SP5	StickyTrap	C.septempunctata	0
CH	11	P7	Int4	SP4	CombiTrap	H.axyridis	0
CH	11	P7	Int4	SP4	CombiTrap	C.septempunctata	0
CH	11	P7	Int4	SP4	StickyTrap	H.axyridis	0
CH	11	P7	Int4	SP4	StickyTrap	C.septempunctata	0
CH	11	P7	Int4	SP3	CombiTrap	H.axyridis	1
CH	11	P7	Int4	SP3	CombiTrap	C.septempunctata	0
CH	11	P7	Int4	SP3	StickyTrap	H.axyridis	0
CH	11	P7	Int4	SP3	StickyTrap	C.septempunctata	0
CH	11	P7	Int4	SP2	CombiTrap	H.axyridis	0
CH	11	P7	Int4	SP2	CombiTrap	C.septempunctata	0
CH	11	P7	Int4	SP2	StickyTrap	H.axyridis	0
CH	11	P7	Int4	SP2	StickyTrap	C.septempunctata	0
CH	11	P7	Int4	SP1	CombiTrap	H.axyridis	0
CH	11	P7	Int4	SP1	CombiTrap	C.septempunctata	0
CH	11	P7	Int4	SP1	StickyTrap	H.axyridis	2
CH	11	P7	Int4	SP1	StickyTrap	C.septempunctata	0
CH	11	P6	Int3	SP5	CombiTrap	H.axyridis	0
CH	11	P6	Int3	SP5	CombiTrap	C.septempunctata	0
CH	11	P6	Int3	SP5	StickyTrap	H.axyridis	0
CH	11	P6	Int3	SP5	StickyTrap	C.septempunctata	0
CH	11	P6	Int3	SP4	CombiTrap	H.axyridis	0
CH	11	P6	Int3	SP4	CombiTrap	C.septempunctata	0
CH	11	P6	Int3	SP4	StickyTrap	H.axyridis	1
CH	11	P6	Int3	SP4	StickyTrap	C.septempunctata	0
CH	11	P6	Int3	SP3	CombiTrap	H.axyridis	0
CH	11	P6	Int3	SP3	CombiTrap	C.septempunctata	0
CH	11	P6	Int3	SP3	StickyTrap	H.axyridis	2
CH	11	P6	Int3	SP3	StickyTrap	C.septempunctata	1
CH	11	P6	Int3	SP2	CombiTrap	H.axyridis	0
CH	11	P6	Int3	SP2	CombiTrap	C.septempunctata	0
CH	11	P6	Int3	SP2	StickyTrap	H.axyridis	0
CH	11	P6	Int3	SP2	StickyTrap	C.septempunctata	0
CH	11	P6	Int3	SP1	CombiTrap	H.axyridis	0
CH	11	P6	Int3	SP1	CombiTrap	C.septempunctata	1
CH	11	P6	Int3	SP1	StickyTrap	H.axyridis	3
CH	11	P6	Int3	SP1	StickyTrap	C.septempunctata	0
CH	11	P5	Int3	SP5	CombiTrap	H.axyridis	0
CH	11	P5	Int3	SP5	CombiTrap	C.septempunctata	0
CH	11	P5	Int3	SP5	StickyTrap	H.axyridis	0
CH	11	P5	Int3	SP5	StickyTrap	C.septempunctata	0
CH	11	P5	Int3	SP4	CombiTrap	H.axyridis	0
CH	11	P5	Int3	SP4	CombiTrap	C.septempunctata	0
CH	11	P5	Int3	SP4	StickyTrap	H.axyridis	0
CH	11	P5	Int3	SP4	StickyTrap	C.septempunctata	0
CH	11	P5	Int3	SP3	CombiTrap	H.axyridis	1
CH	11	P5	Int3	SP3	CombiTrap	C.septempunctata	0
CH	11	P5	Int3	SP3	StickyTrap	H.axyridis	1
CH	11	P5	Int3	SP3	StickyTrap	C.septempunctata	0
CH	11	P5	Int3	SP2	CombiTrap	H.axyridis	0
CH	11	P5	Int3	SP2	CombiTrap	C.septempunctata	0
CH	11	P5	Int3	SP2	StickyTrap	H.axyridis	1
CH	11	P5	Int3	SP2	StickyTrap	C.septempunctata	0
CH	11	P5	Int3	SP1	CombiTrap	H.axyridis	0
CH	11	P5	Int3	SP1	CombiTrap	C.septempunctata	0
CH	11	P5	Int3	SP1	StickyTrap	H.axyridis	1
CH	11	P5	Int3	SP1	StickyTrap	C.septempunctata	0
CH	11	P4	Int2	SP5	CombiTrap	H.axyridis	0
CH	11	P4	Int2	SP5	CombiTrap	C.septempunctata	0
CH	11	P4	Int2	SP5	StickyTrap	H.axyridis	0
CH	11	P4	Int2	SP5	StickyTrap	C.septempunctata	0
CH	11	P4	Int2	SP4	CombiTrap	H.axyridis	0
CH	11	P4	Int2	SP4	CombiTrap	C.septempunctata	0
CH	11	P4	Int2	SP4	StickyTrap	H.axyridis	0
CH	11	P4	Int2	SP4	StickyTrap	C.septempunctata	0
CH	11	P4	Int2	SP3	CombiTrap	H.axyridis	1
CH	11	P4	Int2	SP3	CombiTrap	C.septempunctata	0
CH	11	P4	Int2	SP3	StickyTrap	H.axyridis	7
CH	11	P4	Int2	SP3	StickyTrap	C.septempunctata	0
CH	11	P4	Int2	SP2	CombiTrap	H.axyridis	0
CH	11	P4	Int2	SP2	CombiTrap	C.septempunctata	0
CH	11	P4	Int2	SP2	StickyTrap	H.axyridis	1
CH	11	P4	Int2	SP2	StickyTrap	C.septempunctata	0
CH	11	P4	Int2	SP1	CombiTrap	H.axyridis	1
CH	11	P4	Int2	SP1	CombiTrap	C.septempunctata	0
CH	11	P4	Int2	SP1	StickyTrap	H.axyridis	0
CH	11	P4	Int2	SP1	StickyTrap	C.septempunctata	0
CH	11	P3	Int2	SP5	CombiTrap	H.axyridis	0
CH	11	P3	Int2	SP5	CombiTrap	C.septempunctata	0
CH	11	P3	Int2	SP5	StickyTrap	H.axyridis	0
CH	11	P3	Int2	SP5	StickyTrap	C.septempunctata	0
CH	11	P3	Int2	SP4	CombiTrap	H.axyridis	0
CH	11	P3	Int2	SP4	CombiTrap	C.septempunctata	0
CH	11	P3	Int2	SP4	StickyTrap	H.axyridis	2
CH	11	P3	Int2	SP4	StickyTrap	C.septempunctata	0
CH	11	P3	Int2	SP3	CombiTrap	H.axyridis	0
CH	11	P3	Int2	SP3	CombiTrap	C.septempunctata	1
CH	11	P3	Int2	SP3	StickyTrap	H.axyridis	2
CH	11	P3	Int2	SP3	StickyTrap	C.septempunctata	1
CH	11	P3	Int2	SP2	CombiTrap	H.axyridis	0
CH	11	P3	Int2	SP2	CombiTrap	C.septempunctata	0
CH	11	P3	Int2	SP2	StickyTrap	H.axyridis	1
CH	11	P3	Int2	SP2	StickyTrap	C.septempunctata	0
CH	11	P3	Int2	SP1	CombiTrap	H.axyridis	0
CH	11	P3	Int2	SP1	CombiTrap	C.septempunctata	1
CH	11	P3	Int2	SP1	StickyTrap	H.axyridis	1
CH	11	P3	Int2	SP1	StickyTrap	C.septempunctata	1
CH	11	P2	Int1	SP5	CombiTrap	H.axyridis	0
CH	11	P2	Int1	SP5	CombiTrap	C.septempunctata	0
CH	11	P2	Int1	SP5	StickyTrap	H.axyridis	0
CH	11	P2	Int1	SP5	StickyTrap	C.septempunctata	0
CH	11	P2	Int1	SP4	CombiTrap	H.axyridis	0
CH	11	P2	Int1	SP4	CombiTrap	C.septempunctata	0
CH	11	P2	Int1	SP4	StickyTrap	H.axyridis	0
CH	11	P2	Int1	SP4	StickyTrap	C.septempunctata	0
CH	11	P2	Int1	SP3	CombiTrap	H.axyridis	0
CH	11	P2	Int1	SP3	CombiTrap	C.septempunctata	0
CH	11	P2	Int1	SP3	StickyTrap	H.axyridis	0
CH	11	P2	Int1	SP3	StickyTrap	C.septempunctata	0
CH	11	P2	Int1	SP2	CombiTrap	H.axyridis	0
CH	11	P2	Int1	SP2	CombiTrap	C.septempunctata	0
CH	11	P2	Int1	SP2	StickyTrap	H.axyridis	0
CH	11	P2	Int1	SP2	StickyTrap	C.septempunctata	0
CH	11	P2	Int1	SP1	CombiTrap	H.axyridis	0
CH	11	P2	Int1	SP1	CombiTrap	C.septempunctata	0
CH	11	P2	Int1	SP1	StickyTrap	H.axyridis	0
CH	11	P2	Int1	SP1	StickyTrap	C.septempunctata	0
CH	11	P1	Int1	SP5	CombiTrap	H.axyridis	0
CH	11	P1	Int1	SP5	CombiTrap	C.septempunctata	0
CH	11	P1	Int1	SP5	StickyTrap	H.axyridis	0
CH	11	P1	Int1	SP5	StickyTrap	C.septempunctata	0
CH	11	P1	Int1	SP4	CombiTrap	H.axyridis	0
CH	11	P1	Int1	SP4	CombiTrap	C.septempunctata	0
CH	11	P1	Int1	SP4	StickyTrap	H.axyridis	0
CH	11	P1	Int1	SP4	StickyTrap	C.septempunctata	1
CH	11	P1	Int1	SP3	CombiTrap	H.axyridis	0
CH	11	P1	Int1	SP3	CombiTrap	C.septempunctata	1
CH	11	P1	Int1	SP3	StickyTrap	H.axyridis	0
CH	11	P1	Int1	SP3	StickyTrap	C.septempunctata	0
CH	11	P1	Int1	SP2	CombiTrap	H.axyridis	0
CH	11	P1	Int1	SP2	CombiTrap	C.septempunctata	0
CH	11	P1	Int1	SP2	StickyTrap	H.axyridis	0
CH	11	P1	Int1	SP2	StickyTrap	C.septempunctata	0
CH	11	P1	Int1	SP1	CombiTrap	H.axyridis	0
CH	11	P1	Int1	SP1	CombiTrap	C.septempunctata	0
CH	11	P1	Int1	SP1	StickyTrap	H.axyridis	2
CH	11	P1	Int1	SP1	StickyTrap	C.septempunctata	0
CH	10	P7	Int4	SP5	CombiTrap	H.axyridis	0
CH	10	P7	Int4	SP5	CombiTrap	C.septempunctata	0
CH	10	P7	Int4	SP5	StickyTrap	H.axyridis	0
CH	10	P7	Int4	SP5	StickyTrap	C.septempunctata	0
CH	10	P7	Int4	SP4	CombiTrap	H.axyridis	0
CH	10	P7	Int4	SP4	CombiTrap	C.septempunctata	0
CH	10	P7	Int4	SP4	StickyTrap	H.axyridis	0
CH	10	P7	Int4	SP4	StickyTrap	C.septempunctata	0
CH	10	P7	Int4	SP3	CombiTrap	H.axyridis	0
CH	10	P7	Int4	SP3	CombiTrap	C.septempunctata	0
CH	10	P7	Int4	SP3	StickyTrap	H.axyridis	0
CH	10	P7	Int4	SP3	StickyTrap	C.septempunctata	0
CH	10	P7	Int4	SP2	CombiTrap	H.axyridis	0
CH	10	P7	Int4	SP2	CombiTrap	C.septempunctata	0
CH	10	P7	Int4	SP2	StickyTrap	H.axyridis	0
CH	10	P7	Int4	SP2	StickyTrap	C.septempunctata	0
CH	10	P7	Int4	SP1	CombiTrap	H.axyridis	0
CH	10	P7	Int4	SP1	CombiTrap	C.septempunctata	0
CH	10	P7	Int4	SP1	StickyTrap	H.axyridis	0
CH	10	P7	Int4	SP1	StickyTrap	C.septempunctata	0
CH	10	P6	Int3	SP5	CombiTrap	H.axyridis	0
CH	10	P6	Int3	SP5	CombiTrap	C.septempunctata	0
CH	10	P6	Int3	SP5	StickyTrap	H.axyridis	1
CH	10	P6	Int3	SP5	StickyTrap	C.septempunctata	0
CH	10	P6	Int3	SP4	CombiTrap	H.axyridis	2
CH	10	P6	Int3	SP4	CombiTrap	C.septempunctata	0
CH	10	P6	Int3	SP4	StickyTrap	H.axyridis	3
CH	10	P6	Int3	SP4	StickyTrap	C.septempunctata	0
CH	10	P6	Int3	SP3	CombiTrap	H.axyridis	0
CH	10	P6	Int3	SP3	CombiTrap	C.septempunctata	0
CH	10	P6	Int3	SP3	StickyTrap	H.axyridis	1
CH	10	P6	Int3	SP3	StickyTrap	C.septempunctata	0
CH	10	P6	Int3	SP2	CombiTrap	H.axyridis	0
CH	10	P6	Int3	SP2	CombiTrap	C.septempunctata	0
CH	10	P6	Int3	SP2	StickyTrap	H.axyridis	0
CH	10	P6	Int3	SP2	StickyTrap	C.septempunctata	0
CH	10	P6	Int3	SP1	CombiTrap	H.axyridis	0
CH	10	P6	Int3	SP1	CombiTrap	C.septempunctata	0
CH	10	P6	Int3	SP1	StickyTrap	H.axyridis	5
CH	10	P6	Int3	SP1	StickyTrap	C.septempunctata	1
CH	10	P5	Int3	SP5	CombiTrap	H.axyridis	0
CH	10	P5	Int3	SP5	CombiTrap	C.septempunctata	1
CH	10	P5	Int3	SP5	StickyTrap	H.axyridis	1
CH	10	P5	Int3	SP5	StickyTrap	C.septempunctata	0
CH	10	P5	Int3	SP4	CombiTrap	H.axyridis	0
CH	10	P5	Int3	SP4	CombiTrap	C.septempunctata	0
CH	10	P5	Int3	SP4	StickyTrap	H.axyridis	2
CH	10	P5	Int3	SP4	StickyTrap	C.septempunctata	0
CH	10	P5	Int3	SP3	CombiTrap	H.axyridis	2
CH	10	P5	Int3	SP3	CombiTrap	C.septempunctata	0
CH	10	P5	Int3	SP3	StickyTrap	H.axyridis	2
CH	10	P5	Int3	SP3	StickyTrap	C.septempunctata	0
CH	10	P5	Int3	SP2	CombiTrap	H.axyridis	0
CH	10	P5	Int3	SP2	CombiTrap	C.septempunctata	0
CH	10	P5	Int3	SP2	StickyTrap	H.axyridis	0
CH	10	P5	Int3	SP2	StickyTrap	C.septempunctata	0
CH	10	P5	Int3	SP1	CombiTrap	H.axyridis	0
CH	10	P5	Int3	SP1	CombiTrap	C.septempunctata	0
CH	10	P5	Int3	SP1	StickyTrap	H.axyridis	1
CH	10	P5	Int3	SP1	StickyTrap	C.septempunctata	0
CH	10	P4	Int2	SP5	CombiTrap	H.axyridis	0
CH	10	P4	Int2	SP5	CombiTrap	C.septempunctata	0
CH	10	P4	Int2	SP5	StickyTrap	H.axyridis	0
CH	10	P4	Int2	SP5	StickyTrap	C.septempunctata	0
CH	10	P4	Int2	SP4	CombiTrap	H.axyridis	1
CH	10	P4	Int2	SP4	CombiTrap	C.septempunctata	1
CH	10	P4	Int2	SP4	StickyTrap	H.axyridis	1
CH	10	P4	Int2	SP4	StickyTrap	C.septempunctata	0
CH	10	P4	Int2	SP3	CombiTrap	H.axyridis	0
CH	10	P4	Int2	SP3	CombiTrap	C.septempunctata	0
CH	10	P4	Int2	SP3	StickyTrap	H.axyridis	4
CH	10	P4	Int2	SP3	StickyTrap	C.septempunctata	0
CH	10	P4	Int2	SP2	CombiTrap	H.axyridis	0
CH	10	P4	Int2	SP2	CombiTrap	C.septempunctata	0
CH	10	P4	Int2	SP2	StickyTrap	H.axyridis	1
CH	10	P4	Int2	SP2	StickyTrap	C.septempunctata	0
CH	10	P4	Int2	SP1	CombiTrap	H.axyridis	0
CH	10	P4	Int2	SP1	CombiTrap	C.septempunctata	0
CH	10	P4	Int2	SP1	StickyTrap	H.axyridis	0
CH	10	P4	Int2	SP1	StickyTrap	C.septempunctata	0
CH	10	P3	Int2	SP5	CombiTrap	H.axyridis	0
CH	10	P3	Int2	SP5	CombiTrap	C.septempunctata	0
CH	10	P3	Int2	SP5	StickyTrap	H.axyridis	0
CH	10	P3	Int2	SP5	StickyTrap	C.septempunctata	0
CH	10	P3	Int2	SP4	CombiTrap	H.axyridis	0
CH	10	P3	Int2	SP4	CombiTrap	C.septempunctata	0
CH	10	P3	Int2	SP4	StickyTrap	H.axyridis	1
CH	10	P3	Int2	SP4	StickyTrap	C.septempunctata	1
CH	10	P3	Int2	SP3	CombiTrap	H.axyridis	0
CH	10	P3	Int2	SP3	CombiTrap	C.septempunctata	2
CH	10	P3	Int2	SP3	StickyTrap	H.axyridis	0
CH	10	P3	Int2	SP3	StickyTrap	C.septempunctata	0
CH	10	P3	Int2	SP2	CombiTrap	H.axyridis	0
CH	10	P3	Int2	SP2	CombiTrap	C.septempunctata	0
CH	10	P3	Int2	SP2	StickyTrap	H.axyridis	0
CH	10	P3	Int2	SP2	StickyTrap	C.septempunctata	0
CH	10	P3	Int2	SP1	CombiTrap	H.axyridis	0
CH	10	P3	Int2	SP1	CombiTrap	C.septempunctata	1
CH	10	P3	Int2	SP1	StickyTrap	H.axyridis	0
CH	10	P3	Int2	SP1	StickyTrap	C.septempunctata	0
CH	10	P2	Int1	SP5	CombiTrap	H.axyridis	0
CH	10	P2	Int1	SP5	CombiTrap	C.septempunctata	0
CH	10	P2	Int1	SP5	StickyTrap	H.axyridis	0
CH	10	P2	Int1	SP5	StickyTrap	C.septempunctata	0
CH	10	P2	Int1	SP4	CombiTrap	H.axyridis	0
CH	10	P2	Int1	SP4	CombiTrap	C.septempunctata	0
CH	10	P2	Int1	SP4	StickyTrap	H.axyridis	0
CH	10	P2	Int1	SP4	StickyTrap	C.septempunctata	0
CH	10	P2	Int1	SP3	CombiTrap	H.axyridis	0
CH	10	P2	Int1	SP3	CombiTrap	C.septempunctata	0
CH	10	P2	Int1	SP3	StickyTrap	H.axyridis	1
CH	10	P2	Int1	SP3	StickyTrap	C.septempunctata	2
CH	10	P2	Int1	SP2	CombiTrap	H.axyridis	0
CH	10	P2	Int1	SP2	CombiTrap	C.septempunctata	0
CH	10	P2	Int1	SP2	StickyTrap	H.axyridis	0
CH	10	P2	Int1	SP2	StickyTrap	C.septempunctata	0
CH	10	P2	Int1	SP1	CombiTrap	H.axyridis	0
CH	10	P2	Int1	SP1	CombiTrap	C.septempunctata	0
CH	10	P2	Int1	SP1	StickyTrap	H.axyridis	0
CH	10	P2	Int1	SP1	StickyTrap	C.septempunctata	0
CH	10	P1	Int1	SP5	CombiTrap	H.axyridis	0
CH	10	P1	Int1	SP5	CombiTrap	C.septempunctata	0
CH	10	P1	Int1	SP5	StickyTrap	H.axyridis	0
CH	10	P1	Int1	SP5	StickyTrap	C.septempunctata	0
CH	10	P1	Int1	SP4	CombiTrap	H.axyridis	0
CH	10	P1	Int1	SP4	CombiTrap	C.septempunctata	0
CH	10	P1	Int1	SP4	StickyTrap	H.axyridis	1
CH	10	P1	Int1	SP4	StickyTrap	C.septempunctata	0
CH	10	P1	Int1	SP3	CombiTrap	H.axyridis	0
CH	10	P1	Int1	SP3	CombiTrap	C.septempunctata	0
CH	10	P1	Int1	SP3	StickyTrap	H.axyridis	1
CH	10	P1	Int1	SP3	StickyTrap	C.septempunctata	1
CH	10	P1	Int1	SP2	CombiTrap	H.axyridis	0
CH	10	P1	Int1	SP2	CombiTrap	C.septempunctata	0
CH	10	P1	Int1	SP2	StickyTrap	H.axyridis	0
CH	10	P1	Int1	SP2	StickyTrap	C.septempunctata	0
CH	10	P1	Int1	SP1	CombiTrap	H.axyridis	0
CH	10	P1	Int1	SP1	CombiTrap	C.septempunctata	0
CH	10	P1	Int1	SP1	StickyTrap	H.axyridis	0
CH	10	P1	Int1	SP1	StickyTrap	C.septempunctata	0
CH	9	P7	Int4	SP5	CombiTrap	H.axyridis	0
CH	9	P7	Int4	SP5	CombiTrap	C.septempunctata	0
CH	9	P7	Int4	SP5	StickyTrap	H.axyridis	0
CH	9	P7	Int4	SP5	StickyTrap	C.septempunctata	0
CH	9	P7	Int4	SP4	CombiTrap	H.axyridis	0
CH	9	P7	Int4	SP4	CombiTrap	C.septempunctata	0
CH	9	P7	Int4	SP4	StickyTrap	H.axyridis	0
CH	9	P7	Int4	SP4	StickyTrap	C.septempunctata	0
CH	9	P7	Int4	SP3	CombiTrap	H.axyridis	0
CH	9	P7	Int4	SP3	CombiTrap	C.septempunctata	0
CH	9	P7	Int4	SP3	StickyTrap	H.axyridis	0
CH	9	P7	Int4	SP3	StickyTrap	C.septempunctata	0
CH	9	P7	Int4	SP2	CombiTrap	H.axyridis	0
CH	9	P7	Int4	SP2	CombiTrap	C.septempunctata	0
CH	9	P7	Int4	SP2	StickyTrap	H.axyridis	0
CH	9	P7	Int4	SP2	StickyTrap	C.septempunctata	0
CH	9	P7	Int4	SP1	CombiTrap	H.axyridis	0
CH	9	P7	Int4	SP1	CombiTrap	C.septempunctata	0
CH	9	P7	Int4	SP1	StickyTrap	H.axyridis	0
CH	9	P7	Int4	SP1	StickyTrap	C.septempunctata	0
CH	9	P6	Int3	SP5	CombiTrap	H.axyridis	0
CH	9	P6	Int3	SP5	CombiTrap	C.septempunctata	0
CH	9	P6	Int3	SP5	StickyTrap	H.axyridis	0
CH	9	P6	Int3	SP5	StickyTrap	C.septempunctata	0
CH	9	P6	Int3	SP4	CombiTrap	H.axyridis	0
CH	9	P6	Int3	SP4	CombiTrap	C.septempunctata	0
CH	9	P6	Int3	SP4	StickyTrap	H.axyridis	0
CH	9	P6	Int3	SP4	StickyTrap	C.septempunctata	0
CH	9	P6	Int3	SP3	CombiTrap	H.axyridis	0
CH	9	P6	Int3	SP3	CombiTrap	C.septempunctata	0
CH	9	P6	Int3	SP3	StickyTrap	H.axyridis	0
CH	9	P6	Int3	SP3	StickyTrap	C.septempunctata	0
CH	9	P6	Int3	SP2	CombiTrap	H.axyridis	0
CH	9	P6	Int3	SP2	CombiTrap	C.septempunctata	0
CH	9	P6	Int3	SP2	StickyTrap	H.axyridis	0
CH	9	P6	Int3	SP2	StickyTrap	C.septempunctata	0
CH	9	P6	Int3	SP1	CombiTrap	H.axyridis	0
CH	9	P6	Int3	SP1	CombiTrap	C.septempunctata	0
CH	9	P6	Int3	SP1	StickyTrap	H.axyridis	0
CH	9	P6	Int3	SP1	StickyTrap	C.septempunctata	0
CH	9	P5	Int3	SP5	CombiTrap	H.axyridis	0
CH	9	P5	Int3	SP5	CombiTrap	C.septempunctata	0
CH	9	P5	Int3	SP5	StickyTrap	H.axyridis	0
CH	9	P5	Int3	SP5	StickyTrap	C.septempunctata	0
CH	9	P5	Int3	SP4	CombiTrap	H.axyridis	0
CH	9	P5	Int3	SP4	CombiTrap	C.septempunctata	0
CH	9	P5	Int3	SP4	StickyTrap	H.axyridis	1
CH	9	P5	Int3	SP4	StickyTrap	C.septempunctata	0
CH	9	P5	Int3	SP3	CombiTrap	H.axyridis	0
CH	9	P5	Int3	SP3	CombiTrap	C.septempunctata	0
CH	9	P5	Int3	SP3	StickyTrap	H.axyridis	1
CH	9	P5	Int3	SP3	StickyTrap	C.septempunctata	0
CH	9	P5	Int3	SP2	CombiTrap	H.axyridis	0
CH	9	P5	Int3	SP2	CombiTrap	C.septempunctata	0
CH	9	P5	Int3	SP2	StickyTrap	H.axyridis	2
CH	9	P5	Int3	SP2	StickyTrap	C.septempunctata	0
CH	9	P5	Int3	SP1	CombiTrap	H.axyridis	0
CH	9	P5	Int3	SP1	CombiTrap	C.septempunctata	0
CH	9	P5	Int3	SP1	StickyTrap	H.axyridis	0
CH	9	P5	Int3	SP1	StickyTrap	C.septempunctata	0
CH	9	P4	Int2	SP5	CombiTrap	H.axyridis	0
CH	9	P4	Int2	SP5	CombiTrap	C.septempunctata	0
CH	9	P4	Int2	SP5	StickyTrap	H.axyridis	5
CH	9	P4	Int2	SP5	StickyTrap	C.septempunctata	0
CH	9	P4	Int2	SP4	CombiTrap	H.axyridis	0
CH	9	P4	Int2	SP4	CombiTrap	C.septempunctata	0
CH	9	P4	Int2	SP4	StickyTrap	H.axyridis	0
CH	9	P4	Int2	SP4	StickyTrap	C.septempunctata	0
CH	9	P4	Int2	SP3	CombiTrap	H.axyridis	0
CH	9	P4	Int2	SP3	CombiTrap	C.septempunctata	0
CH	9	P4	Int2	SP3	StickyTrap	H.axyridis	0
CH	9	P4	Int2	SP3	StickyTrap	C.septempunctata	0
CH	9	P4	Int2	SP2	CombiTrap	H.axyridis	0
CH	9	P4	Int2	SP2	CombiTrap	C.septempunctata	0
CH	9	P4	Int2	SP2	StickyTrap	H.axyridis	1
CH	9	P4	Int2	SP2	StickyTrap	C.septempunctata	0
CH	9	P4	Int2	SP1	CombiTrap	H.axyridis	0
CH	9	P4	Int2	SP1	CombiTrap	C.septempunctata	0
CH	9	P4	Int2	SP1	StickyTrap	H.axyridis	2
CH	9	P4	Int2	SP1	StickyTrap	C.septempunctata	0
CH	9	P3	Int2	SP5	CombiTrap	H.axyridis	0
CH	9	P3	Int2	SP5	CombiTrap	C.septempunctata	0
CH	9	P3	Int2	SP5	StickyTrap	H.axyridis	0
CH	9	P3	Int2	SP5	StickyTrap	C.septempunctata	0
CH	9	P3	Int2	SP4	CombiTrap	H.axyridis	0
CH	9	P3	Int2	SP4	CombiTrap	C.septempunctata	0
CH	9	P3	Int2	SP4	StickyTrap	H.axyridis	1
CH	9	P3	Int2	SP4	StickyTrap	C.septempunctata	0
CH	9	P3	Int2	SP3	CombiTrap	H.axyridis	0
CH	9	P3	Int2	SP3	CombiTrap	C.septempunctata	0
CH	9	P3	Int2	SP3	StickyTrap	H.axyridis	4
CH	9	P3	Int2	SP3	StickyTrap	C.septempunctata	0
CH	9	P3	Int2	SP2	CombiTrap	H.axyridis	0
CH	9	P3	Int2	SP2	CombiTrap	C.septempunctata	0
CH	9	P3	Int2	SP2	StickyTrap	H.axyridis	6
CH	9	P3	Int2	SP2	StickyTrap	C.septempunctata	1
CH	9	P3	Int2	SP1	CombiTrap	H.axyridis	0
CH	9	P3	Int2	SP1	CombiTrap	C.septempunctata	1
CH	9	P3	Int2	SP1	StickyTrap	H.axyridis	2
CH	9	P3	Int2	SP1	StickyTrap	C.septempunctata	0
CH	9	P2	Int1	SP5	CombiTrap	H.axyridis	0
CH	9	P2	Int1	SP5	CombiTrap	C.septempunctata	0
CH	9	P2	Int1	SP5	StickyTrap	H.axyridis	0
CH	9	P2	Int1	SP5	StickyTrap	C.septempunctata	0
CH	9	P2	Int1	SP4	CombiTrap	H.axyridis	0
CH	9	P2	Int1	SP4	CombiTrap	C.septempunctata	0
CH	9	P2	Int1	SP4	StickyTrap	H.axyridis	0
CH	9	P2	Int1	SP4	StickyTrap	C.septempunctata	0
CH	9	P2	Int1	SP3	CombiTrap	H.axyridis	0
CH	9	P2	Int1	SP3	CombiTrap	C.septempunctata	0
CH	9	P2	Int1	SP3	StickyTrap	H.axyridis	1
CH	9	P2	Int1	SP3	StickyTrap	C.septempunctata	0
CH	9	P2	Int1	SP2	CombiTrap	H.axyridis	1
CH	9	P2	Int1	SP2	CombiTrap	C.septempunctata	0
CH	9	P2	Int1	SP2	StickyTrap	H.axyridis	3
CH	9	P2	Int1	SP2	StickyTrap	C.septempunctata	0
CH	9	P2	Int1	SP1	CombiTrap	H.axyridis	0
CH	9	P2	Int1	SP1	CombiTrap	C.septempunctata	0
CH	9	P2	Int1	SP1	StickyTrap	H.axyridis	1
CH	9	P2	Int1	SP1	StickyTrap	C.septempunctata	0
CH	9	P1	Int1	SP5	CombiTrap	H.axyridis	1
CH	9	P1	Int1	SP5	CombiTrap	C.septempunctata	0
CH	9	P1	Int1	SP5	StickyTrap	H.axyridis	0
CH	9	P1	Int1	SP5	StickyTrap	C.septempunctata	0
CH	9	P1	Int1	SP4	CombiTrap	H.axyridis	0
CH	9	P1	Int1	SP4	CombiTrap	C.septempunctata	0
CH	9	P1	Int1	SP4	StickyTrap	H.axyridis	1
CH	9	P1	Int1	SP4	StickyTrap	C.septempunctata	0
CH	9	P1	Int1	SP3	CombiTrap	H.axyridis	0
CH	9	P1	Int1	SP3	CombiTrap	C.septempunctata	0
CH	9	P1	Int1	SP3	StickyTrap	H.axyridis	0
CH	9	P1	Int1	SP3	StickyTrap	C.septempunctata	0
CH	9	P1	Int1	SP2	CombiTrap	H.axyridis	2
CH	9	P1	Int1	SP2	CombiTrap	C.septempunctata	0
CH	9	P1	Int1	SP2	StickyTrap	H.axyridis	0
CH	9	P1	Int1	SP2	StickyTrap	C.septempunctata	0
CH	9	P1	Int1	SP1	CombiTrap	H.axyridis	0
CH	9	P1	Int1	SP1	CombiTrap	C.septempunctata	0
CH	9	P1	Int1	SP1	StickyTrap	H.axyridis	0
CH	9	P1	Int1	SP1	StickyTrap	C.septempunctata	0
CH	8	P7	Int4	SP4	CombiTrap	H.axyridis	0
CH	8	P7	Int4	SP4	CombiTrap	C.septempunctata	0
CH	8	P7	Int4	SP4	StickyTrap	H.axyridis	0
CH	8	P7	Int4	SP4	StickyTrap	C.septempunctata	0
CH	8	P7	Int4	SP3	CombiTrap	H.axyridis	0
CH	8	P7	Int4	SP3	CombiTrap	C.septempunctata	0
CH	8	P7	Int4	SP3	StickyTrap	H.axyridis	0
CH	8	P7	Int4	SP3	StickyTrap	C.septempunctata	0
CH	8	P7	Int4	SP2	CombiTrap	H.axyridis	0
CH	8	P7	Int4	SP2	CombiTrap	C.septempunctata	0
CH	8	P7	Int4	SP2	StickyTrap	H.axyridis	2
CH	8	P7	Int4	SP2	StickyTrap	C.septempunctata	0
CH	8	P7	Int4	SP1	CombiTrap	H.axyridis	2
CH	8	P7	Int4	SP1	CombiTrap	C.septempunctata	0
CH	8	P7	Int4	SP1	StickyTrap	H.axyridis	0
CH	8	P7	Int4	SP1	StickyTrap	C.septempunctata	0
CH	8	P6	Int3	SP4	CombiTrap	H.axyridis	0
CH	8	P6	Int3	SP4	CombiTrap	C.septempunctata	0
CH	8	P6	Int3	SP4	StickyTrap	H.axyridis	2
CH	8	P6	Int3	SP4	StickyTrap	C.septempunctata	0
CH	8	P6	Int3	SP3	CombiTrap	H.axyridis	0
CH	8	P6	Int3	SP3	CombiTrap	C.septempunctata	0
CH	8	P6	Int3	SP3	StickyTrap	H.axyridis	0
CH	8	P6	Int3	SP3	StickyTrap	C.septempunctata	0
CH	8	P6	Int3	SP2	CombiTrap	H.axyridis	0
CH	8	P6	Int3	SP2	CombiTrap	C.septempunctata	0
CH	8	P6	Int3	SP2	StickyTrap	H.axyridis	1
CH	8	P6	Int3	SP2	StickyTrap	C.septempunctata	0
CH	8	P6	Int3	SP1	CombiTrap	H.axyridis	0
CH	8	P6	Int3	SP1	CombiTrap	C.septempunctata	0
CH	8	P6	Int3	SP1	StickyTrap	H.axyridis	0
CH	8	P6	Int3	SP1	StickyTrap	C.septempunctata	0
CH	8	P5	Int3	SP4	CombiTrap	H.axyridis	0
CH	8	P5	Int3	SP4	CombiTrap	C.septempunctata	0
CH	8	P5	Int3	SP4	StickyTrap	H.axyridis	1
CH	8	P5	Int3	SP4	StickyTrap	C.septempunctata	0
CH	8	P5	Int3	SP3	CombiTrap	H.axyridis	0
CH	8	P5	Int3	SP3	CombiTrap	C.septempunctata	0
CH	8	P5	Int3	SP3	StickyTrap	H.axyridis	0
CH	8	P5	Int3	SP3	StickyTrap	C.septempunctata	0
CH	8	P5	Int3	SP2	CombiTrap	H.axyridis	0
CH	8	P5	Int3	SP2	CombiTrap	C.septempunctata	0
CH	8	P5	Int3	SP2	StickyTrap	H.axyridis	2
CH	8	P5	Int3	SP2	StickyTrap	C.septempunctata	0
CH	8	P5	Int3	SP1	CombiTrap	H.axyridis	0
CH	8	P5	Int3	SP1	CombiTrap	C.septempunctata	0
CH	8	P5	Int3	SP1	StickyTrap	H.axyridis	3
CH	8	P5	Int3	SP1	StickyTrap	C.septempunctata	0
CH	8	P4	Int2	SP4	CombiTrap	H.axyridis	0
CH	8	P4	Int2	SP4	CombiTrap	C.septempunctata	0
CH	8	P4	Int2	SP4	StickyTrap	H.axyridis	0
CH	8	P4	Int2	SP4	StickyTrap	C.septempunctata	0
CH	8	P4	Int2	SP3	CombiTrap	H.axyridis	0
CH	8	P4	Int2	SP3	CombiTrap	C.septempunctata	0
CH	8	P4	Int2	SP3	StickyTrap	H.axyridis	1
CH	8	P4	Int2	SP3	StickyTrap	C.septempunctata	0
CH	8	P4	Int2	SP2	CombiTrap	H.axyridis	0
CH	8	P4	Int2	SP2	CombiTrap	C.septempunctata	0
CH	8	P4	Int2	SP2	StickyTrap	H.axyridis	0
CH	8	P4	Int2	SP2	StickyTrap	C.septempunctata	0
CH	8	P4	Int2	SP1	CombiTrap	H.axyridis	0
CH	8	P4	Int2	SP1	CombiTrap	C.septempunctata	0
CH	8	P4	Int2	SP1	StickyTrap	H.axyridis	1
CH	8	P4	Int2	SP1	StickyTrap	C.septempunctata	0
CH	8	P3	Int2	SP4	CombiTrap	H.axyridis	0
CH	8	P3	Int2	SP4	CombiTrap	C.septempunctata	0
CH	8	P3	Int2	SP4	StickyTrap	H.axyridis	0
CH	8	P3	Int2	SP4	StickyTrap	C.septempunctata	0
CH	8	P3	Int2	SP3	CombiTrap	H.axyridis	0
CH	8	P3	Int2	SP3	CombiTrap	C.septempunctata	1
CH	8	P3	Int2	SP3	StickyTrap	H.axyridis	0
CH	8	P3	Int2	SP3	StickyTrap	C.septempunctata	0
CH	8	P3	Int2	SP2	CombiTrap	H.axyridis	0
CH	8	P3	Int2	SP2	CombiTrap	C.septempunctata	0
CH	8	P3	Int2	SP2	StickyTrap	H.axyridis	0
CH	8	P3	Int2	SP2	StickyTrap	C.septempunctata	0
CH	8	P3	Int2	SP1	CombiTrap	H.axyridis	0
CH	8	P3	Int2	SP1	CombiTrap	C.septempunctata	0
CH	8	P3	Int2	SP1	StickyTrap	H.axyridis	0
CH	8	P3	Int2	SP1	StickyTrap	C.septempunctata	0
CH	8	P2	Int1	SP4	CombiTrap	H.axyridis	0
CH	8	P2	Int1	SP4	CombiTrap	C.septempunctata	0
CH	8	P2	Int1	SP4	StickyTrap	H.axyridis	0
CH	8	P2	Int1	SP4	StickyTrap	C.septempunctata	0
CH	8	P2	Int1	SP3	CombiTrap	H.axyridis	0
CH	8	P2	Int1	SP3	CombiTrap	C.septempunctata	0
CH	8	P2	Int1	SP3	StickyTrap	H.axyridis	0
CH	8	P2	Int1	SP3	StickyTrap	C.septempunctata	0
CH	8	P2	Int1	SP2	CombiTrap	H.axyridis	0
CH	8	P2	Int1	SP2	CombiTrap	C.septempunctata	0
CH	8	P2	Int1	SP2	StickyTrap	H.axyridis	0
CH	8	P2	Int1	SP2	StickyTrap	C.septempunctata	0
CH	8	P2	Int1	SP1	CombiTrap	H.axyridis	0
CH	8	P2	Int1	SP1	CombiTrap	C.septempunctata	0
CH	8	P2	Int1	SP1	StickyTrap	H.axyridis	1
CH	8	P2	Int1	SP1	StickyTrap	C.septempunctata	0
CH	8	P1	Int1	SP4	CombiTrap	H.axyridis	0
CH	8	P1	Int1	SP4	CombiTrap	C.septempunctata	0
CH	8	P1	Int1	SP4	StickyTrap	H.axyridis	0
CH	8	P1	Int1	SP4	StickyTrap	C.septempunctata	0
CH	8	P1	Int1	SP3	CombiTrap	H.axyridis	0
CH	8	P1	Int1	SP3	CombiTrap	C.septempunctata	0
CH	8	P1	Int1	SP3	StickyTrap	H.axyridis	0
CH	8	P1	Int1	SP3	StickyTrap	C.septempunctata	0
CH	8	P1	Int1	SP2	CombiTrap	H.axyridis	0
CH	8	P1	Int1	SP2	CombiTrap	C.septempunctata	0
CH	8	P1	Int1	SP2	StickyTrap	H.axyridis	0
CH	8	P1	Int1	SP2	StickyTrap	C.septempunctata	0
CH	8	P1	Int1	SP1	CombiTrap	H.axyridis	0
CH	8	P1	Int1	SP1	CombiTrap	C.septempunctata	0
CH	8	P1	Int1	SP1	StickyTrap	H.axyridis	0
CH	8	P1	Int1	SP1	StickyTrap	C.septempunctata	0
CH	7	P7	Int4	SP5	CombiTrap	H.axyridis	0
CH	7	P7	Int4	SP5	CombiTrap	C.septempunctata	0
CH	7	P7	Int4	SP5	StickyTrap	H.axyridis	0
CH	7	P7	Int4	SP5	StickyTrap	C.septempunctata	0
CH	7	P7	Int4	SP4	CombiTrap	H.axyridis	0
CH	7	P7	Int4	SP4	CombiTrap	C.septempunctata	0
CH	7	P7	Int4	SP4	StickyTrap	H.axyridis	0
CH	7	P7	Int4	SP4	StickyTrap	C.septempunctata	0
CH	7	P7	Int4	SP3	CombiTrap	H.axyridis	0
CH	7	P7	Int4	SP3	CombiTrap	C.septempunctata	0
CH	7	P7	Int4	SP3	StickyTrap	H.axyridis	0
CH	7	P7	Int4	SP3	StickyTrap	C.septempunctata	0
CH	7	P7	Int4	SP2	CombiTrap	H.axyridis	0
CH	7	P7	Int4	SP2	CombiTrap	C.septempunctata	0
CH	7	P7	Int4	SP2	StickyTrap	H.axyridis	0
CH	7	P7	Int4	SP2	StickyTrap	C.septempunctata	0
CH	7	P7	Int4	SP1	CombiTrap	H.axyridis	0
CH	7	P7	Int4	SP1	CombiTrap	C.septempunctata	0
CH	7	P7	Int4	SP1	StickyTrap	H.axyridis	0
CH	7	P7	Int4	SP1	StickyTrap	C.septempunctata	0
CH	7	P6	Int3	SP5	CombiTrap	H.axyridis	0
CH	7	P6	Int3	SP5	CombiTrap	C.septempunctata	0
CH	7	P6	Int3	SP5	StickyTrap	H.axyridis	0
CH	7	P6	Int3	SP5	StickyTrap	C.septempunctata	0
CH	7	P6	Int3	SP4	CombiTrap	H.axyridis	0
CH	7	P6	Int3	SP4	CombiTrap	C.septempunctata	0
CH	7	P6	Int3	SP4	StickyTrap	H.axyridis	0
CH	7	P6	Int3	SP4	StickyTrap	C.septempunctata	1
CH	7	P6	Int3	SP3	CombiTrap	H.axyridis	0
CH	7	P6	Int3	SP3	CombiTrap	C.septempunctata	0
CH	7	P6	Int3	SP3	StickyTrap	H.axyridis	0
CH	7	P6	Int3	SP3	StickyTrap	C.septempunctata	0
CH	7	P6	Int3	SP2	CombiTrap	H.axyridis	3
CH	7	P6	Int3	SP2	CombiTrap	C.septempunctata	0
CH	7	P6	Int3	SP2	StickyTrap	H.axyridis	2
CH	7	P6	Int3	SP2	StickyTrap	C.septempunctata	0
CH	7	P6	Int3	SP1	CombiTrap	H.axyridis	0
CH	7	P6	Int3	SP1	CombiTrap	C.septempunctata	0
CH	7	P6	Int3	SP1	StickyTrap	H.axyridis	0
CH	7	P6	Int3	SP1	StickyTrap	C.septempunctata	0
CH	7	P5	Int3	SP5	CombiTrap	H.axyridis	0
CH	7	P5	Int3	SP5	CombiTrap	C.septempunctata	0
CH	7	P5	Int3	SP5	StickyTrap	H.axyridis	0
CH	7	P5	Int3	SP5	StickyTrap	C.septempunctata	0
CH	7	P5	Int3	SP4	CombiTrap	H.axyridis	0
CH	7	P5	Int3	SP4	CombiTrap	C.septempunctata	0
CH	7	P5	Int3	SP4	StickyTrap	H.axyridis	2
CH	7	P5	Int3	SP4	StickyTrap	C.septempunctata	0
CH	7	P5	Int3	SP3	CombiTrap	H.axyridis	0
CH	7	P5	Int3	SP3	CombiTrap	C.septempunctata	0
CH	7	P5	Int3	SP3	StickyTrap	H.axyridis	0
CH	7	P5	Int3	SP3	StickyTrap	C.septempunctata	0
CH	7	P5	Int3	SP2	CombiTrap	H.axyridis	0
CH	7	P5	Int3	SP2	CombiTrap	C.septempunctata	0
CH	7	P5	Int3	SP2	StickyTrap	H.axyridis	2
CH	7	P5	Int3	SP2	StickyTrap	C.septempunctata	0
CH	7	P5	Int3	SP1	CombiTrap	H.axyridis	0
CH	7	P5	Int3	SP1	CombiTrap	C.septempunctata	0
CH	7	P5	Int3	SP1	StickyTrap	H.axyridis	1
CH	7	P5	Int3	SP1	StickyTrap	C.septempunctata	0
CH	7	P4	Int2	SP5	CombiTrap	H.axyridis	0
CH	7	P4	Int2	SP5	CombiTrap	C.septempunctata	0
CH	7	P4	Int2	SP5	StickyTrap	H.axyridis	0
CH	7	P4	Int2	SP5	StickyTrap	C.septempunctata	0
CH	7	P4	Int2	SP4	CombiTrap	H.axyridis	0
CH	7	P4	Int2	SP4	CombiTrap	C.septempunctata	0
CH	7	P4	Int2	SP4	StickyTrap	H.axyridis	0
CH	7	P4	Int2	SP4	StickyTrap	C.septempunctata	0
CH	7	P4	Int2	SP3	CombiTrap	H.axyridis	0
CH	7	P4	Int2	SP3	CombiTrap	C.septempunctata	0
CH	7	P4	Int2	SP3	StickyTrap	H.axyridis	0
CH	7	P4	Int2	SP3	StickyTrap	C.septempunctata	0
CH	7	P4	Int2	SP2	CombiTrap	H.axyridis	0
CH	7	P4	Int2	SP2	CombiTrap	C.septempunctata	0
CH	7	P4	Int2	SP2	StickyTrap	H.axyridis	2
CH	7	P4	Int2	SP2	StickyTrap	C.septempunctata	0
CH	7	P4	Int2	SP1	CombiTrap	H.axyridis	0
CH	7	P4	Int2	SP1	CombiTrap	C.septempunctata	1
CH	7	P4	Int2	SP1	StickyTrap	H.axyridis	2
CH	7	P4	Int2	SP1	StickyTrap	C.septempunctata	0
CH	7	P3	Int2	SP5	CombiTrap	H.axyridis	0
CH	7	P3	Int2	SP5	CombiTrap	C.septempunctata	0
CH	7	P3	Int2	SP5	StickyTrap	H.axyridis	0
CH	7	P3	Int2	SP5	StickyTrap	C.septempunctata	0
CH	7	P3	Int2	SP4	CombiTrap	H.axyridis	0
CH	7	P3	Int2	SP4	CombiTrap	C.septempunctata	0
CH	7	P3	Int2	SP4	StickyTrap	H.axyridis	0
CH	7	P3	Int2	SP4	StickyTrap	C.septempunctata	0
CH	7	P3	Int2	SP3	CombiTrap	H.axyridis	0
CH	7	P3	Int2	SP3	CombiTrap	C.septempunctata	0
CH	7	P3	Int2	SP3	StickyTrap	H.axyridis	1
CH	7	P3	Int2	SP3	StickyTrap	C.septempunctata	0
CH	7	P3	Int2	SP2	CombiTrap	H.axyridis	0
CH	7	P3	Int2	SP2	CombiTrap	C.septempunctata	0
CH	7	P3	Int2	SP2	StickyTrap	H.axyridis	1
CH	7	P3	Int2	SP2	StickyTrap	C.septempunctata	0
CH	7	P3	Int2	SP1	CombiTrap	H.axyridis	0
CH	7	P3	Int2	SP1	CombiTrap	C.septempunctata	0
CH	7	P3	Int2	SP1	StickyTrap	H.axyridis	2
CH	7	P3	Int2	SP1	StickyTrap	C.septempunctata	0
CH	7	P2	Int1	SP5	CombiTrap	H.axyridis	0
CH	7	P2	Int1	SP5	CombiTrap	C.septempunctata	0
CH	7	P2	Int1	SP5	StickyTrap	H.axyridis	0
CH	7	P2	Int1	SP5	StickyTrap	C.septempunctata	0
CH	7	P2	Int1	SP4	CombiTrap	H.axyridis	1
CH	7	P2	Int1	SP4	CombiTrap	C.septempunctata	0
CH	7	P2	Int1	SP4	StickyTrap	H.axyridis	0
CH	7	P2	Int1	SP4	StickyTrap	C.septempunctata	0
CH	7	P2	Int1	SP3	CombiTrap	H.axyridis	0
CH	7	P2	Int1	SP3	CombiTrap	C.septempunctata	0
CH	7	P2	Int1	SP3	StickyTrap	H.axyridis	0
CH	7	P2	Int1	SP3	StickyTrap	C.septempunctata	0
CH	7	P2	Int1	SP2	CombiTrap	H.axyridis	0
CH	7	P2	Int1	SP2	CombiTrap	C.septempunctata	0
CH	7	P2	Int1	SP2	StickyTrap	H.axyridis	1
CH	7	P2	Int1	SP2	StickyTrap	C.septempunctata	1
CH	7	P2	Int1	SP1	CombiTrap	H.axyridis	0
CH	7	P2	Int1	SP1	CombiTrap	C.septempunctata	0
CH	7	P2	Int1	SP1	StickyTrap	H.axyridis	1
CH	7	P2	Int1	SP1	StickyTrap	C.septempunctata	0
CH	7	P1	Int1	SP5	CombiTrap	H.axyridis	0
CH	7	P1	Int1	SP5	CombiTrap	C.septempunctata	0
CH	7	P1	Int1	SP5	StickyTrap	H.axyridis	0
CH	7	P1	Int1	SP5	StickyTrap	C.septempunctata	0
CH	7	P1	Int1	SP4	CombiTrap	H.axyridis	2
CH	7	P1	Int1	SP4	CombiTrap	C.septempunctata	0
CH	7	P1	Int1	SP4	StickyTrap	H.axyridis	0
CH	7	P1	Int1	SP4	StickyTrap	C.septempunctata	0
CH	7	P1	Int1	SP3	CombiTrap	H.axyridis	0
CH	7	P1	Int1	SP3	CombiTrap	C.septempunctata	0
CH	7	P1	Int1	SP3	StickyTrap	H.axyridis	0
CH	7	P1	Int1	SP3	StickyTrap	C.septempunctata	0
CH	7	P1	Int1	SP2	CombiTrap	H.axyridis	0
CH	7	P1	Int1	SP2	CombiTrap	C.septempunctata	0
CH	7	P1	Int1	SP2	StickyTrap	H.axyridis	2
CH	7	P1	Int1	SP2	StickyTrap	C.septempunctata	0
CH	7	P1	Int1	SP1	CombiTrap	H.axyridis	0
CH	7	P1	Int1	SP1	CombiTrap	C.septempunctata	0
CH	7	P1	Int1	SP1	StickyTrap	H.axyridis	0
CH	7	P1	Int1	SP1	StickyTrap	C.septempunctata	0
CH	6	P7	Int4	SP5	CombiTrap	H.axyridis	0
CH	6	P7	Int4	SP5	CombiTrap	C.septempunctata	0
CH	6	P7	Int4	SP5	StickyTrap	H.axyridis	4
CH	6	P7	Int4	SP5	StickyTrap	C.septempunctata	0
CH	6	P7	Int4	SP4	CombiTrap	H.axyridis	0
CH	6	P7	Int4	SP4	CombiTrap	C.septempunctata	0
CH	6	P7	Int4	SP4	StickyTrap	H.axyridis	5
CH	6	P7	Int4	SP4	StickyTrap	C.septempunctata	0
CH	6	P7	Int4	SP3	CombiTrap	H.axyridis	2
CH	6	P7	Int4	SP3	CombiTrap	C.septempunctata	0
CH	6	P7	Int4	SP3	StickyTrap	H.axyridis	9
CH	6	P7	Int4	SP3	StickyTrap	C.septempunctata	0
CH	6	P7	Int4	SP2	CombiTrap	H.axyridis	0
CH	6	P7	Int4	SP2	CombiTrap	C.septempunctata	0
CH	6	P7	Int4	SP2	StickyTrap	H.axyridis	0
CH	6	P7	Int4	SP2	StickyTrap	C.septempunctata	0
CH	6	P7	Int4	SP1	CombiTrap	H.axyridis	0
CH	6	P7	Int4	SP1	CombiTrap	C.septempunctata	0
CH	6	P7	Int4	SP1	StickyTrap	H.axyridis	0
CH	6	P7	Int4	SP1	StickyTrap	C.septempunctata	0
CH	6	P6	Int3	SP5	CombiTrap	H.axyridis	0
CH	6	P6	Int3	SP5	CombiTrap	C.septempunctata	1
CH	6	P6	Int3	SP5	StickyTrap	H.axyridis	1
CH	6	P6	Int3	SP5	StickyTrap	C.septempunctata	0
CH	6	P6	Int3	SP4	CombiTrap	H.axyridis	0
CH	6	P6	Int3	SP4	CombiTrap	C.septempunctata	0
CH	6	P6	Int3	SP4	StickyTrap	H.axyridis	4
CH	6	P6	Int3	SP4	StickyTrap	C.septempunctata	0
CH	6	P6	Int3	SP3	CombiTrap	H.axyridis	4
CH	6	P6	Int3	SP3	CombiTrap	C.septempunctata	0
CH	6	P6	Int3	SP3	StickyTrap	H.axyridis	15
CH	6	P6	Int3	SP3	StickyTrap	C.septempunctata	1
CH	6	P6	Int3	SP2	CombiTrap	H.axyridis	0
CH	6	P6	Int3	SP2	CombiTrap	C.septempunctata	0
CH	6	P6	Int3	SP2	StickyTrap	H.axyridis	2
CH	6	P6	Int3	SP2	StickyTrap	C.septempunctata	1
CH	6	P6	Int3	SP1	CombiTrap	H.axyridis	1
CH	6	P6	Int3	SP1	CombiTrap	C.septempunctata	0
CH	6	P6	Int3	SP1	StickyTrap	H.axyridis	5
CH	6	P6	Int3	SP1	StickyTrap	C.septempunctata	0
CH	6	P5	Int3	SP5	CombiTrap	H.axyridis	0
CH	6	P5	Int3	SP5	CombiTrap	C.septempunctata	0
CH	6	P5	Int3	SP5	StickyTrap	H.axyridis	0
CH	6	P5	Int3	SP5	StickyTrap	C.septempunctata	2
CH	6	P5	Int3	SP4	CombiTrap	H.axyridis	0
CH	6	P5	Int3	SP4	CombiTrap	C.septempunctata	0
CH	6	P5	Int3	SP4	StickyTrap	H.axyridis	0
CH	6	P5	Int3	SP4	StickyTrap	C.septempunctata	1
CH	6	P5	Int3	SP3	CombiTrap	H.axyridis	9
CH	6	P5	Int3	SP3	CombiTrap	C.septempunctata	0
CH	6	P5	Int3	SP3	StickyTrap	H.axyridis	6
CH	6	P5	Int3	SP3	StickyTrap	C.septempunctata	0
CH	6	P5	Int3	SP2	CombiTrap	H.axyridis	0
CH	6	P5	Int3	SP2	CombiTrap	C.septempunctata	0
CH	6	P5	Int3	SP2	StickyTrap	H.axyridis	2
CH	6	P5	Int3	SP2	StickyTrap	C.septempunctata	0
CH	6	P5	Int3	SP1	CombiTrap	H.axyridis	0
CH	6	P5	Int3	SP1	CombiTrap	C.septempunctata	0
CH	6	P5	Int3	SP1	StickyTrap	H.axyridis	4
CH	6	P5	Int3	SP1	StickyTrap	C.septempunctata	0
CH	6	P4	Int2	SP5	CombiTrap	H.axyridis	1
CH	6	P4	Int2	SP5	CombiTrap	C.septempunctata	0
CH	6	P4	Int2	SP5	StickyTrap	H.axyridis	0
CH	6	P4	Int2	SP5	StickyTrap	C.septempunctata	0
CH	6	P4	Int2	SP4	CombiTrap	H.axyridis	0
CH	6	P4	Int2	SP4	CombiTrap	C.septempunctata	0
CH	6	P4	Int2	SP4	StickyTrap	H.axyridis	0
CH	6	P4	Int2	SP4	StickyTrap	C.septempunctata	0
CH	6	P4	Int2	SP3	CombiTrap	H.axyridis	0
CH	6	P4	Int2	SP3	CombiTrap	C.septempunctata	0
CH	6	P4	Int2	SP3	StickyTrap	H.axyridis	1
CH	6	P4	Int2	SP3	StickyTrap	C.septempunctata	1
CH	6	P4	Int2	SP2	CombiTrap	H.axyridis	0
CH	6	P4	Int2	SP2	CombiTrap	C.septempunctata	0
CH	6	P4	Int2	SP2	StickyTrap	H.axyridis	1
CH	6	P4	Int2	SP2	StickyTrap	C.septempunctata	0
CH	6	P4	Int2	SP1	CombiTrap	H.axyridis	0
CH	6	P4	Int2	SP1	CombiTrap	C.septempunctata	0
CH	6	P4	Int2	SP1	StickyTrap	H.axyridis	4
CH	6	P4	Int2	SP1	StickyTrap	C.septempunctata	2
CH	6	P3	Int2	SP5	CombiTrap	H.axyridis	0
CH	6	P3	Int2	SP5	CombiTrap	C.septempunctata	1
CH	6	P3	Int2	SP5	StickyTrap	H.axyridis	0
CH	6	P3	Int2	SP5	StickyTrap	C.septempunctata	0
CH	6	P3	Int2	SP4	CombiTrap	H.axyridis	1
CH	6	P3	Int2	SP4	CombiTrap	C.septempunctata	1
CH	6	P3	Int2	SP4	StickyTrap	H.axyridis	0
CH	6	P3	Int2	SP4	StickyTrap	C.septempunctata	0
CH	6	P3	Int2	SP3	CombiTrap	H.axyridis	0
CH	6	P3	Int2	SP3	CombiTrap	C.septempunctata	0
CH	6	P3	Int2	SP3	StickyTrap	H.axyridis	3
CH	6	P3	Int2	SP3	StickyTrap	C.septempunctata	3
CH	6	P3	Int2	SP2	CombiTrap	H.axyridis	0
CH	6	P3	Int2	SP2	CombiTrap	C.septempunctata	1
CH	6	P3	Int2	SP2	StickyTrap	H.axyridis	2
CH	6	P3	Int2	SP2	StickyTrap	C.septempunctata	0
CH	6	P3	Int2	SP1	CombiTrap	H.axyridis	0
CH	6	P3	Int2	SP1	CombiTrap	C.septempunctata	0
CH	6	P3	Int2	SP1	StickyTrap	H.axyridis	5
CH	6	P3	Int2	SP1	StickyTrap	C.septempunctata	1
CH	6	P2	Int1	SP5	CombiTrap	H.axyridis	0
CH	6	P2	Int1	SP5	CombiTrap	C.septempunctata	0
CH	6	P2	Int1	SP5	StickyTrap	H.axyridis	0
CH	6	P2	Int1	SP5	StickyTrap	C.septempunctata	0
CH	6	P2	Int1	SP4	CombiTrap	H.axyridis	0
CH	6	P2	Int1	SP4	CombiTrap	C.septempunctata	0
CH	6	P2	Int1	SP4	StickyTrap	H.axyridis	0
CH	6	P2	Int1	SP4	StickyTrap	C.septempunctata	0
CH	6	P2	Int1	SP3	CombiTrap	H.axyridis	0
CH	6	P2	Int1	SP3	CombiTrap	C.septempunctata	0
CH	6	P2	Int1	SP3	StickyTrap	H.axyridis	0
CH	6	P2	Int1	SP3	StickyTrap	C.septempunctata	0
CH	6	P2	Int1	SP2	CombiTrap	H.axyridis	0
CH	6	P2	Int1	SP2	CombiTrap	C.septempunctata	0
CH	6	P2	Int1	SP2	StickyTrap	H.axyridis	0
CH	6	P2	Int1	SP2	StickyTrap	C.septempunctata	0
CH	6	P2	Int1	SP1	CombiTrap	H.axyridis	0
CH	6	P2	Int1	SP1	CombiTrap	C.septempunctata	0
CH	6	P2	Int1	SP1	StickyTrap	H.axyridis	0
CH	6	P2	Int1	SP1	StickyTrap	C.septempunctata	0
CH	6	P1	Int1	SP5	CombiTrap	H.axyridis	0
CH	6	P1	Int1	SP5	CombiTrap	C.septempunctata	0
CH	6	P1	Int1	SP5	StickyTrap	H.axyridis	0
CH	6	P1	Int1	SP5	StickyTrap	C.septempunctata	0
CH	6	P1	Int1	SP4	CombiTrap	H.axyridis	0
CH	6	P1	Int1	SP4	CombiTrap	C.septempunctata	0
CH	6	P1	Int1	SP4	StickyTrap	H.axyridis	1
CH	6	P1	Int1	SP4	StickyTrap	C.septempunctata	0
CH	6	P1	Int1	SP3	CombiTrap	H.axyridis	0
CH	6	P1	Int1	SP3	CombiTrap	C.septempunctata	0
CH	6	P1	Int1	SP3	StickyTrap	H.axyridis	0
CH	6	P1	Int1	SP3	StickyTrap	C.septempunctata	0
CH	6	P1	Int1	SP2	CombiTrap	H.axyridis	0
CH	6	P1	Int1	SP2	CombiTrap	C.septempunctata	0
CH	6	P1	Int1	SP2	StickyTrap	H.axyridis	0
CH	6	P1	Int1	SP2	StickyTrap	C.septempunctata	0
CH	6	P1	Int1	SP1	CombiTrap	H.axyridis	0
CH	6	P1	Int1	SP1	CombiTrap	C.septempunctata	0
CH	6	P1	Int1	SP1	StickyTrap	H.axyridis	1
CH	6	P1	Int1	SP1	StickyTrap	C.septempunctata	0
CH	5	P7	Int4	SP5	CombiTrap	H.axyridis	0
CH	5	P7	Int4	SP5	CombiTrap	C.septempunctata	0
CH	5	P7	Int4	SP5	StickyTrap	H.axyridis	3
CH	5	P7	Int4	SP5	StickyTrap	C.septempunctata	0
CH	5	P7	Int4	SP4	CombiTrap	H.axyridis	0
CH	5	P7	Int4	SP4	CombiTrap	C.septempunctata	0
CH	5	P7	Int4	SP4	StickyTrap	H.axyridis	0
CH	5	P7	Int4	SP4	StickyTrap	C.septempunctata	0
CH	5	P7	Int4	SP3	CombiTrap	H.axyridis	0
CH	5	P7	Int4	SP3	CombiTrap	C.septempunctata	0
CH	5	P7	Int4	SP3	StickyTrap	H.axyridis	0
CH	5	P7	Int4	SP3	StickyTrap	C.septempunctata	0
CH	5	P7	Int4	SP2	CombiTrap	H.axyridis	0
CH	5	P7	Int4	SP2	CombiTrap	C.septempunctata	0
CH	5	P7	Int4	SP2	StickyTrap	H.axyridis	0
CH	5	P7	Int4	SP2	StickyTrap	C.septempunctata	0
CH	5	P7	Int4	SP1	CombiTrap	H.axyridis	0
CH	5	P7	Int4	SP1	CombiTrap	C.septempunctata	0
CH	5	P7	Int4	SP1	StickyTrap	H.axyridis	3
CH	5	P7	Int4	SP1	StickyTrap	C.septempunctata	0
CH	5	P6	Int3	SP5	CombiTrap	H.axyridis	0
CH	5	P6	Int3	SP5	CombiTrap	C.septempunctata	0
CH	5	P6	Int3	SP5	StickyTrap	H.axyridis	2
CH	5	P6	Int3	SP5	StickyTrap	C.septempunctata	1
CH	5	P6	Int3	SP4	CombiTrap	H.axyridis	1
CH	5	P6	Int3	SP4	CombiTrap	C.septempunctata	0
CH	5	P6	Int3	SP4	StickyTrap	H.axyridis	2
CH	5	P6	Int3	SP4	StickyTrap	C.septempunctata	0
CH	5	P6	Int3	SP3	CombiTrap	H.axyridis	0
CH	5	P6	Int3	SP3	CombiTrap	C.septempunctata	0
CH	5	P6	Int3	SP3	StickyTrap	H.axyridis	1
CH	5	P6	Int3	SP3	StickyTrap	C.septempunctata	0
CH	5	P6	Int3	SP2	CombiTrap	H.axyridis	0
CH	5	P6	Int3	SP2	CombiTrap	C.septempunctata	0
CH	5	P6	Int3	SP2	StickyTrap	H.axyridis	3
CH	5	P6	Int3	SP2	StickyTrap	C.septempunctata	0
CH	5	P6	Int3	SP1	CombiTrap	H.axyridis	4
CH	5	P6	Int3	SP1	CombiTrap	C.septempunctata	0
CH	5	P6	Int3	SP1	StickyTrap	H.axyridis	6
CH	5	P6	Int3	SP1	StickyTrap	C.septempunctata	0
CH	5	P5	Int3	SP5	CombiTrap	H.axyridis	0
CH	5	P5	Int3	SP5	CombiTrap	C.septempunctata	0
CH	5	P5	Int3	SP5	StickyTrap	H.axyridis	0
CH	5	P5	Int3	SP5	StickyTrap	C.septempunctata	0
CH	5	P5	Int3	SP4	CombiTrap	H.axyridis	0
CH	5	P5	Int3	SP4	CombiTrap	C.septempunctata	0
CH	5	P5	Int3	SP4	StickyTrap	H.axyridis	0
CH	5	P5	Int3	SP4	StickyTrap	C.septempunctata	0
CH	5	P5	Int3	SP3	CombiTrap	H.axyridis	0
CH	5	P5	Int3	SP3	CombiTrap	C.septempunctata	0
CH	5	P5	Int3	SP3	StickyTrap	H.axyridis	0
CH	5	P5	Int3	SP3	StickyTrap	C.septempunctata	0
CH	5	P5	Int3	SP2	CombiTrap	H.axyridis	0
CH	5	P5	Int3	SP2	CombiTrap	C.septempunctata	0
CH	5	P5	Int3	SP2	StickyTrap	H.axyridis	1
CH	5	P5	Int3	SP2	StickyTrap	C.septempunctata	0
CH	5	P5	Int3	SP1	CombiTrap	H.axyridis	0
CH	5	P5	Int3	SP1	CombiTrap	C.septempunctata	0
CH	5	P5	Int3	SP1	StickyTrap	H.axyridis	4
CH	5	P5	Int3	SP1	StickyTrap	C.septempunctata	0
CH	5	P4	Int2	SP5	CombiTrap	H.axyridis	1
CH	5	P4	Int2	SP5	CombiTrap	C.septempunctata	0
CH	5	P4	Int2	SP5	StickyTrap	H.axyridis	3
CH	5	P4	Int2	SP5	StickyTrap	C.septempunctata	0
CH	5	P4	Int2	SP4	CombiTrap	H.axyridis	3
CH	5	P4	Int2	SP4	CombiTrap	C.septempunctata	0
CH	5	P4	Int2	SP4	StickyTrap	H.axyridis	2
CH	5	P4	Int2	SP4	StickyTrap	C.septempunctata	0
CH	5	P4	Int2	SP3	CombiTrap	H.axyridis	0
CH	5	P4	Int2	SP3	CombiTrap	C.septempunctata	0
CH	5	P4	Int2	SP3	StickyTrap	H.axyridis	8
CH	5	P4	Int2	SP3	StickyTrap	C.septempunctata	0
CH	5	P4	Int2	SP2	CombiTrap	H.axyridis	0
CH	5	P4	Int2	SP2	CombiTrap	C.septempunctata	0
CH	5	P4	Int2	SP2	StickyTrap	H.axyridis	1
CH	5	P4	Int2	SP2	StickyTrap	C.septempunctata	0
CH	5	P4	Int2	SP1	CombiTrap	H.axyridis	1
CH	5	P4	Int2	SP1	CombiTrap	C.septempunctata	0
CH	5	P4	Int2	SP1	StickyTrap	H.axyridis	1
CH	5	P4	Int2	SP1	StickyTrap	C.septempunctata	0
CH	5	P3	Int2	SP5	CombiTrap	H.axyridis	0
CH	5	P3	Int2	SP5	CombiTrap	C.septempunctata	0
CH	5	P3	Int2	SP5	StickyTrap	H.axyridis	3
CH	5	P3	Int2	SP5	StickyTrap	C.septempunctata	0
CH	5	P3	Int2	SP4	CombiTrap	H.axyridis	1
CH	5	P3	Int2	SP4	CombiTrap	C.septempunctata	0
CH	5	P3	Int2	SP4	StickyTrap	H.axyridis	1
CH	5	P3	Int2	SP4	StickyTrap	C.septempunctata	0
CH	5	P3	Int2	SP3	CombiTrap	H.axyridis	0
CH	5	P3	Int2	SP3	CombiTrap	C.septempunctata	0
CH	5	P3	Int2	SP3	StickyTrap	H.axyridis	0
CH	5	P3	Int2	SP3	StickyTrap	C.septempunctata	0
CH	5	P3	Int2	SP2	CombiTrap	H.axyridis	0
CH	5	P3	Int2	SP2	CombiTrap	C.septempunctata	0
CH	5	P3	Int2	SP2	StickyTrap	H.axyridis	0
CH	5	P3	Int2	SP2	StickyTrap	C.septempunctata	1
CH	5	P3	Int2	SP1	CombiTrap	H.axyridis	0
CH	5	P3	Int2	SP1	CombiTrap	C.septempunctata	0
CH	5	P3	Int2	SP1	StickyTrap	H.axyridis	0
CH	5	P3	Int2	SP1	StickyTrap	C.septempunctata	0
CH	5	P2	Int1	SP5	CombiTrap	H.axyridis	0
CH	5	P2	Int1	SP5	CombiTrap	C.septempunctata	0
CH	5	P2	Int1	SP5	StickyTrap	H.axyridis	0
CH	5	P2	Int1	SP5	StickyTrap	C.septempunctata	0
CH	5	P2	Int1	SP4	CombiTrap	H.axyridis	0
CH	5	P2	Int1	SP4	CombiTrap	C.septempunctata	0
CH	5	P2	Int1	SP4	StickyTrap	H.axyridis	0
CH	5	P2	Int1	SP4	StickyTrap	C.septempunctata	0
CH	5	P2	Int1	SP3	CombiTrap	H.axyridis	0
CH	5	P2	Int1	SP3	CombiTrap	C.septempunctata	0
CH	5	P2	Int1	SP3	StickyTrap	H.axyridis	0
CH	5	P2	Int1	SP3	StickyTrap	C.septempunctata	0
CH	5	P2	Int1	SP2	CombiTrap	H.axyridis	0
CH	5	P2	Int1	SP2	CombiTrap	C.septempunctata	0
CH	5	P2	Int1	SP2	StickyTrap	H.axyridis	0
CH	5	P2	Int1	SP2	StickyTrap	C.septempunctata	0
CH	5	P2	Int1	SP1	CombiTrap	H.axyridis	0
CH	5	P2	Int1	SP1	CombiTrap	C.septempunctata	0
CH	5	P2	Int1	SP1	StickyTrap	H.axyridis	0
CH	5	P2	Int1	SP1	StickyTrap	C.septempunctata	0
CH	5	P1	Int1	SP5	CombiTrap	H.axyridis	0
CH	5	P1	Int1	SP5	CombiTrap	C.septempunctata	0
CH	5	P1	Int1	SP5	StickyTrap	H.axyridis	0
CH	5	P1	Int1	SP5	StickyTrap	C.septempunctata	0
CH	5	P1	Int1	SP4	CombiTrap	H.axyridis	0
CH	5	P1	Int1	SP4	CombiTrap	C.septempunctata	0
CH	5	P1	Int1	SP4	StickyTrap	H.axyridis	0
CH	5	P1	Int1	SP4	StickyTrap	C.septempunctata	0
CH	5	P1	Int1	SP3	CombiTrap	H.axyridis	0
CH	5	P1	Int1	SP3	CombiTrap	C.septempunctata	0
CH	5	P1	Int1	SP3	StickyTrap	H.axyridis	0
CH	5	P1	Int1	SP3	StickyTrap	C.septempunctata	0
CH	5	P1	Int1	SP2	CombiTrap	H.axyridis	0
CH	5	P1	Int1	SP2	CombiTrap	C.septempunctata	0
CH	5	P1	Int1	SP2	StickyTrap	H.axyridis	1
CH	5	P1	Int1	SP2	StickyTrap	C.septempunctata	0
CH	5	P1	Int1	SP1	CombiTrap	H.axyridis	0
CH	5	P1	Int1	SP1	CombiTrap	C.septempunctata	0
CH	5	P1	Int1	SP1	StickyTrap	H.axyridis	0
CH	5	P1	Int1	SP1	StickyTrap	C.septempunctata	0
CH	4	P7	Int4	SP5	CombiTrap	H.axyridis	0
CH	4	P7	Int4	SP5	CombiTrap	C.septempunctata	0
CH	4	P7	Int4	SP5	StickyTrap	H.axyridis	0
CH	4	P7	Int4	SP5	StickyTrap	C.septempunctata	0
CH	4	P7	Int4	SP4	CombiTrap	H.axyridis	0
CH	4	P7	Int4	SP4	CombiTrap	C.septempunctata	0
CH	4	P7	Int4	SP4	StickyTrap	H.axyridis	0
CH	4	P7	Int4	SP4	StickyTrap	C.septempunctata	0
CH	4	P7	Int4	SP3	CombiTrap	H.axyridis	0
CH	4	P7	Int4	SP3	CombiTrap	C.septempunctata	0
CH	4	P7	Int4	SP3	StickyTrap	H.axyridis	0
CH	4	P7	Int4	SP3	StickyTrap	C.septempunctata	0
CH	4	P7	Int4	SP2	CombiTrap	H.axyridis	0
CH	4	P7	Int4	SP2	CombiTrap	C.septempunctata	0
CH	4	P7	Int4	SP2	StickyTrap	H.axyridis	3
CH	4	P7	Int4	SP2	StickyTrap	C.septempunctata	0
CH	4	P7	Int4	SP1	CombiTrap	H.axyridis	0
CH	4	P7	Int4	SP1	CombiTrap	C.septempunctata	0
CH	4	P7	Int4	SP1	StickyTrap	H.axyridis	0
CH	4	P7	Int4	SP1	StickyTrap	C.septempunctata	0
CH	4	P6	Int3	SP5	CombiTrap	H.axyridis	0
CH	4	P6	Int3	SP5	CombiTrap	C.septempunctata	0
CH	4	P6	Int3	SP5	StickyTrap	H.axyridis	2
CH	4	P6	Int3	SP5	StickyTrap	C.septempunctata	0
CH	4	P6	Int3	SP4	CombiTrap	H.axyridis	0
CH	4	P6	Int3	SP4	CombiTrap	C.septempunctata	0
CH	4	P6	Int3	SP4	StickyTrap	H.axyridis	0
CH	4	P6	Int3	SP4	StickyTrap	C.septempunctata	0
CH	4	P6	Int3	SP3	CombiTrap	H.axyridis	0
CH	4	P6	Int3	SP3	CombiTrap	C.septempunctata	0
CH	4	P6	Int3	SP3	StickyTrap	H.axyridis	2
CH	4	P6	Int3	SP3	StickyTrap	C.septempunctata	0
CH	4	P6	Int3	SP2	CombiTrap	H.axyridis	0
CH	4	P6	Int3	SP2	CombiTrap	C.septempunctata	0
CH	4	P6	Int3	SP2	StickyTrap	H.axyridis	0
CH	4	P6	Int3	SP2	StickyTrap	C.septempunctata	0
CH	4	P6	Int3	SP1	CombiTrap	H.axyridis	0
CH	4	P6	Int3	SP1	CombiTrap	C.septempunctata	0
CH	4	P6	Int3	SP1	StickyTrap	H.axyridis	1
CH	4	P6	Int3	SP1	StickyTrap	C.septempunctata	0
CH	4	P5	Int3	SP5	CombiTrap	H.axyridis	0
CH	4	P5	Int3	SP5	CombiTrap	C.septempunctata	0
CH	4	P5	Int3	SP5	StickyTrap	H.axyridis	3
CH	4	P5	Int3	SP5	StickyTrap	C.septempunctata	0
CH	4	P5	Int3	SP4	CombiTrap	H.axyridis	0
CH	4	P5	Int3	SP4	CombiTrap	C.septempunctata	0
CH	4	P5	Int3	SP4	StickyTrap	H.axyridis	0
CH	4	P5	Int3	SP4	StickyTrap	C.septempunctata	0
CH	4	P5	Int3	SP3	CombiTrap	H.axyridis	0
CH	4	P5	Int3	SP3	CombiTrap	C.septempunctata	0
CH	4	P5	Int3	SP3	StickyTrap	H.axyridis	0
CH	4	P5	Int3	SP3	StickyTrap	C.septempunctata	0
CH	4	P5	Int3	SP2	CombiTrap	H.axyridis	0
CH	4	P5	Int3	SP2	CombiTrap	C.septempunctata	0
CH	4	P5	Int3	SP2	StickyTrap	H.axyridis	0
CH	4	P5	Int3	SP2	StickyTrap	C.septempunctata	0
CH	4	P5	Int3	SP1	CombiTrap	H.axyridis	0
CH	4	P5	Int3	SP1	CombiTrap	C.septempunctata	0
CH	4	P5	Int3	SP1	StickyTrap	H.axyridis	1
CH	4	P5	Int3	SP1	StickyTrap	C.septempunctata	0
CH	4	P4	Int2	SP5	CombiTrap	H.axyridis	1
CH	4	P4	Int2	SP5	CombiTrap	C.septempunctata	0
CH	4	P4	Int2	SP5	StickyTrap	H.axyridis	0
CH	4	P4	Int2	SP5	StickyTrap	C.septempunctata	0
CH	4	P4	Int2	SP4	CombiTrap	H.axyridis	0
CH	4	P4	Int2	SP4	CombiTrap	C.septempunctata	0
CH	4	P4	Int2	SP4	StickyTrap	H.axyridis	0
CH	4	P4	Int2	SP4	StickyTrap	C.septempunctata	0
CH	4	P4	Int2	SP3	CombiTrap	H.axyridis	0
CH	4	P4	Int2	SP3	CombiTrap	C.septempunctata	0
CH	4	P4	Int2	SP3	StickyTrap	H.axyridis	0
CH	4	P4	Int2	SP3	StickyTrap	C.septempunctata	0
CH	4	P4	Int2	SP2	CombiTrap	H.axyridis	0
CH	4	P4	Int2	SP2	CombiTrap	C.septempunctata	0
CH	4	P4	Int2	SP2	StickyTrap	H.axyridis	1
CH	4	P4	Int2	SP2	StickyTrap	C.septempunctata	0
CH	4	P4	Int2	SP1	CombiTrap	H.axyridis	0
CH	4	P4	Int2	SP1	CombiTrap	C.septempunctata	0
CH	4	P4	Int2	SP1	StickyTrap	H.axyridis	0
CH	4	P4	Int2	SP1	StickyTrap	C.septempunctata	0
CH	4	P3	Int2	SP5	CombiTrap	H.axyridis	0
CH	4	P3	Int2	SP5	CombiTrap	C.septempunctata	0
CH	4	P3	Int2	SP5	StickyTrap	H.axyridis	0
CH	4	P3	Int2	SP5	StickyTrap	C.septempunctata	0
CH	4	P3	Int2	SP4	CombiTrap	H.axyridis	0
CH	4	P3	Int2	SP4	CombiTrap	C.septempunctata	0
CH	4	P3	Int2	SP4	StickyTrap	H.axyridis	0
CH	4	P3	Int2	SP4	StickyTrap	C.septempunctata	0
CH	4	P3	Int2	SP3	CombiTrap	H.axyridis	0
CH	4	P3	Int2	SP3	CombiTrap	C.septempunctata	0
CH	4	P3	Int2	SP3	StickyTrap	H.axyridis	0
CH	4	P3	Int2	SP3	StickyTrap	C.septempunctata	0
CH	4	P3	Int2	SP2	CombiTrap	H.axyridis	0
CH	4	P3	Int2	SP2	CombiTrap	C.septempunctata	0
CH	4	P3	Int2	SP2	StickyTrap	H.axyridis	0
CH	4	P3	Int2	SP2	StickyTrap	C.septempunctata	0
CH	4	P3	Int2	SP1	CombiTrap	H.axyridis	0
CH	4	P3	Int2	SP1	CombiTrap	C.septempunctata	0
CH	4	P3	Int2	SP1	StickyTrap	H.axyridis	0
CH	4	P3	Int2	SP1	StickyTrap	C.septempunctata	0
CH	4	P2	Int1	SP5	CombiTrap	H.axyridis	0
CH	4	P2	Int1	SP5	CombiTrap	C.septempunctata	0
CH	4	P2	Int1	SP5	StickyTrap	H.axyridis	0
CH	4	P2	Int1	SP5	StickyTrap	C.septempunctata	0
CH	4	P2	Int1	SP4	CombiTrap	H.axyridis	0
CH	4	P2	Int1	SP4	CombiTrap	C.septempunctata	0
CH	4	P2	Int1	SP4	StickyTrap	H.axyridis	1
CH	4	P2	Int1	SP4	StickyTrap	C.septempunctata	0
CH	4	P2	Int1	SP3	CombiTrap	H.axyridis	0
CH	4	P2	Int1	SP3	CombiTrap	C.septempunctata	0
CH	4	P2	Int1	SP3	StickyTrap	H.axyridis	0
CH	4	P2	Int1	SP3	StickyTrap	C.septempunctata	0
CH	4	P2	Int1	SP2	CombiTrap	H.axyridis	0
CH	4	P2	Int1	SP2	CombiTrap	C.septempunctata	0
CH	4	P2	Int1	SP2	StickyTrap	H.axyridis	0
CH	4	P2	Int1	SP2	StickyTrap	C.septempunctata	0
CH	4	P2	Int1	SP1	CombiTrap	H.axyridis	0
CH	4	P2	Int1	SP1	CombiTrap	C.septempunctata	0
CH	4	P2	Int1	SP1	StickyTrap	H.axyridis	0
CH	4	P2	Int1	SP1	StickyTrap	C.septempunctata	0
CH	4	P1	Int1	SP5	CombiTrap	H.axyridis	0
CH	4	P1	Int1	SP5	CombiTrap	C.septempunctata	0
CH	4	P1	Int1	SP5	StickyTrap	H.axyridis	0
CH	4	P1	Int1	SP5	StickyTrap	C.septempunctata	0
CH	4	P1	Int1	SP4	CombiTrap	H.axyridis	0
CH	4	P1	Int1	SP4	CombiTrap	C.septempunctata	0
CH	4	P1	Int1	SP4	StickyTrap	H.axyridis	0
CH	4	P1	Int1	SP4	StickyTrap	C.septempunctata	0
CH	4	P1	Int1	SP3	CombiTrap	H.axyridis	0
CH	4	P1	Int1	SP3	CombiTrap	C.septempunctata	0
CH	4	P1	Int1	SP3	StickyTrap	H.axyridis	0
CH	4	P1	Int1	SP3	StickyTrap	C.septempunctata	0
CH	4	P1	Int1	SP2	CombiTrap	H.axyridis	0
CH	4	P1	Int1	SP2	CombiTrap	C.septempunctata	0
CH	4	P1	Int1	SP2	StickyTrap	H.axyridis	0
CH	4	P1	Int1	SP2	StickyTrap	C.septempunctata	0
CH	4	P1	Int1	SP1	CombiTrap	H.axyridis	0
CH	4	P1	Int1	SP1	CombiTrap	C.septempunctata	0
CH	4	P1	Int1	SP1	StickyTrap	H.axyridis	0
CH	4	P1	Int1	SP1	StickyTrap	C.septempunctata	0
CH	3	P7	Int4	SP5	CombiTrap	H.axyridis	0
CH	3	P7	Int4	SP5	CombiTrap	C.septempunctata	0
CH	3	P7	Int4	SP5	StickyTrap	H.axyridis	3
CH	3	P7	Int4	SP5	StickyTrap	C.septempunctata	0
CH	3	P7	Int4	SP4	CombiTrap	H.axyridis	0
CH	3	P7	Int4	SP4	CombiTrap	C.septempunctata	0
CH	3	P7	Int4	SP4	StickyTrap	H.axyridis	0
CH	3	P7	Int4	SP4	StickyTrap	C.septempunctata	0
CH	3	P7	Int4	SP3	CombiTrap	H.axyridis	0
CH	3	P7	Int4	SP3	CombiTrap	C.septempunctata	0
CH	3	P7	Int4	SP3	StickyTrap	H.axyridis	0
CH	3	P7	Int4	SP3	StickyTrap	C.septempunctata	0
CH	3	P7	Int4	SP2	CombiTrap	H.axyridis	0
CH	3	P7	Int4	SP2	CombiTrap	C.septempunctata	0
CH	3	P7	Int4	SP2	StickyTrap	H.axyridis	0
CH	3	P7	Int4	SP2	StickyTrap	C.septempunctata	0
CH	3	P7	Int4	SP1	CombiTrap	H.axyridis	0
CH	3	P7	Int4	SP1	CombiTrap	C.septempunctata	0
CH	3	P7	Int4	SP1	StickyTrap	H.axyridis	3
CH	3	P7	Int4	SP1	StickyTrap	C.septempunctata	0
CH	3	P6	Int3	SP5	CombiTrap	H.axyridis	1
CH	3	P6	Int3	SP5	CombiTrap	C.septempunctata	1
CH	3	P6	Int3	SP5	StickyTrap	H.axyridis	2
CH	3	P6	Int3	SP5	StickyTrap	C.septempunctata	0
CH	3	P6	Int3	SP4	CombiTrap	H.axyridis	0
CH	3	P6	Int3	SP4	CombiTrap	C.septempunctata	0
CH	3	P6	Int3	SP4	StickyTrap	H.axyridis	1
CH	3	P6	Int3	SP4	StickyTrap	C.septempunctata	0
CH	3	P6	Int3	SP3	CombiTrap	H.axyridis	0
CH	3	P6	Int3	SP3	CombiTrap	C.septempunctata	0
CH	3	P6	Int3	SP3	StickyTrap	H.axyridis	1
CH	3	P6	Int3	SP3	StickyTrap	C.septempunctata	0
CH	3	P6	Int3	SP2	CombiTrap	H.axyridis	0
CH	3	P6	Int3	SP2	CombiTrap	C.septempunctata	0
CH	3	P6	Int3	SP2	StickyTrap	H.axyridis	0
CH	3	P6	Int3	SP2	StickyTrap	C.septempunctata	0
CH	3	P6	Int3	SP1	CombiTrap	H.axyridis	1
CH	3	P6	Int3	SP1	CombiTrap	C.septempunctata	0
CH	3	P6	Int3	SP1	StickyTrap	H.axyridis	5
CH	3	P6	Int3	SP1	StickyTrap	C.septempunctata	0
CH	3	P5	Int3	SP5	CombiTrap	H.axyridis	0
CH	3	P5	Int3	SP5	CombiTrap	C.septempunctata	0
CH	3	P5	Int3	SP5	StickyTrap	H.axyridis	0
CH	3	P5	Int3	SP5	StickyTrap	C.septempunctata	0
CH	3	P5	Int3	SP4	CombiTrap	H.axyridis	0
CH	3	P5	Int3	SP4	CombiTrap	C.septempunctata	0
CH	3	P5	Int3	SP4	StickyTrap	H.axyridis	0
CH	3	P5	Int3	SP4	StickyTrap	C.septempunctata	0
CH	3	P5	Int3	SP3	CombiTrap	H.axyridis	0
CH	3	P5	Int3	SP3	CombiTrap	C.septempunctata	0
CH	3	P5	Int3	SP3	StickyTrap	H.axyridis	0
CH	3	P5	Int3	SP3	StickyTrap	C.septempunctata	0
CH	3	P5	Int3	SP2	CombiTrap	H.axyridis	0
CH	3	P5	Int3	SP2	CombiTrap	C.septempunctata	0
CH	3	P5	Int3	SP2	StickyTrap	H.axyridis	0
CH	3	P5	Int3	SP2	StickyTrap	C.septempunctata	0
CH	3	P5	Int3	SP1	CombiTrap	H.axyridis	0
CH	3	P5	Int3	SP1	CombiTrap	C.septempunctata	0
CH	3	P5	Int3	SP1	StickyTrap	H.axyridis	4
CH	3	P5	Int3	SP1	StickyTrap	C.septempunctata	0
CH	3	P4	Int2	SP5	CombiTrap	H.axyridis	0
CH	3	P4	Int2	SP5	CombiTrap	C.septempunctata	2
CH	3	P4	Int2	SP5	StickyTrap	H.axyridis	2
CH	3	P4	Int2	SP5	StickyTrap	C.septempunctata	0
CH	3	P4	Int2	SP4	CombiTrap	H.axyridis	0
CH	3	P4	Int2	SP4	CombiTrap	C.septempunctata	0
CH	3	P4	Int2	SP4	StickyTrap	H.axyridis	0
CH	3	P4	Int2	SP4	StickyTrap	C.septempunctata	0
CH	3	P4	Int2	SP3	CombiTrap	H.axyridis	0
CH	3	P4	Int2	SP3	CombiTrap	C.septempunctata	0
CH	3	P4	Int2	SP3	StickyTrap	H.axyridis	0
CH	3	P4	Int2	SP3	StickyTrap	C.septempunctata	0
CH	3	P4	Int2	SP2	CombiTrap	H.axyridis	0
CH	3	P4	Int2	SP2	CombiTrap	C.septempunctata	0
CH	3	P4	Int2	SP2	StickyTrap	H.axyridis	0
CH	3	P4	Int2	SP2	StickyTrap	C.septempunctata	0
CH	3	P4	Int2	SP1	CombiTrap	H.axyridis	0
CH	3	P4	Int2	SP1	CombiTrap	C.septempunctata	0
CH	3	P4	Int2	SP1	StickyTrap	H.axyridis	0
CH	3	P4	Int2	SP1	StickyTrap	C.septempunctata	1
CH	3	P3	Int2	SP5	CombiTrap	H.axyridis	0
CH	3	P3	Int2	SP5	CombiTrap	C.septempunctata	0
CH	3	P3	Int2	SP5	StickyTrap	H.axyridis	0
CH	3	P3	Int2	SP5	StickyTrap	C.septempunctata	0
CH	3	P3	Int2	SP4	CombiTrap	H.axyridis	0
CH	3	P3	Int2	SP4	CombiTrap	C.septempunctata	0
CH	3	P3	Int2	SP4	StickyTrap	H.axyridis	0
CH	3	P3	Int2	SP4	StickyTrap	C.septempunctata	0
CH	3	P3	Int2	SP3	CombiTrap	H.axyridis	0
CH	3	P3	Int2	SP3	CombiTrap	C.septempunctata	0
CH	3	P3	Int2	SP3	StickyTrap	H.axyridis	0
CH	3	P3	Int2	SP3	StickyTrap	C.septempunctata	0
CH	3	P3	Int2	SP2	CombiTrap	H.axyridis	0
CH	3	P3	Int2	SP2	CombiTrap	C.septempunctata	0
CH	3	P3	Int2	SP2	StickyTrap	H.axyridis	0
CH	3	P3	Int2	SP2	StickyTrap	C.septempunctata	0
CH	3	P3	Int2	SP1	CombiTrap	H.axyridis	0
CH	3	P3	Int2	SP1	CombiTrap	C.septempunctata	0
CH	3	P3	Int2	SP1	StickyTrap	H.axyridis	0
CH	3	P3	Int2	SP1	StickyTrap	C.septempunctata	0
CH	3	P2	Int1	SP5	CombiTrap	H.axyridis	0
CH	3	P2	Int1	SP5	CombiTrap	C.septempunctata	1
CH	3	P2	Int1	SP5	StickyTrap	H.axyridis	2
CH	3	P2	Int1	SP5	StickyTrap	C.septempunctata	0
CH	3	P2	Int1	SP4	CombiTrap	H.axyridis	2
CH	3	P2	Int1	SP4	CombiTrap	C.septempunctata	0
CH	3	P2	Int1	SP4	StickyTrap	H.axyridis	0
CH	3	P2	Int1	SP4	StickyTrap	C.septempunctata	0
CH	3	P2	Int1	SP3	CombiTrap	H.axyridis	0
CH	3	P2	Int1	SP3	CombiTrap	C.septempunctata	0
CH	3	P2	Int1	SP3	StickyTrap	H.axyridis	0
CH	3	P2	Int1	SP3	StickyTrap	C.septempunctata	1
CH	3	P2	Int1	SP2	CombiTrap	H.axyridis	0
CH	3	P2	Int1	SP2	CombiTrap	C.septempunctata	0
CH	3	P2	Int1	SP2	StickyTrap	H.axyridis	0
CH	3	P2	Int1	SP2	StickyTrap	C.septempunctata	0
CH	3	P2	Int1	SP1	CombiTrap	H.axyridis	0
CH	3	P2	Int1	SP1	CombiTrap	C.septempunctata	0
CH	3	P2	Int1	SP1	StickyTrap	H.axyridis	2
CH	3	P2	Int1	SP1	StickyTrap	C.septempunctata	1
CH	3	P1	Int1	SP5	CombiTrap	H.axyridis	0
CH	3	P1	Int1	SP5	CombiTrap	C.septempunctata	0
CH	3	P1	Int1	SP5	StickyTrap	H.axyridis	0
CH	3	P1	Int1	SP5	StickyTrap	C.septempunctata	0
CH	3	P1	Int1	SP4	CombiTrap	H.axyridis	0
CH	3	P1	Int1	SP4	CombiTrap	C.septempunctata	0
CH	3	P1	Int1	SP4	StickyTrap	H.axyridis	0
CH	3	P1	Int1	SP4	StickyTrap	C.septempunctata	0
CH	3	P1	Int1	SP3	CombiTrap	H.axyridis	0
CH	3	P1	Int1	SP3	CombiTrap	C.septempunctata	0
CH	3	P1	Int1	SP3	StickyTrap	H.axyridis	0
CH	3	P1	Int1	SP3	StickyTrap	C.septempunctata	0
CH	3	P1	Int1	SP2	CombiTrap	H.axyridis	0
CH	3	P1	Int1	SP2	CombiTrap	C.septempunctata	0
CH	3	P1	Int1	SP2	StickyTrap	H.axyridis	0
CH	3	P1	Int1	SP2	StickyTrap	C.septempunctata	0
CH	3	P1	Int1	SP1	CombiTrap	H.axyridis	0
CH	3	P1	Int1	SP1	CombiTrap	C.septempunctata	0
CH	3	P1	Int1	SP1	StickyTrap	H.axyridis	0
CH	3	P1	Int1	SP1	StickyTrap	C.septempunctata	0
CH	2	P7	Int4	SP5	CombiTrap	H.axyridis	0
CH	2	P7	Int4	SP5	CombiTrap	C.septempunctata	0
CH	2	P7	Int4	SP5	StickyTrap	H.axyridis	1
CH	2	P7	Int4	SP5	StickyTrap	C.septempunctata	0
CH	2	P7	Int4	SP4	CombiTrap	H.axyridis	0
CH	2	P7	Int4	SP4	CombiTrap	C.septempunctata	0
CH	2	P7	Int4	SP4	StickyTrap	H.axyridis	3
CH	2	P7	Int4	SP4	StickyTrap	C.septempunctata	0
CH	2	P7	Int4	SP3	CombiTrap	H.axyridis	6
CH	2	P7	Int4	SP3	CombiTrap	C.septempunctata	0
CH	2	P7	Int4	SP3	StickyTrap	H.axyridis	3
CH	2	P7	Int4	SP3	StickyTrap	C.septempunctata	0
CH	2	P7	Int4	SP2	CombiTrap	H.axyridis	1
CH	2	P7	Int4	SP2	CombiTrap	C.septempunctata	0
CH	2	P7	Int4	SP2	StickyTrap	H.axyridis	1
CH	2	P7	Int4	SP2	StickyTrap	C.septempunctata	0
CH	2	P7	Int4	SP1	CombiTrap	H.axyridis	0
CH	2	P7	Int4	SP1	CombiTrap	C.septempunctata	0
CH	2	P7	Int4	SP1	StickyTrap	H.axyridis	6
CH	2	P7	Int4	SP1	StickyTrap	C.septempunctata	0
CH	2	P6	Int3	SP5	CombiTrap	H.axyridis	0
CH	2	P6	Int3	SP5	CombiTrap	C.septempunctata	0
CH	2	P6	Int3	SP5	StickyTrap	H.axyridis	2
CH	2	P6	Int3	SP5	StickyTrap	C.septempunctata	0
CH	2	P6	Int3	SP4	CombiTrap	H.axyridis	0
CH	2	P6	Int3	SP4	CombiTrap	C.septempunctata	0
CH	2	P6	Int3	SP4	StickyTrap	H.axyridis	7
CH	2	P6	Int3	SP4	StickyTrap	C.septempunctata	0
CH	2	P6	Int3	SP3	CombiTrap	H.axyridis	3
CH	2	P6	Int3	SP3	CombiTrap	C.septempunctata	2
CH	2	P6	Int3	SP3	StickyTrap	H.axyridis	9
CH	2	P6	Int3	SP3	StickyTrap	C.septempunctata	0
CH	2	P6	Int3	SP2	CombiTrap	H.axyridis	1
CH	2	P6	Int3	SP2	CombiTrap	C.septempunctata	0
CH	2	P6	Int3	SP2	StickyTrap	H.axyridis	8
CH	2	P6	Int3	SP2	StickyTrap	C.septempunctata	0
CH	2	P6	Int3	SP1	CombiTrap	H.axyridis	0
CH	2	P6	Int3	SP1	CombiTrap	C.septempunctata	0
CH	2	P6	Int3	SP1	StickyTrap	H.axyridis	12
CH	2	P6	Int3	SP1	StickyTrap	C.septempunctata	0
CH	2	P5	Int3	SP5	CombiTrap	H.axyridis	0
CH	2	P5	Int3	SP5	CombiTrap	C.septempunctata	0
CH	2	P5	Int3	SP5	StickyTrap	H.axyridis	1
CH	2	P5	Int3	SP5	StickyTrap	C.septempunctata	0
CH	2	P5	Int3	SP4	CombiTrap	H.axyridis	0
CH	2	P5	Int3	SP4	CombiTrap	C.septempunctata	0
CH	2	P5	Int3	SP4	StickyTrap	H.axyridis	5
CH	2	P5	Int3	SP4	StickyTrap	C.septempunctata	0
CH	2	P5	Int3	SP3	CombiTrap	H.axyridis	0
CH	2	P5	Int3	SP3	CombiTrap	C.septempunctata	0
CH	2	P5	Int3	SP3	StickyTrap	H.axyridis	2
CH	2	P5	Int3	SP3	StickyTrap	C.septempunctata	0
CH	2	P5	Int3	SP2	CombiTrap	H.axyridis	0
CH	2	P5	Int3	SP2	CombiTrap	C.septempunctata	0
CH	2	P5	Int3	SP2	StickyTrap	H.axyridis	3
CH	2	P5	Int3	SP2	StickyTrap	C.septempunctata	0
CH	2	P5	Int3	SP1	CombiTrap	H.axyridis	8
CH	2	P5	Int3	SP1	CombiTrap	C.septempunctata	0
CH	2	P5	Int3	SP1	StickyTrap	H.axyridis	9
CH	2	P5	Int3	SP1	StickyTrap	C.septempunctata	0
CH	2	P4	Int2	SP5	CombiTrap	H.axyridis	1
CH	2	P4	Int2	SP5	CombiTrap	C.septempunctata	0
CH	2	P4	Int2	SP5	StickyTrap	H.axyridis	2
CH	2	P4	Int2	SP5	StickyTrap	C.septempunctata	0
CH	2	P4	Int2	SP4	CombiTrap	H.axyridis	0
CH	2	P4	Int2	SP4	CombiTrap	C.septempunctata	0
CH	2	P4	Int2	SP4	StickyTrap	H.axyridis	3
CH	2	P4	Int2	SP4	StickyTrap	C.septempunctata	2
CH	2	P4	Int2	SP3	CombiTrap	H.axyridis	0
CH	2	P4	Int2	SP3	CombiTrap	C.septempunctata	1
CH	2	P4	Int2	SP3	StickyTrap	H.axyridis	3
CH	2	P4	Int2	SP3	StickyTrap	C.septempunctata	0
CH	2	P4	Int2	SP2	CombiTrap	H.axyridis	0
CH	2	P4	Int2	SP2	CombiTrap	C.septempunctata	0
CH	2	P4	Int2	SP2	StickyTrap	H.axyridis	1
CH	2	P4	Int2	SP2	StickyTrap	C.septempunctata	0
CH	2	P4	Int2	SP1	CombiTrap	H.axyridis	3
CH	2	P4	Int2	SP1	CombiTrap	C.septempunctata	0
CH	2	P4	Int2	SP1	StickyTrap	H.axyridis	7
CH	2	P4	Int2	SP1	StickyTrap	C.septempunctata	0
CH	2	P3	Int2	SP5	CombiTrap	H.axyridis	1
CH	2	P3	Int2	SP5	CombiTrap	C.septempunctata	0
CH	2	P3	Int2	SP5	StickyTrap	H.axyridis	2
CH	2	P3	Int2	SP5	StickyTrap	C.septempunctata	0
CH	2	P3	Int2	SP4	CombiTrap	H.axyridis	0
CH	2	P3	Int2	SP4	CombiTrap	C.septempunctata	0
CH	2	P3	Int2	SP4	StickyTrap	H.axyridis	0
CH	2	P3	Int2	SP4	StickyTrap	C.septempunctata	0
CH	2	P3	Int2	SP3	CombiTrap	H.axyridis	0
CH	2	P3	Int2	SP3	CombiTrap	C.septempunctata	0
CH	2	P3	Int2	SP3	StickyTrap	H.axyridis	0
CH	2	P3	Int2	SP3	StickyTrap	C.septempunctata	0
CH	2	P3	Int2	SP2	CombiTrap	H.axyridis	0
CH	2	P3	Int2	SP2	CombiTrap	C.septempunctata	0
CH	2	P3	Int2	SP2	StickyTrap	H.axyridis	0
CH	2	P3	Int2	SP2	StickyTrap	C.septempunctata	0
CH	2	P3	Int2	SP1	CombiTrap	H.axyridis	0
CH	2	P3	Int2	SP1	CombiTrap	C.septempunctata	0
CH	2	P3	Int2	SP1	StickyTrap	H.axyridis	0
CH	2	P3	Int2	SP1	StickyTrap	C.septempunctata	0
CH	2	P2	Int1	SP5	CombiTrap	H.axyridis	0
CH	2	P2	Int1	SP5	CombiTrap	C.septempunctata	0
CH	2	P2	Int1	SP5	StickyTrap	H.axyridis	3
CH	2	P2	Int1	SP5	StickyTrap	C.septempunctata	0
CH	2	P2	Int1	SP4	CombiTrap	H.axyridis	0
CH	2	P2	Int1	SP4	CombiTrap	C.septempunctata	0
CH	2	P2	Int1	SP4	StickyTrap	H.axyridis	1
CH	2	P2	Int1	SP4	StickyTrap	C.septempunctata	0
CH	2	P2	Int1	SP3	CombiTrap	H.axyridis	0
CH	2	P2	Int1	SP3	CombiTrap	C.septempunctata	1
CH	2	P2	Int1	SP3	StickyTrap	H.axyridis	0
CH	2	P2	Int1	SP3	StickyTrap	C.septempunctata	0
CH	2	P2	Int1	SP2	CombiTrap	H.axyridis	0
CH	2	P2	Int1	SP2	CombiTrap	C.septempunctata	0
CH	2	P2	Int1	SP2	StickyTrap	H.axyridis	0
CH	2	P2	Int1	SP2	StickyTrap	C.septempunctata	0
CH	2	P2	Int1	SP1	CombiTrap	H.axyridis	1
CH	2	P2	Int1	SP1	CombiTrap	C.septempunctata	0
CH	2	P2	Int1	SP1	StickyTrap	H.axyridis	7
CH	2	P2	Int1	SP1	StickyTrap	C.septempunctata	0
CH	2	P1	Int1	SP5	CombiTrap	H.axyridis	0
CH	2	P1	Int1	SP5	CombiTrap	C.septempunctata	0
CH	2	P1	Int1	SP5	StickyTrap	H.axyridis	0
CH	2	P1	Int1	SP5	StickyTrap	C.septempunctata	0
CH	2	P1	Int1	SP4	CombiTrap	H.axyridis	0
CH	2	P1	Int1	SP4	CombiTrap	C.septempunctata	0
CH	2	P1	Int1	SP4	StickyTrap	H.axyridis	0
CH	2	P1	Int1	SP4	StickyTrap	C.septempunctata	0
CH	2	P1	Int1	SP3	CombiTrap	H.axyridis	0
CH	2	P1	Int1	SP3	CombiTrap	C.septempunctata	0
CH	2	P1	Int1	SP3	StickyTrap	H.axyridis	0
CH	2	P1	Int1	SP3	StickyTrap	C.septempunctata	0
CH	2	P1	Int1	SP2	CombiTrap	H.axyridis	0
CH	2	P1	Int1	SP2	CombiTrap	C.septempunctata	0
CH	2	P1	Int1	SP2	StickyTrap	H.axyridis	0
CH	2	P1	Int1	SP2	StickyTrap	C.septempunctata	0
CH	2	P1	Int1	SP1	CombiTrap	H.axyridis	0
CH	2	P1	Int1	SP1	CombiTrap	C.septempunctata	0
CH	2	P1	Int1	SP1	StickyTrap	H.axyridis	0
CH	2	P1	Int1	SP1	StickyTrap	C.septempunctata	0
CH	1	P7	Int4	SP4	CombiTrap	H.axyridis	0
CH	1	P7	Int4	SP4	CombiTrap	C.septempunctata	0
CH	1	P7	Int4	SP4	StickyTrap	H.axyridis	0
CH	1	P7	Int4	SP4	StickyTrap	C.septempunctata	0
CH	1	P7	Int4	SP3	CombiTrap	H.axyridis	2
CH	1	P7	Int4	SP3	CombiTrap	C.septempunctata	0
CH	1	P7	Int4	SP3	StickyTrap	H.axyridis	0
CH	1	P7	Int4	SP3	StickyTrap	C.septempunctata	0
CH	1	P7	Int4	SP2	CombiTrap	H.axyridis	0
CH	1	P7	Int4	SP2	CombiTrap	C.septempunctata	0
CH	1	P7	Int4	SP2	StickyTrap	H.axyridis	1
CH	1	P7	Int4	SP2	StickyTrap	C.septempunctata	0
CH	1	P7	Int4	SP1	CombiTrap	H.axyridis	0
CH	1	P7	Int4	SP1	CombiTrap	C.septempunctata	0
CH	1	P7	Int4	SP1	StickyTrap	H.axyridis	0
CH	1	P7	Int4	SP1	StickyTrap	C.septempunctata	0
CH	1	P6	Int3	SP4	CombiTrap	H.axyridis	0
CH	1	P6	Int3	SP4	CombiTrap	C.septempunctata	0
CH	1	P6	Int3	SP4	StickyTrap	H.axyridis	1
CH	1	P6	Int3	SP4	StickyTrap	C.septempunctata	0
CH	1	P6	Int3	SP3	CombiTrap	H.axyridis	0
CH	1	P6	Int3	SP3	CombiTrap	C.septempunctata	0
CH	1	P6	Int3	SP3	StickyTrap	H.axyridis	5
CH	1	P6	Int3	SP3	StickyTrap	C.septempunctata	0
CH	1	P6	Int3	SP2	CombiTrap	H.axyridis	0
CH	1	P6	Int3	SP2	CombiTrap	C.septempunctata	0
CH	1	P6	Int3	SP2	StickyTrap	H.axyridis	2
CH	1	P6	Int3	SP2	StickyTrap	C.septempunctata	1
CH	1	P6	Int3	SP1	CombiTrap	H.axyridis	0
CH	1	P6	Int3	SP1	CombiTrap	C.septempunctata	0
CH	1	P6	Int3	SP1	StickyTrap	H.axyridis	1
CH	1	P6	Int3	SP1	StickyTrap	C.septempunctata	0
CH	1	P5	Int3	SP4	CombiTrap	H.axyridis	0
CH	1	P5	Int3	SP4	CombiTrap	C.septempunctata	0
CH	1	P5	Int3	SP4	StickyTrap	H.axyridis	2
CH	1	P5	Int3	SP4	StickyTrap	C.septempunctata	0
CH	1	P5	Int3	SP3	CombiTrap	H.axyridis	0
CH	1	P5	Int3	SP3	CombiTrap	C.septempunctata	0
CH	1	P5	Int3	SP3	StickyTrap	H.axyridis	0
CH	1	P5	Int3	SP3	StickyTrap	C.septempunctata	0
CH	1	P5	Int3	SP2	CombiTrap	H.axyridis	2
CH	1	P5	Int3	SP2	CombiTrap	C.septempunctata	0
CH	1	P5	Int3	SP2	StickyTrap	H.axyridis	1
CH	1	P5	Int3	SP2	StickyTrap	C.septempunctata	0
CH	1	P5	Int3	SP1	CombiTrap	H.axyridis	0
CH	1	P5	Int3	SP1	CombiTrap	C.septempunctata	0
CH	1	P5	Int3	SP1	StickyTrap	H.axyridis	2
CH	1	P5	Int3	SP1	StickyTrap	C.septempunctata	0
CH	1	P4	Int2	SP4	CombiTrap	H.axyridis	0
CH	1	P4	Int2	SP4	CombiTrap	C.septempunctata	0
CH	1	P4	Int2	SP4	StickyTrap	H.axyridis	1
CH	1	P4	Int2	SP4	StickyTrap	C.septempunctata	0
CH	1	P4	Int2	SP3	CombiTrap	H.axyridis	0
CH	1	P4	Int2	SP3	CombiTrap	C.septempunctata	0
CH	1	P4	Int2	SP3	StickyTrap	H.axyridis	0
CH	1	P4	Int2	SP3	StickyTrap	C.septempunctata	0
CH	1	P4	Int2	SP2	CombiTrap	H.axyridis	0
CH	1	P4	Int2	SP2	CombiTrap	C.septempunctata	0
CH	1	P4	Int2	SP2	StickyTrap	H.axyridis	0
CH	1	P4	Int2	SP2	StickyTrap	C.septempunctata	0
CH	1	P4	Int2	SP1	CombiTrap	H.axyridis	0
CH	1	P4	Int2	SP1	CombiTrap	C.septempunctata	0
CH	1	P4	Int2	SP1	StickyTrap	H.axyridis	3
CH	1	P4	Int2	SP1	StickyTrap	C.septempunctata	0
CH	1	P3	Int2	SP4	CombiTrap	H.axyridis	0
CH	1	P3	Int2	SP4	CombiTrap	C.septempunctata	0
CH	1	P3	Int2	SP4	StickyTrap	H.axyridis	0
CH	1	P3	Int2	SP4	StickyTrap	C.septempunctata	0
CH	1	P3	Int2	SP3	CombiTrap	H.axyridis	0
CH	1	P3	Int2	SP3	CombiTrap	C.septempunctata	0
CH	1	P3	Int2	SP3	StickyTrap	H.axyridis	2
CH	1	P3	Int2	SP3	StickyTrap	C.septempunctata	1
CH	1	P3	Int2	SP2	CombiTrap	H.axyridis	1
CH	1	P3	Int2	SP2	CombiTrap	C.septempunctata	0
CH	1	P3	Int2	SP2	StickyTrap	H.axyridis	0
CH	1	P3	Int2	SP2	StickyTrap	C.septempunctata	0
CH	1	P3	Int2	SP1	CombiTrap	H.axyridis	0
CH	1	P3	Int2	SP1	CombiTrap	C.septempunctata	0
CH	1	P3	Int2	SP1	StickyTrap	H.axyridis	0
CH	1	P3	Int2	SP1	StickyTrap	C.septempunctata	0
CH	1	P2	Int1	SP4	CombiTrap	H.axyridis	1
CH	1	P2	Int1	SP4	CombiTrap	C.septempunctata	0
CH	1	P2	Int1	SP4	StickyTrap	H.axyridis	1
CH	1	P2	Int1	SP4	StickyTrap	C.septempunctata	0
CH	1	P2	Int1	SP3	CombiTrap	H.axyridis	0
CH	1	P2	Int1	SP3	CombiTrap	C.septempunctata	0
CH	1	P2	Int1	SP3	StickyTrap	H.axyridis	1
CH	1	P2	Int1	SP3	StickyTrap	C.septempunctata	0
CH	1	P2	Int1	SP2	CombiTrap	H.axyridis	0
CH	1	P2	Int1	SP2	CombiTrap	C.septempunctata	0
CH	1	P2	Int1	SP2	StickyTrap	H.axyridis	4
CH	1	P2	Int1	SP2	StickyTrap	C.septempunctata	0
CH	1	P2	Int1	SP1	CombiTrap	H.axyridis	0
CH	1	P2	Int1	SP1	CombiTrap	C.septempunctata	0
CH	1	P2	Int1	SP1	StickyTrap	H.axyridis	0
CH	1	P2	Int1	SP1	StickyTrap	C.septempunctata	0
CH	1	P1	Int1	SP4	CombiTrap	H.axyridis	0
CH	1	P1	Int1	SP4	CombiTrap	C.septempunctata	0
CH	1	P1	Int1	SP4	StickyTrap	H.axyridis	0
CH	1	P1	Int1	SP4	StickyTrap	C.septempunctata	0
CH	1	P1	Int1	SP3	CombiTrap	H.axyridis	0
CH	1	P1	Int1	SP3	CombiTrap	C.septempunctata	0
CH	1	P1	Int1	SP3	StickyTrap	H.axyridis	1
CH	1	P1	Int1	SP3	StickyTrap	C.septempunctata	0
CH	1	P1	Int1	SP2	CombiTrap	H.axyridis	0
CH	1	P1	Int1	SP2	CombiTrap	C.septempunctata	0
CH	1	P1	Int1	SP2	StickyTrap	H.axyridis	0
CH	1	P1	Int1	SP2	StickyTrap	C.septempunctata	2
CH	1	P1	Int1	SP1	CombiTrap	H.axyridis	0
CH	1	P1	Int1	SP1	CombiTrap	C.septempunctata	0
CH	1	P1	Int1	SP1	StickyTrap	H.axyridis	1
CH	1	P1	Int1	SP1	StickyTrap	C.septempunctata	0
DE	Weingarten	P8	Int4	SP3	CombiTrap	H.axyridis	0
DE	Weingarten	P8	Int4	SP3	CombiTrap	C.septempunctata	3
DE	Weingarten	P8	Int4	SP3	StickyTrap	H.axyridis	0
DE	Weingarten	P8	Int4	SP3	StickyTrap	C.septempunctata	0
DE	Weingarten	P8	Int4	SP2	CombiTrap	H.axyridis	3
DE	Weingarten	P8	Int4	SP2	CombiTrap	C.septempunctata	0
DE	Weingarten	P8	Int4	SP2	StickyTrap	H.axyridis	3
DE	Weingarten	P8	Int4	SP2	StickyTrap	C.septempunctata	0
DE	Weingarten	P8	Int4	SP1	CombiTrap	H.axyridis	5
DE	Weingarten	P8	Int4	SP1	CombiTrap	C.septempunctata	1
DE	Weingarten	P8	Int4	SP1	StickyTrap	H.axyridis	7
DE	Weingarten	P8	Int4	SP1	StickyTrap	C.septempunctata	0
DE	Weingarten	P7	Int4	SP3	CombiTrap	H.axyridis	3
DE	Weingarten	P7	Int4	SP3	CombiTrap	C.septempunctata	3
DE	Weingarten	P7	Int4	SP3	StickyTrap	H.axyridis	0
DE	Weingarten	P7	Int4	SP3	StickyTrap	C.septempunctata	0
DE	Weingarten	P7	Int4	SP2	CombiTrap	H.axyridis	1
DE	Weingarten	P7	Int4	SP2	CombiTrap	C.septempunctata	0
DE	Weingarten	P7	Int4	SP2	StickyTrap	H.axyridis	0
DE	Weingarten	P7	Int4	SP2	StickyTrap	C.septempunctata	0
DE	Weingarten	P7	Int4	SP1	CombiTrap	H.axyridis	11
DE	Weingarten	P7	Int4	SP1	CombiTrap	C.septempunctata	2
DE	Weingarten	P7	Int4	SP1	StickyTrap	H.axyridis	3
DE	Weingarten	P7	Int4	SP1	StickyTrap	C.septempunctata	1
DE	Weingarten	P6	Int3	SP3	CombiTrap	H.axyridis	1
DE	Weingarten	P6	Int3	SP3	CombiTrap	C.septempunctata	0
DE	Weingarten	P6	Int3	SP3	StickyTrap	H.axyridis	1
DE	Weingarten	P6	Int3	SP3	StickyTrap	C.septempunctata	0
DE	Weingarten	P6	Int3	SP2	CombiTrap	H.axyridis	0
DE	Weingarten	P6	Int3	SP2	CombiTrap	C.septempunctata	0
DE	Weingarten	P6	Int3	SP2	StickyTrap	H.axyridis	0
DE	Weingarten	P6	Int3	SP2	StickyTrap	C.septempunctata	0
DE	Weingarten	P6	Int3	SP1	CombiTrap	H.axyridis	1
DE	Weingarten	P6	Int3	SP1	CombiTrap	C.septempunctata	1
DE	Weingarten	P6	Int3	SP1	StickyTrap	H.axyridis	2
DE	Weingarten	P6	Int3	SP1	StickyTrap	C.septempunctata	1
DE	Weingarten	P5	Int3	SP3	CombiTrap	H.axyridis	0
DE	Weingarten	P5	Int3	SP3	CombiTrap	C.septempunctata	0
DE	Weingarten	P5	Int3	SP3	StickyTrap	H.axyridis	0
DE	Weingarten	P5	Int3	SP3	StickyTrap	C.septempunctata	0
DE	Weingarten	P5	Int3	SP2	CombiTrap	H.axyridis	2
DE	Weingarten	P5	Int3	SP2	CombiTrap	C.septempunctata	0
DE	Weingarten	P5	Int3	SP2	StickyTrap	H.axyridis	0
DE	Weingarten	P5	Int3	SP2	StickyTrap	C.septempunctata	0
DE	Weingarten	P5	Int3	SP1	CombiTrap	H.axyridis	1
DE	Weingarten	P5	Int3	SP1	CombiTrap	C.septempunctata	0
DE	Weingarten	P5	Int3	SP1	StickyTrap	H.axyridis	1
DE	Weingarten	P5	Int3	SP1	StickyTrap	C.septempunctata	0
DE	Weingarten	P4	Int2	SP3	CombiTrap	H.axyridis	1
DE	Weingarten	P4	Int2	SP3	CombiTrap	C.septempunctata	1
DE	Weingarten	P4	Int2	SP3	StickyTrap	H.axyridis	0
DE	Weingarten	P4	Int2	SP3	StickyTrap	C.septempunctata	0
DE	Weingarten	P4	Int2	SP2	CombiTrap	H.axyridis	0
DE	Weingarten	P4	Int2	SP2	CombiTrap	C.septempunctata	0
DE	Weingarten	P4	Int2	SP2	StickyTrap	H.axyridis	0
DE	Weingarten	P4	Int2	SP2	StickyTrap	C.septempunctata	0
DE	Weingarten	P4	Int2	SP1	CombiTrap	H.axyridis	1
DE	Weingarten	P4	Int2	SP1	CombiTrap	C.septempunctata	1
DE	Weingarten	P4	Int2	SP1	StickyTrap	H.axyridis	0
DE	Weingarten	P4	Int2	SP1	StickyTrap	C.septempunctata	0
DE	Weingarten	P3	Int2	SP3	CombiTrap	H.axyridis	0
DE	Weingarten	P3	Int2	SP3	CombiTrap	C.septempunctata	0
DE	Weingarten	P3	Int2	SP3	StickyTrap	H.axyridis	0
DE	Weingarten	P3	Int2	SP3	StickyTrap	C.septempunctata	0
DE	Weingarten	P3	Int2	SP2	CombiTrap	H.axyridis	1
DE	Weingarten	P3	Int2	SP2	CombiTrap	C.septempunctata	0
DE	Weingarten	P3	Int2	SP2	StickyTrap	H.axyridis	0
DE	Weingarten	P3	Int2	SP2	StickyTrap	C.septempunctata	0
DE	Weingarten	P3	Int2	SP1	CombiTrap	H.axyridis	0
DE	Weingarten	P3	Int2	SP1	CombiTrap	C.septempunctata	0
DE	Weingarten	P3	Int2	SP1	StickyTrap	H.axyridis	0
DE	Weingarten	P3	Int2	SP1	StickyTrap	C.septempunctata	0
DE	Weingarten	P2	Int1	SP3	CombiTrap	H.axyridis	0
DE	Weingarten	P2	Int1	SP3	CombiTrap	C.septempunctata	0
DE	Weingarten	P2	Int1	SP3	StickyTrap	H.axyridis	1
DE	Weingarten	P2	Int1	SP3	StickyTrap	C.septempunctata	0
DE	Weingarten	P2	Int1	SP2	CombiTrap	H.axyridis	0
DE	Weingarten	P2	Int1	SP2	CombiTrap	C.septempunctata	0
DE	Weingarten	P2	Int1	SP2	StickyTrap	H.axyridis	1
DE	Weingarten	P2	Int1	SP2	StickyTrap	C.septempunctata	0
DE	Weingarten	P2	Int1	SP1	CombiTrap	H.axyridis	0
DE	Weingarten	P2	Int1	SP1	CombiTrap	C.septempunctata	0
DE	Weingarten	P2	Int1	SP1	StickyTrap	H.axyridis	1
DE	Weingarten	P2	Int1	SP1	StickyTrap	C.septempunctata	0
DE	Weingarten	P1	Int1	SP3	StickyTrap	H.axyridis	0
DE	Weingarten	P1	Int1	SP3	StickyTrap	C.septempunctata	0
DE	Weingarten	P1	Int1	SP2	StickyTrap	H.axyridis	0
DE	Weingarten	P1	Int1	SP2	StickyTrap	C.septempunctata	0
DE	Weingarten	P1	Int1	SP1	StickyTrap	H.axyridis	0
DE	Weingarten	P1	Int1	SP1	StickyTrap	C.septempunctata	0
DE	Waghausel2	P8	Int4	SP3	CombiTrap	H.axyridis	0
DE	Waghausel2	P8	Int4	SP3	CombiTrap	C.septempunctata	0
DE	Waghausel2	P8	Int4	SP3	StickyTrap	H.axyridis	0
DE	Waghausel2	P8	Int4	SP3	StickyTrap	C.septempunctata	0
DE	Waghausel2	P8	Int4	SP2	CombiTrap	H.axyridis	0
DE	Waghausel2	P8	Int4	SP2	CombiTrap	C.septempunctata	0
DE	Waghausel2	P8	Int4	SP2	StickyTrap	H.axyridis	0
DE	Waghausel2	P8	Int4	SP2	StickyTrap	C.septempunctata	0
DE	Waghausel2	P8	Int4	SP1	CombiTrap	H.axyridis	1
DE	Waghausel2	P8	Int4	SP1	CombiTrap	C.septempunctata	1
DE	Waghausel2	P8	Int4	SP1	StickyTrap	H.axyridis	2
DE	Waghausel2	P8	Int4	SP1	StickyTrap	C.septempunctata	0
DE	Waghausel2	P7	Int4	SP3	CombiTrap	H.axyridis	0
DE	Waghausel2	P7	Int4	SP3	CombiTrap	C.septempunctata	0
DE	Waghausel2	P7	Int4	SP3	StickyTrap	H.axyridis	0
DE	Waghausel2	P7	Int4	SP3	StickyTrap	C.septempunctata	0
DE	Waghausel2	P7	Int4	SP2	CombiTrap	H.axyridis	0
DE	Waghausel2	P7	Int4	SP2	CombiTrap	C.septempunctata	0
DE	Waghausel2	P7	Int4	SP2	StickyTrap	H.axyridis	0
DE	Waghausel2	P7	Int4	SP2	StickyTrap	C.septempunctata	0
DE	Waghausel2	P7	Int4	SP1	CombiTrap	H.axyridis	0
DE	Waghausel2	P7	Int4	SP1	CombiTrap	C.septempunctata	1
DE	Waghausel2	P7	Int4	SP1	StickyTrap	H.axyridis	3
DE	Waghausel2	P7	Int4	SP1	StickyTrap	C.septempunctata	2
DE	Waghausel2	P6	Int3	SP3	CombiTrap	H.axyridis	0
DE	Waghausel2	P6	Int3	SP3	CombiTrap	C.septempunctata	0
DE	Waghausel2	P6	Int3	SP3	StickyTrap	H.axyridis	0
DE	Waghausel2	P6	Int3	SP3	StickyTrap	C.septempunctata	0
DE	Waghausel2	P6	Int3	SP2	CombiTrap	H.axyridis	1
DE	Waghausel2	P6	Int3	SP2	CombiTrap	C.septempunctata	0
DE	Waghausel2	P6	Int3	SP2	StickyTrap	H.axyridis	2
DE	Waghausel2	P6	Int3	SP2	StickyTrap	C.septempunctata	0
DE	Waghausel2	P6	Int3	SP1	CombiTrap	H.axyridis	1
DE	Waghausel2	P6	Int3	SP1	CombiTrap	C.septempunctata	0
DE	Waghausel2	P6	Int3	SP1	StickyTrap	H.axyridis	3
DE	Waghausel2	P6	Int3	SP1	StickyTrap	C.septempunctata	1
DE	Waghausel2	P5	Int3	SP3	CombiTrap	H.axyridis	0
DE	Waghausel2	P5	Int3	SP3	CombiTrap	C.septempunctata	0
DE	Waghausel2	P5	Int3	SP3	StickyTrap	H.axyridis	0
DE	Waghausel2	P5	Int3	SP3	StickyTrap	C.septempunctata	0
DE	Waghausel2	P5	Int3	SP2	CombiTrap	H.axyridis	1
DE	Waghausel2	P5	Int3	SP2	CombiTrap	C.septempunctata	0
DE	Waghausel2	P5	Int3	SP2	StickyTrap	H.axyridis	12
DE	Waghausel2	P5	Int3	SP2	StickyTrap	C.septempunctata	0
DE	Waghausel2	P5	Int3	SP1	CombiTrap	H.axyridis	0
DE	Waghausel2	P5	Int3	SP1	CombiTrap	C.septempunctata	0
DE	Waghausel2	P5	Int3	SP1	StickyTrap	H.axyridis	2
DE	Waghausel2	P5	Int3	SP1	StickyTrap	C.septempunctata	0
DE	Waghausel2	P4	Int2	SP3	CombiTrap	H.axyridis	0
DE	Waghausel2	P4	Int2	SP3	CombiTrap	C.septempunctata	0
DE	Waghausel2	P4	Int2	SP3	StickyTrap	H.axyridis	0
DE	Waghausel2	P4	Int2	SP3	StickyTrap	C.septempunctata	0
DE	Waghausel2	P4	Int2	SP2	CombiTrap	H.axyridis	0
DE	Waghausel2	P4	Int2	SP2	CombiTrap	C.septempunctata	0
DE	Waghausel2	P4	Int2	SP2	StickyTrap	H.axyridis	0
DE	Waghausel2	P4	Int2	SP2	StickyTrap	C.septempunctata	0
DE	Waghausel2	P4	Int2	SP1	CombiTrap	H.axyridis	0
DE	Waghausel2	P4	Int2	SP1	CombiTrap	C.septempunctata	1
DE	Waghausel2	P4	Int2	SP1	StickyTrap	H.axyridis	0
DE	Waghausel2	P4	Int2	SP1	StickyTrap	C.septempunctata	1
DE	Waghausel2	P3	Int2	SP3	CombiTrap	H.axyridis	0
DE	Waghausel2	P3	Int2	SP3	CombiTrap	C.septempunctata	0
DE	Waghausel2	P3	Int2	SP3	StickyTrap	H.axyridis	0
DE	Waghausel2	P3	Int2	SP3	StickyTrap	C.septempunctata	0
DE	Waghausel2	P3	Int2	SP2	CombiTrap	H.axyridis	0
DE	Waghausel2	P3	Int2	SP2	CombiTrap	C.septempunctata	0
DE	Waghausel2	P3	Int2	SP2	StickyTrap	H.axyridis	0
DE	Waghausel2	P3	Int2	SP2	StickyTrap	C.septempunctata	0
DE	Waghausel2	P3	Int2	SP1	CombiTrap	H.axyridis	0
DE	Waghausel2	P3	Int2	SP1	CombiTrap	C.septempunctata	0
DE	Waghausel2	P3	Int2	SP1	StickyTrap	H.axyridis	0
DE	Waghausel2	P3	Int2	SP1	StickyTrap	C.septempunctata	0
DE	Waghausel2	P2	Int1	SP3	CombiTrap	H.axyridis	0
DE	Waghausel2	P2	Int1	SP3	CombiTrap	C.septempunctata	0
DE	Waghausel2	P2	Int1	SP3	StickyTrap	H.axyridis	0
DE	Waghausel2	P2	Int1	SP3	StickyTrap	C.septempunctata	0
DE	Waghausel2	P2	Int1	SP2	CombiTrap	H.axyridis	0
DE	Waghausel2	P2	Int1	SP2	CombiTrap	C.septempunctata	0
DE	Waghausel2	P2	Int1	SP2	StickyTrap	H.axyridis	0
DE	Waghausel2	P2	Int1	SP2	StickyTrap	C.septempunctata	0
DE	Waghausel2	P2	Int1	SP1	CombiTrap	H.axyridis	0
DE	Waghausel2	P2	Int1	SP1	CombiTrap	C.septempunctata	0
DE	Waghausel2	P2	Int1	SP1	StickyTrap	H.axyridis	0
DE	Waghausel2	P2	Int1	SP1	StickyTrap	C.septempunctata	0
DE	Waghausel2	P1	Int1	SP3	StickyTrap	H.axyridis	0
DE	Waghausel2	P1	Int1	SP3	StickyTrap	C.septempunctata	0
DE	Waghausel2	P1	Int1	SP2	StickyTrap	H.axyridis	0
DE	Waghausel2	P1	Int1	SP2	StickyTrap	C.septempunctata	0
DE	Waghausel2	P1	Int1	SP1	StickyTrap	H.axyridis	0
DE	Waghausel2	P1	Int1	SP1	StickyTrap	C.septempunctata	0
DE	Waghausel1	P8	Int4	SP3	CombiTrap	H.axyridis	0
DE	Waghausel1	P8	Int4	SP3	CombiTrap	C.septempunctata	1
DE	Waghausel1	P8	Int4	SP3	StickyTrap	H.axyridis	2
DE	Waghausel1	P8	Int4	SP3	StickyTrap	C.septempunctata	0
DE	Waghausel1	P8	Int4	SP2	CombiTrap	H.axyridis	0
DE	Waghausel1	P8	Int4	SP2	CombiTrap	C.septempunctata	0
DE	Waghausel1	P8	Int4	SP2	StickyTrap	H.axyridis	1
DE	Waghausel1	P8	Int4	SP2	StickyTrap	C.septempunctata	0
DE	Waghausel1	P8	Int4	SP1	CombiTrap	H.axyridis	0
DE	Waghausel1	P8	Int4	SP1	CombiTrap	C.septempunctata	1
DE	Waghausel1	P8	Int4	SP1	StickyTrap	H.axyridis	1
DE	Waghausel1	P8	Int4	SP1	StickyTrap	C.septempunctata	0
DE	Waghausel1	P7	Int4	SP3	CombiTrap	H.axyridis	0
DE	Waghausel1	P7	Int4	SP3	CombiTrap	C.septempunctata	0
DE	Waghausel1	P7	Int4	SP3	StickyTrap	H.axyridis	2
DE	Waghausel1	P7	Int4	SP3	StickyTrap	C.septempunctata	1
DE	Waghausel1	P7	Int4	SP2	CombiTrap	H.axyridis	0
DE	Waghausel1	P7	Int4	SP2	CombiTrap	C.septempunctata	0
DE	Waghausel1	P7	Int4	SP2	StickyTrap	H.axyridis	3
DE	Waghausel1	P7	Int4	SP2	StickyTrap	C.septempunctata	0
DE	Waghausel1	P7	Int4	SP1	CombiTrap	H.axyridis	1
DE	Waghausel1	P7	Int4	SP1	CombiTrap	C.septempunctata	1
DE	Waghausel1	P7	Int4	SP1	StickyTrap	H.axyridis	12
DE	Waghausel1	P7	Int4	SP1	StickyTrap	C.septempunctata	0
DE	Waghausel1	P6	Int3	SP3	CombiTrap	H.axyridis	0
DE	Waghausel1	P6	Int3	SP3	CombiTrap	C.septempunctata	0
DE	Waghausel1	P6	Int3	SP3	StickyTrap	H.axyridis	1
DE	Waghausel1	P6	Int3	SP3	StickyTrap	C.septempunctata	3
DE	Waghausel1	P6	Int3	SP2	CombiTrap	H.axyridis	0
DE	Waghausel1	P6	Int3	SP2	CombiTrap	C.septempunctata	0
DE	Waghausel1	P6	Int3	SP2	StickyTrap	H.axyridis	0
DE	Waghausel1	P6	Int3	SP2	StickyTrap	C.septempunctata	0
DE	Waghausel1	P6	Int3	SP1	CombiTrap	H.axyridis	0
DE	Waghausel1	P6	Int3	SP1	CombiTrap	C.septempunctata	1
DE	Waghausel1	P6	Int3	SP1	StickyTrap	H.axyridis	3
DE	Waghausel1	P6	Int3	SP1	StickyTrap	C.septempunctata	2
DE	Waghausel1	P5	Int3	SP3	CombiTrap	H.axyridis	0
DE	Waghausel1	P5	Int3	SP3	CombiTrap	C.septempunctata	0
DE	Waghausel1	P5	Int3	SP3	StickyTrap	H.axyridis	0
DE	Waghausel1	P5	Int3	SP3	StickyTrap	C.septempunctata	1
DE	Waghausel1	P5	Int3	SP2	CombiTrap	H.axyridis	0
DE	Waghausel1	P5	Int3	SP2	CombiTrap	C.septempunctata	0
DE	Waghausel1	P5	Int3	SP2	StickyTrap	H.axyridis	1
DE	Waghausel1	P5	Int3	SP2	StickyTrap	C.septempunctata	0
DE	Waghausel1	P5	Int3	SP1	CombiTrap	H.axyridis	1
DE	Waghausel1	P5	Int3	SP1	CombiTrap	C.septempunctata	0
DE	Waghausel1	P5	Int3	SP1	StickyTrap	H.axyridis	4
DE	Waghausel1	P5	Int3	SP1	StickyTrap	C.septempunctata	1
DE	Waghausel1	P4	Int2	SP3	CombiTrap	H.axyridis	0
DE	Waghausel1	P4	Int2	SP3	CombiTrap	C.septempunctata	1
DE	Waghausel1	P4	Int2	SP3	StickyTrap	H.axyridis	0
DE	Waghausel1	P4	Int2	SP3	StickyTrap	C.septempunctata	0
DE	Waghausel1	P4	Int2	SP2	CombiTrap	H.axyridis	0
DE	Waghausel1	P4	Int2	SP2	CombiTrap	C.septempunctata	0
DE	Waghausel1	P4	Int2	SP2	StickyTrap	H.axyridis	0
DE	Waghausel1	P4	Int2	SP2	StickyTrap	C.septempunctata	0
DE	Waghausel1	P4	Int2	SP1	CombiTrap	H.axyridis	0
DE	Waghausel1	P4	Int2	SP1	CombiTrap	C.septempunctata	2
DE	Waghausel1	P4	Int2	SP1	StickyTrap	H.axyridis	1
DE	Waghausel1	P4	Int2	SP1	StickyTrap	C.septempunctata	0
DE	Waghausel1	P3	Int2	SP3	CombiTrap	H.axyridis	0
DE	Waghausel1	P3	Int2	SP3	CombiTrap	C.septempunctata	0
DE	Waghausel1	P3	Int2	SP3	StickyTrap	H.axyridis	0
DE	Waghausel1	P3	Int2	SP3	StickyTrap	C.septempunctata	0
DE	Waghausel1	P3	Int2	SP2	CombiTrap	H.axyridis	0
DE	Waghausel1	P3	Int2	SP2	CombiTrap	C.septempunctata	1
DE	Waghausel1	P3	Int2	SP2	StickyTrap	H.axyridis	0
DE	Waghausel1	P3	Int2	SP2	StickyTrap	C.septempunctata	0
DE	Waghausel1	P3	Int2	SP1	CombiTrap	H.axyridis	0
DE	Waghausel1	P3	Int2	SP1	CombiTrap	C.septempunctata	0
DE	Waghausel1	P3	Int2	SP1	StickyTrap	H.axyridis	1
DE	Waghausel1	P3	Int2	SP1	StickyTrap	C.septempunctata	0
DE	Waghausel1	P2	Int1	SP3	CombiTrap	H.axyridis	0
DE	Waghausel1	P2	Int1	SP3	CombiTrap	C.septempunctata	0
DE	Waghausel1	P2	Int1	SP3	StickyTrap	H.axyridis	0
DE	Waghausel1	P2	Int1	SP3	StickyTrap	C.septempunctata	1
DE	Waghausel1	P2	Int1	SP2	CombiTrap	H.axyridis	0
DE	Waghausel1	P2	Int1	SP2	CombiTrap	C.septempunctata	0
DE	Waghausel1	P2	Int1	SP2	StickyTrap	H.axyridis	0
DE	Waghausel1	P2	Int1	SP2	StickyTrap	C.septempunctata	0
DE	Waghausel1	P2	Int1	SP1	CombiTrap	H.axyridis	0
DE	Waghausel1	P2	Int1	SP1	CombiTrap	C.septempunctata	0
DE	Waghausel1	P2	Int1	SP1	StickyTrap	H.axyridis	0
DE	Waghausel1	P2	Int1	SP1	StickyTrap	C.septempunctata	0
DE	Waghausel1	P1	Int1	SP3	StickyTrap	H.axyridis	0
DE	Waghausel1	P1	Int1	SP3	StickyTrap	C.septempunctata	0
DE	Waghausel1	P1	Int1	SP2	StickyTrap	H.axyridis	0
DE	Waghausel1	P1	Int1	SP2	StickyTrap	C.septempunctata	0
DE	Waghausel1	P1	Int1	SP1	StickyTrap	H.axyridis	1
DE	Waghausel1	P1	Int1	SP1	StickyTrap	C.septempunctata	0
DE	Schwegenheim	P8	Int4	SP3	CombiTrap	H.axyridis	0
DE	Schwegenheim	P8	Int4	SP3	CombiTrap	C.septempunctata	0
DE	Schwegenheim	P8	Int4	SP3	StickyTrap	H.axyridis	2
DE	Schwegenheim	P8	Int4	SP3	StickyTrap	C.septempunctata	0
DE	Schwegenheim	P8	Int4	SP2	CombiTrap	H.axyridis	1
DE	Schwegenheim	P8	Int4	SP2	CombiTrap	C.septempunctata	0
DE	Schwegenheim	P8	Int4	SP2	StickyTrap	H.axyridis	2
DE	Schwegenheim	P8	Int4	SP2	StickyTrap	C.septempunctata	0
DE	Schwegenheim	P8	Int4	SP1	CombiTrap	H.axyridis	0
DE	Schwegenheim	P8	Int4	SP1	CombiTrap	C.septempunctata	0
DE	Schwegenheim	P8	Int4	SP1	StickyTrap	H.axyridis	2
DE	Schwegenheim	P8	Int4	SP1	StickyTrap	C.septempunctata	0
DE	Schwegenheim	P7	Int4	SP3	CombiTrap	H.axyridis	0
DE	Schwegenheim	P7	Int4	SP3	CombiTrap	C.septempunctata	0
DE	Schwegenheim	P7	Int4	SP3	StickyTrap	H.axyridis	0
DE	Schwegenheim	P7	Int4	SP3	StickyTrap	C.septempunctata	0
DE	Schwegenheim	P7	Int4	SP2	CombiTrap	H.axyridis	1
DE	Schwegenheim	P7	Int4	SP2	CombiTrap	C.septempunctata	1
DE	Schwegenheim	P7	Int4	SP2	StickyTrap	H.axyridis	0
DE	Schwegenheim	P7	Int4	SP2	StickyTrap	C.septempunctata	0
DE	Schwegenheim	P7	Int4	SP1	CombiTrap	H.axyridis	0
DE	Schwegenheim	P7	Int4	SP1	CombiTrap	C.septempunctata	0
DE	Schwegenheim	P7	Int4	SP1	StickyTrap	H.axyridis	1
DE	Schwegenheim	P7	Int4	SP1	StickyTrap	C.septempunctata	0
DE	Schwegenheim	P6	Int3	SP3	CombiTrap	H.axyridis	0
DE	Schwegenheim	P6	Int3	SP3	CombiTrap	C.septempunctata	0
DE	Schwegenheim	P6	Int3	SP3	StickyTrap	H.axyridis	1
DE	Schwegenheim	P6	Int3	SP3	StickyTrap	C.septempunctata	0
DE	Schwegenheim	P6	Int3	SP2	CombiTrap	H.axyridis	0
DE	Schwegenheim	P6	Int3	SP2	CombiTrap	C.septempunctata	1
DE	Schwegenheim	P6	Int3	SP2	StickyTrap	H.axyridis	0
DE	Schwegenheim	P6	Int3	SP2	StickyTrap	C.septempunctata	0
DE	Schwegenheim	P6	Int3	SP1	CombiTrap	H.axyridis	0
DE	Schwegenheim	P6	Int3	SP1	CombiTrap	C.septempunctata	0
DE	Schwegenheim	P6	Int3	SP1	StickyTrap	H.axyridis	0
DE	Schwegenheim	P6	Int3	SP1	StickyTrap	C.septempunctata	0
DE	Schwegenheim	P5	Int3	SP3	CombiTrap	H.axyridis	1
DE	Schwegenheim	P5	Int3	SP3	CombiTrap	C.septempunctata	0
DE	Schwegenheim	P5	Int3	SP3	StickyTrap	H.axyridis	11
DE	Schwegenheim	P5	Int3	SP3	StickyTrap	C.septempunctata	0
DE	Schwegenheim	P5	Int3	SP2	CombiTrap	H.axyridis	0
DE	Schwegenheim	P5	Int3	SP2	CombiTrap	C.septempunctata	0
DE	Schwegenheim	P5	Int3	SP2	StickyTrap	H.axyridis	1
DE	Schwegenheim	P5	Int3	SP2	StickyTrap	C.septempunctata	0
DE	Schwegenheim	P5	Int3	SP1	CombiTrap	H.axyridis	0
DE	Schwegenheim	P5	Int3	SP1	CombiTrap	C.septempunctata	0
DE	Schwegenheim	P5	Int3	SP1	StickyTrap	H.axyridis	1
DE	Schwegenheim	P5	Int3	SP1	StickyTrap	C.septempunctata	0
DE	Schwegenheim	P4	Int2	SP3	CombiTrap	H.axyridis	1
DE	Schwegenheim	P4	Int2	SP3	CombiTrap	C.septempunctata	5
DE	Schwegenheim	P4	Int2	SP3	StickyTrap	H.axyridis	0
DE	Schwegenheim	P4	Int2	SP3	StickyTrap	C.septempunctata	0
DE	Schwegenheim	P4	Int2	SP2	CombiTrap	H.axyridis	8
DE	Schwegenheim	P4	Int2	SP2	CombiTrap	C.septempunctata	2
DE	Schwegenheim	P4	Int2	SP2	StickyTrap	H.axyridis	0
DE	Schwegenheim	P4	Int2	SP2	StickyTrap	C.septempunctata	1
DE	Schwegenheim	P4	Int2	SP1	CombiTrap	H.axyridis	0
DE	Schwegenheim	P4	Int2	SP1	CombiTrap	C.septempunctata	0
DE	Schwegenheim	P4	Int2	SP1	StickyTrap	H.axyridis	1
DE	Schwegenheim	P4	Int2	SP1	StickyTrap	C.septempunctata	0
DE	Schwegenheim	P3	Int2	SP3	CombiTrap	H.axyridis	0
DE	Schwegenheim	P3	Int2	SP3	CombiTrap	C.septempunctata	0
DE	Schwegenheim	P3	Int2	SP3	StickyTrap	H.axyridis	0
DE	Schwegenheim	P3	Int2	SP3	StickyTrap	C.septempunctata	0
DE	Schwegenheim	P3	Int2	SP2	CombiTrap	H.axyridis	1
DE	Schwegenheim	P3	Int2	SP2	CombiTrap	C.septempunctata	1
DE	Schwegenheim	P3	Int2	SP2	StickyTrap	H.axyridis	0
DE	Schwegenheim	P3	Int2	SP2	StickyTrap	C.septempunctata	0
DE	Schwegenheim	P3	Int2	SP1	CombiTrap	H.axyridis	0
DE	Schwegenheim	P3	Int2	SP1	CombiTrap	C.septempunctata	0
DE	Schwegenheim	P3	Int2	SP1	StickyTrap	H.axyridis	0
DE	Schwegenheim	P3	Int2	SP1	StickyTrap	C.septempunctata	0
DE	Schwegenheim	P2	Int1	SP3	CombiTrap	H.axyridis	0
DE	Schwegenheim	P2	Int1	SP3	CombiTrap	C.septempunctata	0
DE	Schwegenheim	P2	Int1	SP3	StickyTrap	H.axyridis	0
DE	Schwegenheim	P2	Int1	SP3	StickyTrap	C.septempunctata	1
DE	Schwegenheim	P2	Int1	SP2	CombiTrap	H.axyridis	0
DE	Schwegenheim	P2	Int1	SP2	CombiTrap	C.septempunctata	0
DE	Schwegenheim	P2	Int1	SP2	StickyTrap	H.axyridis	0
DE	Schwegenheim	P2	Int1	SP2	StickyTrap	C.septempunctata	0
DE	Schwegenheim	P2	Int1	SP1	CombiTrap	H.axyridis	0
DE	Schwegenheim	P2	Int1	SP1	CombiTrap	C.septempunctata	0
DE	Schwegenheim	P2	Int1	SP1	StickyTrap	H.axyridis	0
DE	Schwegenheim	P2	Int1	SP1	StickyTrap	C.septempunctata	0
DE	Schwegenheim	P1	Int1	SP3	StickyTrap	H.axyridis	0
DE	Schwegenheim	P1	Int1	SP3	StickyTrap	C.septempunctata	0
DE	Schwegenheim	P1	Int1	SP2	StickyTrap	H.axyridis	0
DE	Schwegenheim	P1	Int1	SP2	StickyTrap	C.septempunctata	0
DE	Schwegenheim	P1	Int1	SP1	StickyTrap	H.axyridis	0
DE	Schwegenheim	P1	Int1	SP1	StickyTrap	C.septempunctata	0
DE	Offenbach2	P8	Int4	SP3	CombiTrap	H.axyridis	0
DE	Offenbach2	P8	Int4	SP3	CombiTrap	C.septempunctata	0
DE	Offenbach2	P8	Int4	SP3	StickyTrap	H.axyridis	0
DE	Offenbach2	P8	Int4	SP3	StickyTrap	C.septempunctata	2
DE	Offenbach2	P8	Int4	SP2	CombiTrap	H.axyridis	1
DE	Offenbach2	P8	Int4	SP2	CombiTrap	C.septempunctata	0
DE	Offenbach2	P8	Int4	SP2	StickyTrap	H.axyridis	0
DE	Offenbach2	P8	Int4	SP2	StickyTrap	C.septempunctata	1
DE	Offenbach2	P8	Int4	SP1	CombiTrap	H.axyridis	1
DE	Offenbach2	P8	Int4	SP1	CombiTrap	C.septempunctata	0
DE	Offenbach2	P8	Int4	SP1	StickyTrap	H.axyridis	1
DE	Offenbach2	P8	Int4	SP1	StickyTrap	C.septempunctata	0
DE	Offenbach2	P7	Int4	SP3	CombiTrap	H.axyridis	0
DE	Offenbach2	P7	Int4	SP3	CombiTrap	C.septempunctata	1
DE	Offenbach2	P7	Int4	SP3	StickyTrap	H.axyridis	0
[truncated: 615 more rows]
