# Supplementary material for: Insights into aphid prey consumption by ladybirds: Optimising field sampling methods and primer design for high throughput sequencing
Source: PLoS One. 2020 Jul 1;15(7):e0235054. doi: 10.1371/journal.pone.0235054 (PMC7329105; doi:10.1371/journal.pone.0235054)
Supplement: S1 File — (TXT) [file pone.0235054.s012.txt]

A02a	primer	AGACGCACTCGGAACAGGWACAGGATGAACWA	TAGTGTAGATAATCAAAATAAATGTTGATA
A03a	primer	AGACGCACTCGGAACAGGWACAGGATGAACWA	TACGCTGTCTAATCAAAATAAATGTTGATA
A06a	primer	AGACGCACTCGGAACAGGWACAGGATGAACWA	TACACACACTAATCAAAATAAATGTTGATA
A11a	primer	AGACGCACTCGGAACAGGWACAGGATGAACWA	AGTACGCTATAATCAAAATAAATGTTGATA
A12a	primer	AGACGCACTCGGAACAGGWACAGGATGAACWA	ACGCGATCGAAATCAAAATAAATGTTGATA
A13a	primer	AGACGCACTCGGAACAGGWACAGGATGAACWA	AGCGTCGTCTAATCAAAATAAATGTTGATA
A14a	primer	AGACGCACTCGGAACAGGWACAGGATGAACWA	AGACTATACTAATCAAAATAAATGTTGATA
A15a	primer	AGACGCACTCGGAACAGGWACAGGATGAACWA	ACTGTACAGTAATCAAAATAAATGTTGATA
A16a	primer	AGACGCACTCGGAACAGGWACAGGATGAACWA	ACTACTATGTAATCAAAATAAATGTTGATA
A18a	primer	AGACGCACTCGGAACAGGWACAGGATGAACWA	ACAGTATATAAATCAAAATAAATGTTGATA
A19a	primer	AGACGCACTCGGAACAGGWACAGGATGAACWA	TGTGAGTAGTAATCAAAATAAATGTTGATA
A20a	primer	AGACGCACTCGGAACAGGWACAGGATGAACWA	TGACGTATGTAATCAAAATAAATGTTGATA
A21a	primer	AGACGCACTCGGAACAGGWACAGGATGAACWA	TCTATACTATAATCAAAATAAATGTTGATA
A22a	primer	AGACGCACTCGGAACAGGWACAGGATGAACWA	TCTAGCGACTAATCAAAATAAATGTTGATA
A23a	primer	AGACGCACTCGGAACAGGWACAGGATGAACWA	TCGCACTAGTAATCAAAATAAATGTTGATA
A24a	primer	AGACGCACTCGGAACAGGWACAGGATGAACWA	TCGATCACGTAATCAAAATAAATGTTGATA
A25a	primer	AGCACTGTAGGGAACAGGWACAGGATGAACWA	ACTAGCAGTAAATCAAAATAAATGTTGATA
A26a	primer	AGCACTGTAGGGAACAGGWACAGGATGAACWA	TAGTGTAGATAATCAAAATAAATGTTGATA
A27a	primer	AGCACTGTAGGGAACAGGWACAGGATGAACWA	TACGCTGTCTAATCAAAATAAATGTTGATA
A28a	primer	AGCACTGTAGGGAACAGGWACAGGATGAACWA	TACAGATCGTAATCAAAATAAATGTTGATA
A29a	primer	AGCACTGTAGGGAACAGGWACAGGATGAACWA	TACACGTGATAATCAAAATAAATGTTGATA
A30a	primer	AGCACTGTAGGGAACAGGWACAGGATGAACWA	TACACACACTAATCAAAATAAATGTTGATA
A31a	primer	AGCACTGTAGGGAACAGGWACAGGATGAACWA	CGACGTGACTAATCAAAATAAATGTTGATA
A33a	primer	AGCACTGTAGGGAACAGGWACAGGATGAACWA	ATAGAGTACTAATCAAAATAAATGTTGATA
A34a	primer	AGCACTGTAGGGAACAGGWACAGGATGAACWA	AGTACGCTATAATCAAAATAAATGTTGATA
A35a	primer	AGCACTGTAGGGAACAGGWACAGGATGAACWA	ACGCGATCGAAATCAAAATAAATGTTGATA
A36a	primer	AGCACTGTAGGGAACAGGWACAGGATGAACWA	AGCGTCGTCTAATCAAAATAAATGTTGATA
A37a	primer	AGCACTGTAGGGAACAGGWACAGGATGAACWA	AGACTATACTAATCAAAATAAATGTTGATA
A38a	primer	AGCACTGTAGGGAACAGGWACAGGATGAACWA	ACTGTACAGTAATCAAAATAAATGTTGATA
A39a	primer	AGCACTGTAGGGAACAGGWACAGGATGAACWA	ACTACTATGTAATCAAAATAAATGTTGATA
A47a	primer	ATCAGACACGGGAACAGGWACAGGATGAACWA	ACTAGCAGTAAATCAAAATAAATGTTGATA
A49a	primer	ATCAGACACGGGAACAGGWACAGGATGAACWA	TACGCTGTCTAATCAAAATAAATGTTGATA
A50a	primer	ATCAGACACGGGAACAGGWACAGGATGAACWA	TACAGATCGTAATCAAAATAAATGTTGATA
A51a	primer	ATCAGACACGGGAACAGGWACAGGATGAACWA	TACACGTGATAATCAAAATAAATGTTGATA
A52a	primer	ATCAGACACGGGAACAGGWACAGGATGAACWA	TACACACACTAATCAAAATAAATGTTGATA
A53a	primer	ATCAGACACGGGAACAGGWACAGGATGAACWA	CGACGTGACTAATCAAAATAAATGTTGATA
A55a	primer	ATCAGACACGGGAACAGGWACAGGATGAACWA	CACGCTACGTAATCAAAATAAATGTTGATA
A56a	primer	ATCAGACACGGGAACAGGWACAGGATGAACWA	ATAGAGTACTAATCAAAATAAATGTTGATA
A57a	primer	ATCAGACACGGGAACAGGWACAGGATGAACWA	AGTACGCTATAATCAAAATAAATGTTGATA
A58a	primer	ATCAGACACGGGAACAGGWACAGGATGAACWA	ACGCGATCGAAATCAAAATAAATGTTGATA
A59a	primer	ATCAGACACGGGAACAGGWACAGGATGAACWA	AGCGTCGTCTAATCAAAATAAATGTTGATA
A60a	primer	ATCAGACACGGGAACAGGWACAGGATGAACWA	AGACTATACTAATCAAAATAAATGTTGATA
A61a	primer	ATCAGACACGGGAACAGGWACAGGATGAACWA	ACTGTACAGTAATCAAAATAAATGTTGATA
A62a	primer	ATCAGACACGGGAACAGGWACAGGATGAACWA	ACTACTATGTAATCAAAATAAATGTTGATA
A63a	primer	ATCAGACACGGGAACAGGWACAGGATGAACWA	ACGCGAGTATAATCAAAATAAATGTTGATA
A64a	primer	ATCAGACACGGGAACAGGWACAGGATGAACWA	ACAGTATATAAATCAAAATAAATGTTGATA
A67a	primer	ATCAGACACGGGAACAGGWACAGGATGAACWA	TCTATACTATAATCAAAATAAATGTTGATA
A71a	primer	ATATCGCGAGGGAACAGGWACAGGATGAACWA	ACTAGCAGTAAATCAAAATAAATGTTGATA
A73a	primer	ATATCGCGAGGGAACAGGWACAGGATGAACWA	TACGCTGTCTAATCAAAATAAATGTTGATA
A74a	primer	ATATCGCGAGGGAACAGGWACAGGATGAACWA	TACAGATCGTAATCAAAATAAATGTTGATA
A76a	primer	ATATCGCGAGGGAACAGGWACAGGATGAACWA	TACACACACTAATCAAAATAAATGTTGATA
A77a	primer	ATATCGCGAGGGAACAGGWACAGGATGAACWA	CGACGTGACTAATCAAAATAAATGTTGATA
A78a	primer	ATATCGCGAGGGAACAGGWACAGGATGAACWA	CAGTAGACGTAATCAAAATAAATGTTGATA
A81a	primer	ATATCGCGAGGGAACAGGWACAGGATGAACWA	ACGCGATCGAAATCAAAATAAATGTTGATA
A86a	primer	ATATCGCGAGGGAACAGGWACAGGATGAACWA	TGTGAGTAGTAATCAAAATAAATGTTGATA
A87a	primer	ATATCGCGAGGGAACAGGWACAGGATGAACWA	TGACGTATGTAATCAAAATAAATGTTGATA
A88a	primer	ATATCGCGAGGGAACAGGWACAGGATGAACWA	TCTATACTATAATCAAAATAAATGTTGATA
A89a	primer	ATATCGCGAGGGAACAGGWACAGGATGAACWA	TCTAGCGACTAATCAAAATAAATGTTGATA
A90a	primer	ATATCGCGAGGGAACAGGWACAGGATGAACWA	TCGCACTAGTAATCAAAATAAATGTTGATA
A92a	primer	CGTGTCTCTAGGAACAGGWACAGGATGAACWA	ACTAGCAGTAAATCAAAATAAATGTTGATA
A93a	primer	CGTGTCTCTAGGAACAGGWACAGGATGAACWA	TAGTGTAGATAATCAAAATAAATGTTGATA
A94a	primer	CGTGTCTCTAGGAACAGGWACAGGATGAACWA	TACGCTGTCTAATCAAAATAAATGTTGATA
A95a	primer	CGTGTCTCTAGGAACAGGWACAGGATGAACWA	TACAGATCGTAATCAAAATAAATGTTGATA
A96a	primer	CGTGTCTCTAGGAACAGGWACAGGATGAACWA	TACACGTGATAATCAAAATAAATGTTGATA
B01a	primer	CGTGTCTCTAGGAACAGGWACAGGATGAACWA	TACACACACTAATCAAAATAAATGTTGATA
B17a	primer	CGTGTCTCTAGGAACAGGWACAGGATGAACWA	TCTAGCGACTAATCAAAATAAATGTTGATA
B19a	primer	CGTGTCTCTAGGAACAGGWACAGGATGAACWA	TCGATCACGTAATCAAAATAAATGTTGATA
B20a	primer	CTCGCGTGTCGGAACAGGWACAGGATGAACWA	ACTAGCAGTAAATCAAAATAAATGTTGATA
B21a	primer	CTCGCGTGTCGGAACAGGWACAGGATGAACWA	TAGTGTAGATAATCAAAATAAATGTTGATA
B22a	primer	CTCGCGTGTCGGAACAGGWACAGGATGAACWA	TACGCTGTCTAATCAAAATAAATGTTGATA
B23a	primer	CTCGCGTGTCGGAACAGGWACAGGATGAACWA	TACAGATCGTAATCAAAATAAATGTTGATA
B24a	primer	CTCGCGTGTCGGAACAGGWACAGGATGAACWA	TACACGTGATAATCAAAATAAATGTTGATA
B25a	primer	CTCGCGTGTCGGAACAGGWACAGGATGAACWA	TACACACACTAATCAAAATAAATGTTGATA
B26a	primer	CTCGCGTGTCGGAACAGGWACAGGATGAACWA	CGACGTGACTAATCAAAATAAATGTTGATA
B27a	primer	CTCGCGTGTCGGAACAGGWACAGGATGAACWA	CAGTAGACGTAATCAAAATAAATGTTGATA
B28a	primer	CTCGCGTGTCGGAACAGGWACAGGATGAACWA	ATAGAGTACTAATCAAAATAAATGTTGATA
B29a	primer	CTCGCGTGTCGGAACAGGWACAGGATGAACWA	AGTACGCTATAATCAAAATAAATGTTGATA
B30a	primer	CTCGCGTGTCGGAACAGGWACAGGATGAACWA	ACGCGATCGAAATCAAAATAAATGTTGATA
B31a	primer	CTCGCGTGTCGGAACAGGWACAGGATGAACWA	AGCGTCGTCTAATCAAAATAAATGTTGATA
B32a	primer	CTCGCGTGTCGGAACAGGWACAGGATGAACWA	AGACTATACTAATCAAAATAAATGTTGATA
B33a	primer	CTCGCGTGTCGGAACAGGWACAGGATGAACWA	ACTGTACAGTAATCAAAATAAATGTTGATA
B38a	primer	CTCGCGTGTCGGAACAGGWACAGGATGAACWA	TGACGTATGTAATCAAAATAAATGTTGATA
B39a	primer	CTCGCGTGTCGGAACAGGWACAGGATGAACWA	TCTATACTATAATCAAAATAAATGTTGATA
B40a	primer	CTCGCGTGTCGGAACAGGWACAGGATGAACWA	TCTAGCGACTAATCAAAATAAATGTTGATA
B42a	primer	CTCGCGTGTCGGAACAGGWACAGGATGAACWA	TCGATCACGTAATCAAAATAAATGTTGATA
B44a	primer	TCTCTATGCGGGAACAGGWACAGGATGAACWA	TAGTGTAGATAATCAAAATAAATGTTGATA
B45a	primer	TCTCTATGCGGGAACAGGWACAGGATGAACWA	TACGCTGTCTAATCAAAATAAATGTTGATA
B46a	primer	TCTCTATGCGGGAACAGGWACAGGATGAACWA	TACAGATCGTAATCAAAATAAATGTTGATA
B47a	primer	TCTCTATGCGGGAACAGGWACAGGATGAACWA	TACACGTGATAATCAAAATAAATGTTGATA
B48a	primer	TCTCTATGCGGGAACAGGWACAGGATGAACWA	TACACACACTAATCAAAATAAATGTTGATA
B49a	primer	TCTCTATGCGGGAACAGGWACAGGATGAACWA	CGACGTGACTAATCAAAATAAATGTTGATA
B50a	primer	TCTCTATGCGGGAACAGGWACAGGATGAACWA	CAGTAGACGTAATCAAAATAAATGTTGATA
B51a	primer	TCTCTATGCGGGAACAGGWACAGGATGAACWA	CACGCTACGTAATCAAAATAAATGTTGATA
B52a	primer	TCTCTATGCGGGAACAGGWACAGGATGAACWA	ATAGAGTACTAATCAAAATAAATGTTGATA
B53a	primer	TCTCTATGCGGGAACAGGWACAGGATGAACWA	AGTACGCTATAATCAAAATAAATGTTGATA
B55a	primer	TCTCTATGCGGGAACAGGWACAGGATGAACWA	AGCGTCGTCTAATCAAAATAAATGTTGATA
B56a	primer	TCTCTATGCGGGAACAGGWACAGGATGAACWA	AGACTATACTAATCAAAATAAATGTTGATA
B57a	primer	TCTCTATGCGGGAACAGGWACAGGATGAACWA	ACTGTACAGTAATCAAAATAAATGTTGATA
B58a	primer	TCTCTATGCGGGAACAGGWACAGGATGAACWA	ACTACTATGTAATCAAAATAAATGTTGATA
B62a	primer	TCTCTATGCGGGAACAGGWACAGGATGAACWA	TGACGTATGTAATCAAAATAAATGTTGATA
B63a	primer	TCTCTATGCGGGAACAGGWACAGGATGAACWA	TCTATACTATAATCAAAATAAATGTTGATA
B64a	primer	TCTCTATGCGGGAACAGGWACAGGATGAACWA	TCTAGCGACTAATCAAAATAAATGTTGATA
B65a	primer	TCTCTATGCGGGAACAGGWACAGGATGAACWA	TCGCACTAGTAATCAAAATAAATGTTGATA
B66a	primer	TCTCTATGCGGGAACAGGWACAGGATGAACWA	TCGATCACGTAATCAAAATAAATGTTGATA
B67a	primer	TGATACGTCTGGAACAGGWACAGGATGAACWA	ACTAGCAGTAAATCAAAATAAATGTTGATA
B68a	primer	TGATACGTCTGGAACAGGWACAGGATGAACWA	TAGTGTAGATAATCAAAATAAATGTTGATA
B69a	primer	TGATACGTCTGGAACAGGWACAGGATGAACWA	TACGCTGTCTAATCAAAATAAATGTTGATA
B70a	primer	TGATACGTCTGGAACAGGWACAGGATGAACWA	TACAGATCGTAATCAAAATAAATGTTGATA
B71a	primer	TGATACGTCTGGAACAGGWACAGGATGAACWA	TACACGTGATAATCAAAATAAATGTTGATA
B72a	primer	TGATACGTCTGGAACAGGWACAGGATGAACWA	TACACACACTAATCAAAATAAATGTTGATA
B73a	primer	TGATACGTCTGGAACAGGWACAGGATGAACWA	CGACGTGACTAATCAAAATAAATGTTGATA
B74a	primer	TGATACGTCTGGAACAGGWACAGGATGAACWA	CAGTAGACGTAATCAAAATAAATGTTGATA
B75a	primer	TGATACGTCTGGAACAGGWACAGGATGAACWA	CACGCTACGTAATCAAAATAAATGTTGATA
B76a	primer	TGATACGTCTGGAACAGGWACAGGATGAACWA	ATAGAGTACTAATCAAAATAAATGTTGATA
B77a	primer	TGATACGTCTGGAACAGGWACAGGATGAACWA	AGTACGCTATAATCAAAATAAATGTTGATA
B78a	primer	TGATACGTCTGGAACAGGWACAGGATGAACWA	ACGCGATCGAAATCAAAATAAATGTTGATA
B79a	primer	TGATACGTCTGGAACAGGWACAGGATGAACWA	AGCGTCGTCTAATCAAAATAAATGTTGATA
B80a	primer	TGATACGTCTGGAACAGGWACAGGATGAACWA	AGACTATACTAATCAAAATAAATGTTGATA
B81a	primer	TGATACGTCTGGAACAGGWACAGGATGAACWA	ACTGTACAGTAATCAAAATAAATGTTGATA
B82a	primer	TGATACGTCTGGAACAGGWACAGGATGAACWA	ACTACTATGTAATCAAAATAAATGTTGATA
B84a	primer	TGATACGTCTGGAACAGGWACAGGATGAACWA	ACAGTATATAAATCAAAATAAATGTTGATA
B85a	primer	TGATACGTCTGGAACAGGWACAGGATGAACWA	TGTGAGTAGTAATCAAAATAAATGTTGATA
B86a	primer	TGATACGTCTGGAACAGGWACAGGATGAACWA	TGACGTATGTAATCAAAATAAATGTTGATA
B87a	primer	TGATACGTCTGGAACAGGWACAGGATGAACWA	TCTATACTATAATCAAAATAAATGTTGATA
B88a	primer	TGATACGTCTGGAACAGGWACAGGATGAACWA	TCTAGCGACTAATCAAAATAAATGTTGATA
B89a	primer	TGATACGTCTGGAACAGGWACAGGATGAACWA	TCGCACTAGTAATCAAAATAAATGTTGATA
B90a	primer	TGATACGTCTGGAACAGGWACAGGATGAACWA	TCGATCACGTAATCAAAATAAATGTTGATA
B91a	primer	CATAGTAGTGGGAACAGGWACAGGATGAACWA	ACTAGCAGTAAATCAAAATAAATGTTGATA
B92a	primer	CATAGTAGTGGGAACAGGWACAGGATGAACWA	TAGTGTAGATAATCAAAATAAATGTTGATA
B93a	primer	CATAGTAGTGGGAACAGGWACAGGATGAACWA	TACGCTGTCTAATCAAAATAAATGTTGATA
B94a	primer	CATAGTAGTGGGAACAGGWACAGGATGAACWA	TACAGATCGTAATCAAAATAAATGTTGATA
B95a	primer	CATAGTAGTGGGAACAGGWACAGGATGAACWA	TACACGTGATAATCAAAATAAATGTTGATA
B96a	primer	CATAGTAGTGGGAACAGGWACAGGATGAACWA	TACACACACTAATCAAAATAAATGTTGATA
C01a	primer	CATAGTAGTGGGAACAGGWACAGGATGAACWA	CGACGTGACTAATCAAAATAAATGTTGATA
C02a	primer	CATAGTAGTGGGAACAGGWACAGGATGAACWA	CAGTAGACGTAATCAAAATAAATGTTGATA
C03a	primer	CATAGTAGTGGGAACAGGWACAGGATGAACWA	CACGCTACGTAATCAAAATAAATGTTGATA
C04a	primer	CATAGTAGTGGGAACAGGWACAGGATGAACWA	ATAGAGTACTAATCAAAATAAATGTTGATA
C05a	primer	CATAGTAGTGGGAACAGGWACAGGATGAACWA	AGTACGCTATAATCAAAATAAATGTTGATA
C06a	primer	CATAGTAGTGGGAACAGGWACAGGATGAACWA	ACGCGATCGAAATCAAAATAAATGTTGATA
C07a	primer	CATAGTAGTGGGAACAGGWACAGGATGAACWA	AGCGTCGTCTAATCAAAATAAATGTTGATA
C08a	primer	CATAGTAGTGGGAACAGGWACAGGATGAACWA	AGACTATACTAATCAAAATAAATGTTGATA
C09a	primer	CATAGTAGTGGGAACAGGWACAGGATGAACWA	ACTGTACAGTAATCAAAATAAATGTTGATA
C10a	primer	CATAGTAGTGGGAACAGGWACAGGATGAACWA	ACTACTATGTAATCAAAATAAATGTTGATA
C11a	primer	CATAGTAGTGGGAACAGGWACAGGATGAACWA	ACGCGAGTATAATCAAAATAAATGTTGATA
C12a	primer	CATAGTAGTGGGAACAGGWACAGGATGAACWA	ACAGTATATAAATCAAAATAAATGTTGATA
C13a	primer	CATAGTAGTGGGAACAGGWACAGGATGAACWA	TGTGAGTAGTAATCAAAATAAATGTTGATA
C14a	primer	CATAGTAGTGGGAACAGGWACAGGATGAACWA	TGACGTATGTAATCAAAATAAATGTTGATA
C15a	primer	CATAGTAGTGGGAACAGGWACAGGATGAACWA	TCTATACTATAATCAAAATAAATGTTGATA
C16a	primer	CATAGTAGTGGGAACAGGWACAGGATGAACWA	TCTAGCGACTAATCAAAATAAATGTTGATA
C17a	primer	CATAGTAGTGGGAACAGGWACAGGATGAACWA	TCGCACTAGTAATCAAAATAAATGTTGATA
C18a	primer	CATAGTAGTGGGAACAGGWACAGGATGAACWA	TCGATCACGTAATCAAAATAAATGTTGATA
C19a	primer	CGAGAGATACGGAACAGGWACAGGATGAACWA	ACTAGCAGTAAATCAAAATAAATGTTGATA
C20a	primer	CGAGAGATACGGAACAGGWACAGGATGAACWA	TAGTGTAGATAATCAAAATAAATGTTGATA
C21a	primer	CGAGAGATACGGAACAGGWACAGGATGAACWA	TACGCTGTCTAATCAAAATAAATGTTGATA
C22a	primer	CGAGAGATACGGAACAGGWACAGGATGAACWA	TACAGATCGTAATCAAAATAAATGTTGATA
C23a	primer	CGAGAGATACGGAACAGGWACAGGATGAACWA	TACACGTGATAATCAAAATAAATGTTGATA
C24a	primer	CGAGAGATACGGAACAGGWACAGGATGAACWA	TACACACACTAATCAAAATAAATGTTGATA
C25a	primer	CGAGAGATACGGAACAGGWACAGGATGAACWA	CGACGTGACTAATCAAAATAAATGTTGATA
C26a	primer	CGAGAGATACGGAACAGGWACAGGATGAACWA	CAGTAGACGTAATCAAAATAAATGTTGATA
C27a	primer	CGAGAGATACGGAACAGGWACAGGATGAACWA	CACGCTACGTAATCAAAATAAATGTTGATA
C28a	primer	CGAGAGATACGGAACAGGWACAGGATGAACWA	ATAGAGTACTAATCAAAATAAATGTTGATA
C29a	primer	CGAGAGATACGGAACAGGWACAGGATGAACWA	AGTACGCTATAATCAAAATAAATGTTGATA
C30a	primer	CGAGAGATACGGAACAGGWACAGGATGAACWA	ACGCGATCGAAATCAAAATAAATGTTGATA
C31a	primer	CGAGAGATACGGAACAGGWACAGGATGAACWA	AGCGTCGTCTAATCAAAATAAATGTTGATA
C32a	primer	CGAGAGATACGGAACAGGWACAGGATGAACWA	AGACTATACTAATCAAAATAAATGTTGATA
C33a	primer	CGAGAGATACGGAACAGGWACAGGATGAACWA	ACTGTACAGTAATCAAAATAAATGTTGATA
C36a	primer	CGAGAGATACGGAACAGGWACAGGATGAACWA	ACAGTATATAAATCAAAATAAATGTTGATA
C37a	primer	CGAGAGATACGGAACAGGWACAGGATGAACWA	TGTGAGTAGTAATCAAAATAAATGTTGATA
C39a	primer	CGAGAGATACGGAACAGGWACAGGATGAACWA	TCTATACTATAATCAAAATAAATGTTGATA
C40a	primer	CGAGAGATACGGAACAGGWACAGGATGAACWA	TCTAGCGACTAATCAAAATAAATGTTGATA
C42a	primer	CGAGAGATACGGAACAGGWACAGGATGAACWA	TCGATCACGTAATCAAAATAAATGTTGATA
C43a	primer	ATACGACGTAGGAACAGGWACAGGATGAACWA	TAGTGTAGATAATCAAAATAAATGTTGATA
C44a	primer	ATACGACGTAGGAACAGGWACAGGATGAACWA	TACGCTGTCTAATCAAAATAAATGTTGATA
C45a	primer	ATACGACGTAGGAACAGGWACAGGATGAACWA	TACAGATCGTAATCAAAATAAATGTTGATA
C46a	primer	ATACGACGTAGGAACAGGWACAGGATGAACWA	TACACGTGATAATCAAAATAAATGTTGATA
C47a	primer	ATACGACGTAGGAACAGGWACAGGATGAACWA	TACACACACTAATCAAAATAAATGTTGATA
C48a	primer	ATACGACGTAGGAACAGGWACAGGATGAACWA	CGACGTGACTAATCAAAATAAATGTTGATA
C49a	primer	ATACGACGTAGGAACAGGWACAGGATGAACWA	CAGTAGACGTAATCAAAATAAATGTTGATA
C50a	primer	ATACGACGTAGGAACAGGWACAGGATGAACWA	CACGCTACGTAATCAAAATAAATGTTGATA
C51a	primer	ATACGACGTAGGAACAGGWACAGGATGAACWA	ATAGAGTACTAATCAAAATAAATGTTGATA
C52a	primer	ATACGACGTAGGAACAGGWACAGGATGAACWA	AGTACGCTATAATCAAAATAAATGTTGATA
C53a	primer	ATACGACGTAGGAACAGGWACAGGATGAACWA	ACGCGATCGAAATCAAAATAAATGTTGATA
C54a	primer	ATACGACGTAGGAACAGGWACAGGATGAACWA	AGCGTCGTCTAATCAAAATAAATGTTGATA
C55a	primer	ATACGACGTAGGAACAGGWACAGGATGAACWA	AGACTATACTAATCAAAATAAATGTTGATA
C56a	primer	ATACGACGTAGGAACAGGWACAGGATGAACWA	ACTGTACAGTAATCAAAATAAATGTTGATA
C57a	primer	ATACGACGTAGGAACAGGWACAGGATGAACWA	ACTACTATGTAATCAAAATAAATGTTGATA
C59a	primer	ATACGACGTAGGAACAGGWACAGGATGAACWA	ACAGTATATAAATCAAAATAAATGTTGATA
C60a	primer	ATACGACGTAGGAACAGGWACAGGATGAACWA	TGTGAGTAGTAATCAAAATAAATGTTGATA
C61a	primer	ATACGACGTAGGAACAGGWACAGGATGAACWA	TGACGTATGTAATCAAAATAAATGTTGATA
C62a	primer	ATACGACGTAGGAACAGGWACAGGATGAACWA	TCTATACTATAATCAAAATAAATGTTGATA
C63a	primer	ATACGACGTAGGAACAGGWACAGGATGAACWA	TCTAGCGACTAATCAAAATAAATGTTGATA
C64a	primer	ATACGACGTAGGAACAGGWACAGGATGAACWA	TCGCACTAGTAATCAAAATAAATGTTGATA
C65a	primer	ATACGACGTAGGAACAGGWACAGGATGAACWA	TCGATCACGTAATCAAAATAAATGTTGATA
C66a	primer	TCACGTACTAGGAACAGGWACAGGATGAACWA	ACTAGCAGTAAATCAAAATAAATGTTGATA
C67a	primer	TCACGTACTAGGAACAGGWACAGGATGAACWA	TAGTGTAGATAATCAAAATAAATGTTGATA
C68a	primer	TCACGTACTAGGAACAGGWACAGGATGAACWA	TACGCTGTCTAATCAAAATAAATGTTGATA
C69a	primer	TCACGTACTAGGAACAGGWACAGGATGAACWA	TACAGATCGTAATCAAAATAAATGTTGATA
C70a	primer	TCACGTACTAGGAACAGGWACAGGATGAACWA	TACACGTGATAATCAAAATAAATGTTGATA
C71a	primer	TCACGTACTAGGAACAGGWACAGGATGAACWA	TACACACACTAATCAAAATAAATGTTGATA
C72a	primer	TCACGTACTAGGAACAGGWACAGGATGAACWA	CGACGTGACTAATCAAAATAAATGTTGATA
C73a	primer	TCACGTACTAGGAACAGGWACAGGATGAACWA	CAGTAGACGTAATCAAAATAAATGTTGATA
C74a	primer	TCACGTACTAGGAACAGGWACAGGATGAACWA	CACGCTACGTAATCAAAATAAATGTTGATA
C75a	primer	TCACGTACTAGGAACAGGWACAGGATGAACWA	ATAGAGTACTAATCAAAATAAATGTTGATA
C76a	primer	TCACGTACTAGGAACAGGWACAGGATGAACWA	AGTACGCTATAATCAAAATAAATGTTGATA
C77a	primer	TCACGTACTAGGAACAGGWACAGGATGAACWA	ACGCGATCGAAATCAAAATAAATGTTGATA
C78a	primer	TCACGTACTAGGAACAGGWACAGGATGAACWA	AGCGTCGTCTAATCAAAATAAATGTTGATA
C79a	primer	TCACGTACTAGGAACAGGWACAGGATGAACWA	AGACTATACTAATCAAAATAAATGTTGATA
C80a	primer	TCACGTACTAGGAACAGGWACAGGATGAACWA	ACTGTACAGTAATCAAAATAAATGTTGATA
C81a	primer	TCACGTACTAGGAACAGGWACAGGATGAACWA	ACTACTATGTAATCAAAATAAATGTTGATA
C83a	primer	TCACGTACTAGGAACAGGWACAGGATGAACWA	ACAGTATATAAATCAAAATAAATGTTGATA
C84a	primer	TCACGTACTAGGAACAGGWACAGGATGAACWA	TGTGAGTAGTAATCAAAATAAATGTTGATA
C85a	primer	TCACGTACTAGGAACAGGWACAGGATGAACWA	TGACGTATGTAATCAAAATAAATGTTGATA
C86a	primer	TCACGTACTAGGAACAGGWACAGGATGAACWA	TCTATACTATAATCAAAATAAATGTTGATA
C87a	primer	TCACGTACTAGGAACAGGWACAGGATGAACWA	TCTAGCGACTAATCAAAATAAATGTTGATA
C88a	primer	TCACGTACTAGGAACAGGWACAGGATGAACWA	TCGCACTAGTAATCAAAATAAATGTTGATA
C89a	primer	TCACGTACTAGGAACAGGWACAGGATGAACWA	TCGATCACGTAATCAAAATAAATGTTGATA
C90a	primer	CGTCTAGTACGGAACAGGWACAGGATGAACWA	ACTAGCAGTAAATCAAAATAAATGTTGATA
C91a	primer	CGTCTAGTACGGAACAGGWACAGGATGAACWA	TAGTGTAGATAATCAAAATAAATGTTGATA
C92a	primer	CGTCTAGTACGGAACAGGWACAGGATGAACWA	TACGCTGTCTAATCAAAATAAATGTTGATA
C93a	primer	CGTCTAGTACGGAACAGGWACAGGATGAACWA	TACAGATCGTAATCAAAATAAATGTTGATA
C94a	primer	CGTCTAGTACGGAACAGGWACAGGATGAACWA	TACACGTGATAATCAAAATAAATGTTGATA
C95a	primer	CGTCTAGTACGGAACAGGWACAGGATGAACWA	TACACACACTAATCAAAATAAATGTTGATA
C96a	primer	CGTCTAGTACGGAACAGGWACAGGATGAACWA	CGACGTGACTAATCAAAATAAATGTTGATA
D01a	primer	CGTCTAGTACGGAACAGGWACAGGATGAACWA	CAGTAGACGTAATCAAAATAAATGTTGATA
D02a	primer	CGTCTAGTACGGAACAGGWACAGGATGAACWA	CACGCTACGTAATCAAAATAAATGTTGATA
D03a	primer	CGTCTAGTACGGAACAGGWACAGGATGAACWA	ATAGAGTACTAATCAAAATAAATGTTGATA
D04a	primer	CGTCTAGTACGGAACAGGWACAGGATGAACWA	AGTACGCTATAATCAAAATAAATGTTGATA
D05a	primer	CGTCTAGTACGGAACAGGWACAGGATGAACWA	ACGCGATCGAAATCAAAATAAATGTTGATA
D06a	primer	CGTCTAGTACGGAACAGGWACAGGATGAACWA	AGCGTCGTCTAATCAAAATAAATGTTGATA
D07a	primer	CGTCTAGTACGGAACAGGWACAGGATGAACWA	AGACTATACTAATCAAAATAAATGTTGATA
D08a	primer	CGTCTAGTACGGAACAGGWACAGGATGAACWA	ACTGTACAGTAATCAAAATAAATGTTGATA
D09a	primer	CGTCTAGTACGGAACAGGWACAGGATGAACWA	ACTACTATGTAATCAAAATAAATGTTGATA
D11a	primer	CGTCTAGTACGGAACAGGWACAGGATGAACWA	ACAGTATATAAATCAAAATAAATGTTGATA
D12a	primer	CGTCTAGTACGGAACAGGWACAGGATGAACWA	TGTGAGTAGTAATCAAAATAAATGTTGATA
D13a	primer	CGTCTAGTACGGAACAGGWACAGGATGAACWA	TGACGTATGTAATCAAAATAAATGTTGATA
D14a	primer	CGTCTAGTACGGAACAGGWACAGGATGAACWA	TCTATACTATAATCAAAATAAATGTTGATA
D15a	primer	CGTCTAGTACGGAACAGGWACAGGATGAACWA	TCTAGCGACTAATCAAAATAAATGTTGATA
D16a	primer	CGTCTAGTACGGAACAGGWACAGGATGAACWA	TCGCACTAGTAATCAAAATAAATGTTGATA
D17a	primer	CGTCTAGTACGGAACAGGWACAGGATGAACWA	TCGATCACGTAATCAAAATAAATGTTGATA
D18a	primer	TCTACGTAGCGGAACAGGWACAGGATGAACWA	ACTAGCAGTAAATCAAAATAAATGTTGATA
D19a	primer	TCTACGTAGCGGAACAGGWACAGGATGAACWA	TAGTGTAGATAATCAAAATAAATGTTGATA
D20a	primer	TCTACGTAGCGGAACAGGWACAGGATGAACWA	TACGCTGTCTAATCAAAATAAATGTTGATA
D21a	primer	TCTACGTAGCGGAACAGGWACAGGATGAACWA	TACAGATCGTAATCAAAATAAATGTTGATA
D22a	primer	TCTACGTAGCGGAACAGGWACAGGATGAACWA	TACACGTGATAATCAAAATAAATGTTGATA
D23a	primer	TCTACGTAGCGGAACAGGWACAGGATGAACWA	TACACACACTAATCAAAATAAATGTTGATA
D24a	primer	TCTACGTAGCGGAACAGGWACAGGATGAACWA	CGACGTGACTAATCAAAATAAATGTTGATA
D25a	primer	TCTACGTAGCGGAACAGGWACAGGATGAACWA	CAGTAGACGTAATCAAAATAAATGTTGATA
D26a	primer	TCTACGTAGCGGAACAGGWACAGGATGAACWA	CACGCTACGTAATCAAAATAAATGTTGATA
D27a	primer	TCTACGTAGCGGAACAGGWACAGGATGAACWA	ATAGAGTACTAATCAAAATAAATGTTGATA
D28a	primer	TCTACGTAGCGGAACAGGWACAGGATGAACWA	AGTACGCTATAATCAAAATAAATGTTGATA
D29a	primer	TCTACGTAGCGGAACAGGWACAGGATGAACWA	ACGCGATCGAAATCAAAATAAATGTTGATA
D30a	primer	TCTACGTAGCGGAACAGGWACAGGATGAACWA	AGCGTCGTCTAATCAAAATAAATGTTGATA
D31a	primer	TCTACGTAGCGGAACAGGWACAGGATGAACWA	AGACTATACTAATCAAAATAAATGTTGATA
D32a	primer	TCTACGTAGCGGAACAGGWACAGGATGAACWA	ACTGTACAGTAATCAAAATAAATGTTGATA
D34a	primer	TCTACGTAGCGGAACAGGWACAGGATGAACWA	ACGCGAGTATAATCAAAATAAATGTTGATA
D35a	primer	TCTACGTAGCGGAACAGGWACAGGATGAACWA	ACAGTATATAAATCAAAATAAATGTTGATA
D36a	primer	TCTACGTAGCGGAACAGGWACAGGATGAACWA	TGTGAGTAGTAATCAAAATAAATGTTGATA
D37a	primer	TCTACGTAGCGGAACAGGWACAGGATGAACWA	TGACGTATGTAATCAAAATAAATGTTGATA
D38a	primer	TCTACGTAGCGGAACAGGWACAGGATGAACWA	TCTATACTATAATCAAAATAAATGTTGATA
D39a	primer	TCTACGTAGCGGAACAGGWACAGGATGAACWA	TCTAGCGACTAATCAAAATAAATGTTGATA
D40a	primer	TCTACGTAGCGGAACAGGWACAGGATGAACWA	TCGCACTAGTAATCAAAATAAATGTTGATA
D41a	primer	TCTACGTAGCGGAACAGGWACAGGATGAACWA	TCGATCACGTAATCAAAATAAATGTTGATA
D42a	primer	TGTACTACTCGGAACAGGWACAGGATGAACWA	ACTAGCAGTAAATCAAAATAAATGTTGATA
D43a	primer	TGTACTACTCGGAACAGGWACAGGATGAACWA	TAGTGTAGATAATCAAAATAAATGTTGATA
D44a	primer	TGTACTACTCGGAACAGGWACAGGATGAACWA	TACGCTGTCTAATCAAAATAAATGTTGATA
D46a	primer	TGTACTACTCGGAACAGGWACAGGATGAACWA	TACACGTGATAATCAAAATAAATGTTGATA
D47a	primer	TGTACTACTCGGAACAGGWACAGGATGAACWA	TACACACACTAATCAAAATAAATGTTGATA
D48a	primer	TGTACTACTCGGAACAGGWACAGGATGAACWA	CGACGTGACTAATCAAAATAAATGTTGATA
D49a	primer	TGTACTACTCGGAACAGGWACAGGATGAACWA	CAGTAGACGTAATCAAAATAAATGTTGATA
D50a	primer	TGTACTACTCGGAACAGGWACAGGATGAACWA	CACGCTACGTAATCAAAATAAATGTTGATA
D51a	primer	TGTACTACTCGGAACAGGWACAGGATGAACWA	ATAGAGTACTAATCAAAATAAATGTTGATA
D52a	primer	TGTACTACTCGGAACAGGWACAGGATGAACWA	AGTACGCTATAATCAAAATAAATGTTGATA
D53a	primer	TGTACTACTCGGAACAGGWACAGGATGAACWA	ACGCGATCGAAATCAAAATAAATGTTGATA
D54a	primer	TGTACTACTCGGAACAGGWACAGGATGAACWA	AGCGTCGTCTAATCAAAATAAATGTTGATA
D55a	primer	TGTACTACTCGGAACAGGWACAGGATGAACWA	AGACTATACTAATCAAAATAAATGTTGATA
D56a	primer	TGTACTACTCGGAACAGGWACAGGATGAACWA	ACTGTACAGTAATCAAAATAAATGTTGATA
D57a	primer	TGTACTACTCGGAACAGGWACAGGATGAACWA	ACTACTATGTAATCAAAATAAATGTTGATA
D58a	primer	TGTACTACTCGGAACAGGWACAGGATGAACWA	ACGCGAGTATAATCAAAATAAATGTTGATA
D59a	primer	TGTACTACTCGGAACAGGWACAGGATGAACWA	ACAGTATATAAATCAAAATAAATGTTGATA
D60a	primer	TGTACTACTCGGAACAGGWACAGGATGAACWA	TGTGAGTAGTAATCAAAATAAATGTTGATA
D61a	primer	TGTACTACTCGGAACAGGWACAGGATGAACWA	TGACGTATGTAATCAAAATAAATGTTGATA
D62a	primer	TGTACTACTCGGAACAGGWACAGGATGAACWA	TCTATACTATAATCAAAATAAATGTTGATA
D63a	primer	TGTACTACTCGGAACAGGWACAGGATGAACWA	TCTAGCGACTAATCAAAATAAATGTTGATA
D64a	primer	TGTACTACTCGGAACAGGWACAGGATGAACWA	TCGCACTAGTAATCAAAATAAATGTTGATA
D65a	primer	TGTACTACTCGGAACAGGWACAGGATGAACWA	TCGATCACGTAATCAAAATAAATGTTGATA
D67a	primer	ACGACTACAGGGAACAGGWACAGGATGAACWA	TAGTGTAGATAATCAAAATAAATGTTGATA
D68a	primer	ACGACTACAGGGAACAGGWACAGGATGAACWA	TACGCTGTCTAATCAAAATAAATGTTGATA
D69a	primer	ACGACTACAGGGAACAGGWACAGGATGAACWA	TACAGATCGTAATCAAAATAAATGTTGATA
D70a	primer	ACGACTACAGGGAACAGGWACAGGATGAACWA	TACACGTGATAATCAAAATAAATGTTGATA
D71a	primer	ACGACTACAGGGAACAGGWACAGGATGAACWA	TACACACACTAATCAAAATAAATGTTGATA
D72a	primer	ACGACTACAGGGAACAGGWACAGGATGAACWA	CGACGTGACTAATCAAAATAAATGTTGATA
D74a	primer	ACGACTACAGGGAACAGGWACAGGATGAACWA	CACGCTACGTAATCAAAATAAATGTTGATA
D75a	primer	ACGACTACAGGGAACAGGWACAGGATGAACWA	ATAGAGTACTAATCAAAATAAATGTTGATA
D76a	primer	ACGACTACAGGGAACAGGWACAGGATGAACWA	AGTACGCTATAATCAAAATAAATGTTGATA
D77a	primer	ACGACTACAGGGAACAGGWACAGGATGAACWA	ACGCGATCGAAATCAAAATAAATGTTGATA
D78a	primer	ACGACTACAGGGAACAGGWACAGGATGAACWA	AGCGTCGTCTAATCAAAATAAATGTTGATA
D79a	primer	ACGACTACAGGGAACAGGWACAGGATGAACWA	AGACTATACTAATCAAAATAAATGTTGATA
D80a	primer	ACGACTACAGGGAACAGGWACAGGATGAACWA	ACTGTACAGTAATCAAAATAAATGTTGATA
D81a	primer	ACGACTACAGGGAACAGGWACAGGATGAACWA	ACTACTATGTAATCAAAATAAATGTTGATA
D82a	primer	ACGACTACAGGGAACAGGWACAGGATGAACWA	ACGCGAGTATAATCAAAATAAATGTTGATA
D83a	primer	ACGACTACAGGGAACAGGWACAGGATGAACWA	ACAGTATATAAATCAAAATAAATGTTGATA
D84a	primer	ACGACTACAGGGAACAGGWACAGGATGAACWA	TGTGAGTAGTAATCAAAATAAATGTTGATA
D85a	primer	ACGACTACAGGGAACAGGWACAGGATGAACWA	TGACGTATGTAATCAAAATAAATGTTGATA
D86a	primer	ACGACTACAGGGAACAGGWACAGGATGAACWA	TCTATACTATAATCAAAATAAATGTTGATA
D87a	primer	ACGACTACAGGGAACAGGWACAGGATGAACWA	TCTAGCGACTAATCAAAATAAATGTTGATA
D88a	primer	ACGACTACAGGGAACAGGWACAGGATGAACWA	TCGCACTAGTAATCAAAATAAATGTTGATA
D89a	primer	ACGACTACAGGGAACAGGWACAGGATGAACWA	TCGATCACGTAATCAAAATAAATGTTGATA
D90a	primer	CGTAGACTAGGGAACAGGWACAGGATGAACWA	ACTAGCAGTAAATCAAAATAAATGTTGATA
D91a	primer	CGTAGACTAGGGAACAGGWACAGGATGAACWA	TAGTGTAGATAATCAAAATAAATGTTGATA
D92a	primer	CGTAGACTAGGGAACAGGWACAGGATGAACWA	TACGCTGTCTAATCAAAATAAATGTTGATA
D93a	primer	CGTAGACTAGGGAACAGGWACAGGATGAACWA	TACAGATCGTAATCAAAATAAATGTTGATA
D95a	primer	CGTAGACTAGGGAACAGGWACAGGATGAACWA	TACACACACTAATCAAAATAAATGTTGATA
D96a	primer	CGTAGACTAGGGAACAGGWACAGGATGAACWA	CGACGTGACTAATCAAAATAAATGTTGATA
E01a	primer	CGTAGACTAGGGAACAGGWACAGGATGAACWA	CAGTAGACGTAATCAAAATAAATGTTGATA
E02a	primer	CGTAGACTAGGGAACAGGWACAGGATGAACWA	CACGCTACGTAATCAAAATAAATGTTGATA
E03a	primer	CGTAGACTAGGGAACAGGWACAGGATGAACWA	ATAGAGTACTAATCAAAATAAATGTTGATA
E04a	primer	CGTAGACTAGGGAACAGGWACAGGATGAACWA	AGTACGCTATAATCAAAATAAATGTTGATA
E05a	primer	CGTAGACTAGGGAACAGGWACAGGATGAACWA	ACGCGATCGAAATCAAAATAAATGTTGATA
E06a	primer	CGTAGACTAGGGAACAGGWACAGGATGAACWA	AGCGTCGTCTAATCAAAATAAATGTTGATA
E07a	primer	CGTAGACTAGGGAACAGGWACAGGATGAACWA	AGACTATACTAATCAAAATAAATGTTGATA
E08a	primer	CGTAGACTAGGGAACAGGWACAGGATGAACWA	ACTGTACAGTAATCAAAATAAATGTTGATA
E09a	primer	CGTAGACTAGGGAACAGGWACAGGATGAACWA	ACTACTATGTAATCAAAATAAATGTTGATA
E10a	primer	CGTAGACTAGGGAACAGGWACAGGATGAACWA	ACGCGAGTATAATCAAAATAAATGTTGATA
E11a	primer	CGTAGACTAGGGAACAGGWACAGGATGAACWA	ACAGTATATAAATCAAAATAAATGTTGATA
E12a	primer	CGTAGACTAGGGAACAGGWACAGGATGAACWA	TGTGAGTAGTAATCAAAATAAATGTTGATA
E13a	primer	CGTAGACTAGGGAACAGGWACAGGATGAACWA	TGACGTATGTAATCAAAATAAATGTTGATA
E14a	primer	CGTAGACTAGGGAACAGGWACAGGATGAACWA	TCTATACTATAATCAAAATAAATGTTGATA
E16a	primer	CGTAGACTAGGGAACAGGWACAGGATGAACWA	TCGCACTAGTAATCAAAATAAATGTTGATA
E17a	primer	CGTAGACTAGGGAACAGGWACAGGATGAACWA	TCGATCACGTAATCAAAATAAATGTTGATA
E18a	primer	TACGAGTATGGGAACAGGWACAGGATGAACWA	ACTAGCAGTAAATCAAAATAAATGTTGATA
E19a	primer	TACGAGTATGGGAACAGGWACAGGATGAACWA	TAGTGTAGATAATCAAAATAAATGTTGATA
E20a	primer	TACGAGTATGGGAACAGGWACAGGATGAACWA	TACGCTGTCTAATCAAAATAAATGTTGATA
E21a	primer	TACGAGTATGGGAACAGGWACAGGATGAACWA	TACAGATCGTAATCAAAATAAATGTTGATA
E22a	primer	TACGAGTATGGGAACAGGWACAGGATGAACWA	TACACGTGATAATCAAAATAAATGTTGATA
E23a	primer	TACGAGTATGGGAACAGGWACAGGATGAACWA	TACACACACTAATCAAAATAAATGTTGATA
E24a	primer	TACGAGTATGGGAACAGGWACAGGATGAACWA	CGACGTGACTAATCAAAATAAATGTTGATA
E25a	primer	TACGAGTATGGGAACAGGWACAGGATGAACWA	CAGTAGACGTAATCAAAATAAATGTTGATA
E26a	primer	TACGAGTATGGGAACAGGWACAGGATGAACWA	CACGCTACGTAATCAAAATAAATGTTGATA
E27a	primer	TACGAGTATGGGAACAGGWACAGGATGAACWA	ATAGAGTACTAATCAAAATAAATGTTGATA
E28a	primer	TACGAGTATGGGAACAGGWACAGGATGAACWA	AGTACGCTATAATCAAAATAAATGTTGATA
E29a	primer	TACGAGTATGGGAACAGGWACAGGATGAACWA	ACGCGATCGAAATCAAAATAAATGTTGATA
E30a	primer	TACGAGTATGGGAACAGGWACAGGATGAACWA	AGCGTCGTCTAATCAAAATAAATGTTGATA
E31a	primer	TACGAGTATGGGAACAGGWACAGGATGAACWA	AGACTATACTAATCAAAATAAATGTTGATA
E32a	primer	TACGAGTATGGGAACAGGWACAGGATGAACWA	ACTGTACAGTAATCAAAATAAATGTTGATA
E33a	primer	TACGAGTATGGGAACAGGWACAGGATGAACWA	ACTACTATGTAATCAAAATAAATGTTGATA
E35a	primer	TACGAGTATGGGAACAGGWACAGGATGAACWA	ACAGTATATAAATCAAAATAAATGTTGATA
E36a	primer	TACGAGTATGGGAACAGGWACAGGATGAACWA	TGTGAGTAGTAATCAAAATAAATGTTGATA
E37a	primer	TACGAGTATGGGAACAGGWACAGGATGAACWA	TGACGTATGTAATCAAAATAAATGTTGATA
E38a	primer	TACGAGTATGGGAACAGGWACAGGATGAACWA	TCTATACTATAATCAAAATAAATGTTGATA
E39a	primer	TACGAGTATGGGAACAGGWACAGGATGAACWA	TCTAGCGACTAATCAAAATAAATGTTGATA
E40a	primer	TACGAGTATGGGAACAGGWACAGGATGAACWA	TCGCACTAGTAATCAAAATAAATGTTGATA
E41a	primer	TACGAGTATGGGAACAGGWACAGGATGAACWA	TCGATCACGTAATCAAAATAAATGTTGATA
E42a	primer	TACTCTCGTGGGAACAGGWACAGGATGAACWA	ACTAGCAGTAAATCAAAATAAATGTTGATA
E43a	primer	TACTCTCGTGGGAACAGGWACAGGATGAACWA	TAGTGTAGATAATCAAAATAAATGTTGATA
E44a	primer	TACTCTCGTGGGAACAGGWACAGGATGAACWA	TACGCTGTCTAATCAAAATAAATGTTGATA
E45a	primer	TACTCTCGTGGGAACAGGWACAGGATGAACWA	TACAGATCGTAATCAAAATAAATGTTGATA
E46a	primer	TACTCTCGTGGGAACAGGWACAGGATGAACWA	TACACGTGATAATCAAAATAAATGTTGATA
E47a	primer	TACTCTCGTGGGAACAGGWACAGGATGAACWA	TACACACACTAATCAAAATAAATGTTGATA
E48a	primer	TACTCTCGTGGGAACAGGWACAGGATGAACWA	CGACGTGACTAATCAAAATAAATGTTGATA
E50a	primer	TACTCTCGTGGGAACAGGWACAGGATGAACWA	CACGCTACGTAATCAAAATAAATGTTGATA
E51a	primer	TACTCTCGTGGGAACAGGWACAGGATGAACWA	ATAGAGTACTAATCAAAATAAATGTTGATA
E52a	primer	TACTCTCGTGGGAACAGGWACAGGATGAACWA	AGTACGCTATAATCAAAATAAATGTTGATA
E53a	primer	TACTCTCGTGGGAACAGGWACAGGATGAACWA	ACGCGATCGAAATCAAAATAAATGTTGATA
E54a	primer	TACTCTCGTGGGAACAGGWACAGGATGAACWA	AGCGTCGTCTAATCAAAATAAATGTTGATA
E55a	primer	TACTCTCGTGGGAACAGGWACAGGATGAACWA	AGACTATACTAATCAAAATAAATGTTGATA
E56a	primer	TACTCTCGTGGGAACAGGWACAGGATGAACWA	ACTGTACAGTAATCAAAATAAATGTTGATA
E57a	primer	TACTCTCGTGGGAACAGGWACAGGATGAACWA	ACTACTATGTAATCAAAATAAATGTTGATA
E58a	primer	TACTCTCGTGGGAACAGGWACAGGATGAACWA	ACGCGAGTATAATCAAAATAAATGTTGATA
E59a	primer	TACTCTCGTGGGAACAGGWACAGGATGAACWA	ACAGTATATAAATCAAAATAAATGTTGATA
E60a	primer	TACTCTCGTGGGAACAGGWACAGGATGAACWA	TGTGAGTAGTAATCAAAATAAATGTTGATA
E61a	primer	TACTCTCGTGGGAACAGGWACAGGATGAACWA	TGACGTATGTAATCAAAATAAATGTTGATA
E62a	primer	TACTCTCGTGGGAACAGGWACAGGATGAACWA	TCTATACTATAATCAAAATAAATGTTGATA
E63a	primer	TACTCTCGTGGGAACAGGWACAGGATGAACWA	TCTAGCGACTAATCAAAATAAATGTTGATA
E65a	primer	TACTCTCGTGGGAACAGGWACAGGATGAACWA	TCGATCACGTAATCAAAATAAATGTTGATA
E66a	primer	TAGAGACGAGGGAACAGGWACAGGATGAACWA	ACTAGCAGTAAATCAAAATAAATGTTGATA
E67a	primer	TAGAGACGAGGGAACAGGWACAGGATGAACWA	TAGTGTAGATAATCAAAATAAATGTTGATA
E68a	primer	TAGAGACGAGGGAACAGGWACAGGATGAACWA	TACGCTGTCTAATCAAAATAAATGTTGATA
E69a	primer	TAGAGACGAGGGAACAGGWACAGGATGAACWA	TACAGATCGTAATCAAAATAAATGTTGATA
E70a	primer	TAGAGACGAGGGAACAGGWACAGGATGAACWA	TACACGTGATAATCAAAATAAATGTTGATA
E71a	primer	TAGAGACGAGGGAACAGGWACAGGATGAACWA	TACACACACTAATCAAAATAAATGTTGATA
E72a	primer	TAGAGACGAGGGAACAGGWACAGGATGAACWA	CGACGTGACTAATCAAAATAAATGTTGATA
E73a	primer	TAGAGACGAGGGAACAGGWACAGGATGAACWA	CAGTAGACGTAATCAAAATAAATGTTGATA
E74a	primer	TAGAGACGAGGGAACAGGWACAGGATGAACWA	CACGCTACGTAATCAAAATAAATGTTGATA
E75a	primer	TAGAGACGAGGGAACAGGWACAGGATGAACWA	ATAGAGTACTAATCAAAATAAATGTTGATA
E76a	primer	TAGAGACGAGGGAACAGGWACAGGATGAACWA	AGTACGCTATAATCAAAATAAATGTTGATA
E77a	primer	TAGAGACGAGGGAACAGGWACAGGATGAACWA	ACGCGATCGAAATCAAAATAAATGTTGATA
E78a	primer	TAGAGACGAGGGAACAGGWACAGGATGAACWA	AGCGTCGTCTAATCAAAATAAATGTTGATA
E79a	primer	TAGAGACGAGGGAACAGGWACAGGATGAACWA	AGACTATACTAATCAAAATAAATGTTGATA
E80a	primer	TAGAGACGAGGGAACAGGWACAGGATGAACWA	ACTGTACAGTAATCAAAATAAATGTTGATA
E81a	primer	TAGAGACGAGGGAACAGGWACAGGATGAACWA	ACTACTATGTAATCAAAATAAATGTTGATA
E83a	primer	TAGAGACGAGGGAACAGGWACAGGATGAACWA	ACAGTATATAAATCAAAATAAATGTTGATA
E84a	primer	TAGAGACGAGGGAACAGGWACAGGATGAACWA	TGTGAGTAGTAATCAAAATAAATGTTGATA
E85a	primer	TAGAGACGAGGGAACAGGWACAGGATGAACWA	TGACGTATGTAATCAAAATAAATGTTGATA
E86a	primer	TAGAGACGAGGGAACAGGWACAGGATGAACWA	TCTATACTATAATCAAAATAAATGTTGATA
E87a	primer	TAGAGACGAGGGAACAGGWACAGGATGAACWA	TCTAGCGACTAATCAAAATAAATGTTGATA
E88a	primer	TAGAGACGAGGGAACAGGWACAGGATGAACWA	TCGCACTAGTAATCAAAATAAATGTTGATA
E89a	primer	TAGAGACGAGGGAACAGGWACAGGATGAACWA	TCGATCACGTAATCAAAATAAATGTTGATA
E90a	primer	TCGTCGCTCGGGAACAGGWACAGGATGAACWA	ACTAGCAGTAAATCAAAATAAATGTTGATA
E91a	primer	TCGTCGCTCGGGAACAGGWACAGGATGAACWA	TAGTGTAGATAATCAAAATAAATGTTGATA
E92a	primer	TCGTCGCTCGGGAACAGGWACAGGATGAACWA	TACGCTGTCTAATCAAAATAAATGTTGATA
E93a	primer	TCGTCGCTCGGGAACAGGWACAGGATGAACWA	TACAGATCGTAATCAAAATAAATGTTGATA
E94a	primer	TCGTCGCTCGGGAACAGGWACAGGATGAACWA	TACACGTGATAATCAAAATAAATGTTGATA
E95a	primer	TCGTCGCTCGGGAACAGGWACAGGATGAACWA	TACACACACTAATCAAAATAAATGTTGATA
E96a	primer	TCGTCGCTCGGGAACAGGWACAGGATGAACWA	CGACGTGACTAATCAAAATAAATGTTGATA
F01a	primer	TCGTCGCTCGGGAACAGGWACAGGATGAACWA	CAGTAGACGTAATCAAAATAAATGTTGATA
F02a	primer	TCGTCGCTCGGGAACAGGWACAGGATGAACWA	CACGCTACGTAATCAAAATAAATGTTGATA
F03a	primer	TCGTCGCTCGGGAACAGGWACAGGATGAACWA	ATAGAGTACTAATCAAAATAAATGTTGATA
F04a	primer	TCGTCGCTCGGGAACAGGWACAGGATGAACWA	AGTACGCTATAATCAAAATAAATGTTGATA
F05a	primer	TCGTCGCTCGGGAACAGGWACAGGATGAACWA	ACGCGATCGAAATCAAAATAAATGTTGATA
F06a	primer	TCGTCGCTCGGGAACAGGWACAGGATGAACWA	AGCGTCGTCTAATCAAAATAAATGTTGATA
F07a	primer	TCGTCGCTCGGGAACAGGWACAGGATGAACWA	AGACTATACTAATCAAAATAAATGTTGATA
F08a	primer	TCGTCGCTCGGGAACAGGWACAGGATGAACWA	ACTGTACAGTAATCAAAATAAATGTTGATA
F11a	primer	TCGTCGCTCGGGAACAGGWACAGGATGAACWA	ACAGTATATAAATCAAAATAAATGTTGATA
F12a	primer	TCGTCGCTCGGGAACAGGWACAGGATGAACWA	TGTGAGTAGTAATCAAAATAAATGTTGATA
F13a	primer	TCGTCGCTCGGGAACAGGWACAGGATGAACWA	TGACGTATGTAATCAAAATAAATGTTGATA
F14a	primer	TCGTCGCTCGGGAACAGGWACAGGATGAACWA	TCTATACTATAATCAAAATAAATGTTGATA
F15a	primer	TCGTCGCTCGGGAACAGGWACAGGATGAACWA	TCTAGCGACTAATCAAAATAAATGTTGATA
F16a	primer	TCGTCGCTCGGGAACAGGWACAGGATGAACWA	TCGCACTAGTAATCAAAATAAATGTTGATA
F17a	primer	TCGTCGCTCGGGAACAGGWACAGGATGAACWA	TCGATCACGTAATCAAAATAAATGTTGATA
F18a	primer	ACATACGCGTGGAACAGGWACAGGATGAACWA	ACTAGCAGTAAATCAAAATAAATGTTGATA
F19a	primer	ACATACGCGTGGAACAGGWACAGGATGAACWA	TAGTGTAGATAATCAAAATAAATGTTGATA
F20a	primer	ACATACGCGTGGAACAGGWACAGGATGAACWA	TACGCTGTCTAATCAAAATAAATGTTGATA
F21a	primer	ACATACGCGTGGAACAGGWACAGGATGAACWA	TACAGATCGTAATCAAAATAAATGTTGATA
F22a	primer	ACATACGCGTGGAACAGGWACAGGATGAACWA	TACACGTGATAATCAAAATAAATGTTGATA
F23a	primer	ACATACGCGTGGAACAGGWACAGGATGAACWA	TACACACACTAATCAAAATAAATGTTGATA
F24a	primer	ACATACGCGTGGAACAGGWACAGGATGAACWA	CGACGTGACTAATCAAAATAAATGTTGATA
F26a	primer	ACATACGCGTGGAACAGGWACAGGATGAACWA	ATAGAGTACTAATCAAAATAAATGTTGATA
F27a	primer	ACATACGCGTGGAACAGGWACAGGATGAACWA	AGTACGCTATAATCAAAATAAATGTTGATA
F28a	primer	ACATACGCGTGGAACAGGWACAGGATGAACWA	ACGCGATCGAAATCAAAATAAATGTTGATA
F29a	primer	ACATACGCGTGGAACAGGWACAGGATGAACWA	AGACTATACTAATCAAAATAAATGTTGATA
F30a	primer	ACATACGCGTGGAACAGGWACAGGATGAACWA	ACTGTACAGTAATCAAAATAAATGTTGATA
F31a	primer	ACATACGCGTGGAACAGGWACAGGATGAACWA	ACTACTATGTAATCAAAATAAATGTTGATA
F32a	primer	ACATACGCGTGGAACAGGWACAGGATGAACWA	ACGCGAGTATAATCAAAATAAATGTTGATA
F33a	primer	ACATACGCGTGGAACAGGWACAGGATGAACWA	ACAGTATATAAATCAAAATAAATGTTGATA
F34a	primer	ACATACGCGTGGAACAGGWACAGGATGAACWA	TGTGAGTAGTAATCAAAATAAATGTTGATA
F35a	primer	ACATACGCGTGGAACAGGWACAGGATGAACWA	TGACGTATGTAATCAAAATAAATGTTGATA
F36a	primer	ACATACGCGTGGAACAGGWACAGGATGAACWA	TCTATACTATAATCAAAATAAATGTTGATA
F37a	primer	ACATACGCGTGGAACAGGWACAGGATGAACWA	TCTAGCGACTAATCAAAATAAATGTTGATA
F39a	primer	ACATACGCGTGGAACAGGWACAGGATGAACWA	TCGATCACGTAATCAAAATAAATGTTGATA
A02b	primer	TAGTGTAGATAATCAAAATAAATGTTGATA	AGACGCACTCGGAACAGGWACAGGATGAACWA
A03b	primer	TACGCTGTCTAATCAAAATAAATGTTGATA	AGACGCACTCGGAACAGGWACAGGATGAACWA
A06b	primer	TACACACACTAATCAAAATAAATGTTGATA	AGACGCACTCGGAACAGGWACAGGATGAACWA
A11b	primer	AGTACGCTATAATCAAAATAAATGTTGATA	AGACGCACTCGGAACAGGWACAGGATGAACWA
A12b	primer	ACGCGATCGAAATCAAAATAAATGTTGATA	AGACGCACTCGGAACAGGWACAGGATGAACWA
A13b	primer	AGCGTCGTCTAATCAAAATAAATGTTGATA	AGACGCACTCGGAACAGGWACAGGATGAACWA
A14b	primer	AGACTATACTAATCAAAATAAATGTTGATA	AGACGCACTCGGAACAGGWACAGGATGAACWA
A15b	primer	ACTGTACAGTAATCAAAATAAATGTTGATA	AGACGCACTCGGAACAGGWACAGGATGAACWA
A16b	primer	ACTACTATGTAATCAAAATAAATGTTGATA	AGACGCACTCGGAACAGGWACAGGATGAACWA
A18b	primer	ACAGTATATAAATCAAAATAAATGTTGATA	AGACGCACTCGGAACAGGWACAGGATGAACWA
A19b	primer	TGTGAGTAGTAATCAAAATAAATGTTGATA	AGACGCACTCGGAACAGGWACAGGATGAACWA
A20b	primer	TGACGTATGTAATCAAAATAAATGTTGATA	AGACGCACTCGGAACAGGWACAGGATGAACWA
A21b	primer	TCTATACTATAATCAAAATAAATGTTGATA	AGACGCACTCGGAACAGGWACAGGATGAACWA
A22b	primer	TCTAGCGACTAATCAAAATAAATGTTGATA	AGACGCACTCGGAACAGGWACAGGATGAACWA
A23b	primer	TCGCACTAGTAATCAAAATAAATGTTGATA	AGACGCACTCGGAACAGGWACAGGATGAACWA
A24b	primer	TCGATCACGTAATCAAAATAAATGTTGATA	AGACGCACTCGGAACAGGWACAGGATGAACWA
A25b	primer	ACTAGCAGTAAATCAAAATAAATGTTGATA	AGCACTGTAGGGAACAGGWACAGGATGAACWA
A26b	primer	TAGTGTAGATAATCAAAATAAATGTTGATA	AGCACTGTAGGGAACAGGWACAGGATGAACWA
A27b	primer	TACGCTGTCTAATCAAAATAAATGTTGATA	AGCACTGTAGGGAACAGGWACAGGATGAACWA
A28b	primer	TACAGATCGTAATCAAAATAAATGTTGATA	AGCACTGTAGGGAACAGGWACAGGATGAACWA
A29b	primer	TACACGTGATAATCAAAATAAATGTTGATA	AGCACTGTAGGGAACAGGWACAGGATGAACWA
A30b	primer	TACACACACTAATCAAAATAAATGTTGATA	AGCACTGTAGGGAACAGGWACAGGATGAACWA
A31b	primer	CGACGTGACTAATCAAAATAAATGTTGATA	AGCACTGTAGGGAACAGGWACAGGATGAACWA
A33b	primer	ATAGAGTACTAATCAAAATAAATGTTGATA	AGCACTGTAGGGAACAGGWACAGGATGAACWA
A34b	primer	AGTACGCTATAATCAAAATAAATGTTGATA	AGCACTGTAGGGAACAGGWACAGGATGAACWA
A35b	primer	ACGCGATCGAAATCAAAATAAATGTTGATA	AGCACTGTAGGGAACAGGWACAGGATGAACWA
A36b	primer	AGCGTCGTCTAATCAAAATAAATGTTGATA	AGCACTGTAGGGAACAGGWACAGGATGAACWA
A37b	primer	AGACTATACTAATCAAAATAAATGTTGATA	AGCACTGTAGGGAACAGGWACAGGATGAACWA
A38b	primer	ACTGTACAGTAATCAAAATAAATGTTGATA	AGCACTGTAGGGAACAGGWACAGGATGAACWA
A39b	primer	ACTACTATGTAATCAAAATAAATGTTGATA	AGCACTGTAGGGAACAGGWACAGGATGAACWA
A47b	primer	ACTAGCAGTAAATCAAAATAAATGTTGATA	ATCAGACACGGGAACAGGWACAGGATGAACWA
A49b	primer	TACGCTGTCTAATCAAAATAAATGTTGATA	ATCAGACACGGGAACAGGWACAGGATGAACWA
A50b	primer	TACAGATCGTAATCAAAATAAATGTTGATA	ATCAGACACGGGAACAGGWACAGGATGAACWA
A51b	primer	TACACGTGATAATCAAAATAAATGTTGATA	ATCAGACACGGGAACAGGWACAGGATGAACWA
A52b	primer	TACACACACTAATCAAAATAAATGTTGATA	ATCAGACACGGGAACAGGWACAGGATGAACWA
A53b	primer	CGACGTGACTAATCAAAATAAATGTTGATA	ATCAGACACGGGAACAGGWACAGGATGAACWA
A55b	primer	CACGCTACGTAATCAAAATAAATGTTGATA	ATCAGACACGGGAACAGGWACAGGATGAACWA
A56b	primer	ATAGAGTACTAATCAAAATAAATGTTGATA	ATCAGACACGGGAACAGGWACAGGATGAACWA
A57b	primer	AGTACGCTATAATCAAAATAAATGTTGATA	ATCAGACACGGGAACAGGWACAGGATGAACWA
A58b	primer	ACGCGATCGAAATCAAAATAAATGTTGATA	ATCAGACACGGGAACAGGWACAGGATGAACWA
A59b	primer	AGCGTCGTCTAATCAAAATAAATGTTGATA	ATCAGACACGGGAACAGGWACAGGATGAACWA
A60b	primer	AGACTATACTAATCAAAATAAATGTTGATA	ATCAGACACGGGAACAGGWACAGGATGAACWA
A61b	primer	ACTGTACAGTAATCAAAATAAATGTTGATA	ATCAGACACGGGAACAGGWACAGGATGAACWA
A62b	primer	ACTACTATGTAATCAAAATAAATGTTGATA	ATCAGACACGGGAACAGGWACAGGATGAACWA
A63b	primer	ACGCGAGTATAATCAAAATAAATGTTGATA	ATCAGACACGGGAACAGGWACAGGATGAACWA
A64b	primer	ACAGTATATAAATCAAAATAAATGTTGATA	ATCAGACACGGGAACAGGWACAGGATGAACWA
A67b	primer	TCTATACTATAATCAAAATAAATGTTGATA	ATCAGACACGGGAACAGGWACAGGATGAACWA
A71b	primer	ACTAGCAGTAAATCAAAATAAATGTTGATA	ATATCGCGAGGGAACAGGWACAGGATGAACWA
A73b	primer	TACGCTGTCTAATCAAAATAAATGTTGATA	ATATCGCGAGGGAACAGGWACAGGATGAACWA
A74b	primer	TACAGATCGTAATCAAAATAAATGTTGATA	ATATCGCGAGGGAACAGGWACAGGATGAACWA
A76b	primer	TACACACACTAATCAAAATAAATGTTGATA	ATATCGCGAGGGAACAGGWACAGGATGAACWA
A77b	primer	CGACGTGACTAATCAAAATAAATGTTGATA	ATATCGCGAGGGAACAGGWACAGGATGAACWA
A78b	primer	CAGTAGACGTAATCAAAATAAATGTTGATA	ATATCGCGAGGGAACAGGWACAGGATGAACWA
A81b	primer	ACGCGATCGAAATCAAAATAAATGTTGATA	ATATCGCGAGGGAACAGGWACAGGATGAACWA
A86b	primer	TGTGAGTAGTAATCAAAATAAATGTTGATA	ATATCGCGAGGGAACAGGWACAGGATGAACWA
A87b	primer	TGACGTATGTAATCAAAATAAATGTTGATA	ATATCGCGAGGGAACAGGWACAGGATGAACWA
A88b	primer	TCTATACTATAATCAAAATAAATGTTGATA	ATATCGCGAGGGAACAGGWACAGGATGAACWA
A89b	primer	TCTAGCGACTAATCAAAATAAATGTTGATA	ATATCGCGAGGGAACAGGWACAGGATGAACWA
A90b	primer	TCGCACTAGTAATCAAAATAAATGTTGATA	ATATCGCGAGGGAACAGGWACAGGATGAACWA
A92b	primer	ACTAGCAGTAAATCAAAATAAATGTTGATA	CGTGTCTCTAGGAACAGGWACAGGATGAACWA
A93b	primer	TAGTGTAGATAATCAAAATAAATGTTGATA	CGTGTCTCTAGGAACAGGWACAGGATGAACWA
A94b	primer	TACGCTGTCTAATCAAAATAAATGTTGATA	CGTGTCTCTAGGAACAGGWACAGGATGAACWA
A95b	primer	TACAGATCGTAATCAAAATAAATGTTGATA	CGTGTCTCTAGGAACAGGWACAGGATGAACWA
A96b	primer	TACACGTGATAATCAAAATAAATGTTGATA	CGTGTCTCTAGGAACAGGWACAGGATGAACWA
B01b	primer	TACACACACTAATCAAAATAAATGTTGATA	CGTGTCTCTAGGAACAGGWACAGGATGAACWA
B17b	primer	TCTAGCGACTAATCAAAATAAATGTTGATA	CGTGTCTCTAGGAACAGGWACAGGATGAACWA
B19b	primer	TCGATCACGTAATCAAAATAAATGTTGATA	CGTGTCTCTAGGAACAGGWACAGGATGAACWA
B20b	primer	ACTAGCAGTAAATCAAAATAAATGTTGATA	CTCGCGTGTCGGAACAGGWACAGGATGAACWA
B21b	primer	TAGTGTAGATAATCAAAATAAATGTTGATA	CTCGCGTGTCGGAACAGGWACAGGATGAACWA
B22b	primer	TACGCTGTCTAATCAAAATAAATGTTGATA	CTCGCGTGTCGGAACAGGWACAGGATGAACWA
B23b	primer	TACAGATCGTAATCAAAATAAATGTTGATA	CTCGCGTGTCGGAACAGGWACAGGATGAACWA
B24b	primer	TACACGTGATAATCAAAATAAATGTTGATA	CTCGCGTGTCGGAACAGGWACAGGATGAACWA
B25b	primer	TACACACACTAATCAAAATAAATGTTGATA	CTCGCGTGTCGGAACAGGWACAGGATGAACWA
B26b	primer	CGACGTGACTAATCAAAATAAATGTTGATA	CTCGCGTGTCGGAACAGGWACAGGATGAACWA
B27b	primer	CAGTAGACGTAATCAAAATAAATGTTGATA	CTCGCGTGTCGGAACAGGWACAGGATGAACWA
B28b	primer	ATAGAGTACTAATCAAAATAAATGTTGATA	CTCGCGTGTCGGAACAGGWACAGGATGAACWA
B29b	primer	AGTACGCTATAATCAAAATAAATGTTGATA	CTCGCGTGTCGGAACAGGWACAGGATGAACWA
B30b	primer	ACGCGATCGAAATCAAAATAAATGTTGATA	CTCGCGTGTCGGAACAGGWACAGGATGAACWA
B31b	primer	AGCGTCGTCTAATCAAAATAAATGTTGATA	CTCGCGTGTCGGAACAGGWACAGGATGAACWA
B32b	primer	AGACTATACTAATCAAAATAAATGTTGATA	CTCGCGTGTCGGAACAGGWACAGGATGAACWA
B33b	primer	ACTGTACAGTAATCAAAATAAATGTTGATA	CTCGCGTGTCGGAACAGGWACAGGATGAACWA
B38b	primer	TGACGTATGTAATCAAAATAAATGTTGATA	CTCGCGTGTCGGAACAGGWACAGGATGAACWA
B39b	primer	TCTATACTATAATCAAAATAAATGTTGATA	CTCGCGTGTCGGAACAGGWACAGGATGAACWA
B40b	primer	TCTAGCGACTAATCAAAATAAATGTTGATA	CTCGCGTGTCGGAACAGGWACAGGATGAACWA
B42b	primer	TCGATCACGTAATCAAAATAAATGTTGATA	CTCGCGTGTCGGAACAGGWACAGGATGAACWA
B44b	primer	TAGTGTAGATAATCAAAATAAATGTTGATA	TCTCTATGCGGGAACAGGWACAGGATGAACWA
B45b	primer	TACGCTGTCTAATCAAAATAAATGTTGATA	TCTCTATGCGGGAACAGGWACAGGATGAACWA
B46b	primer	TACAGATCGTAATCAAAATAAATGTTGATA	TCTCTATGCGGGAACAGGWACAGGATGAACWA
B47b	primer	TACACGTGATAATCAAAATAAATGTTGATA	TCTCTATGCGGGAACAGGWACAGGATGAACWA
B48b	primer	TACACACACTAATCAAAATAAATGTTGATA	TCTCTATGCGGGAACAGGWACAGGATGAACWA
B49b	primer	CGACGTGACTAATCAAAATAAATGTTGATA	TCTCTATGCGGGAACAGGWACAGGATGAACWA
B50b	primer	CAGTAGACGTAATCAAAATAAATGTTGATA	TCTCTATGCGGGAACAGGWACAGGATGAACWA
B51b	primer	CACGCTACGTAATCAAAATAAATGTTGATA	TCTCTATGCGGGAACAGGWACAGGATGAACWA
B52b	primer	ATAGAGTACTAATCAAAATAAATGTTGATA	TCTCTATGCGGGAACAGGWACAGGATGAACWA
B53b	primer	AGTACGCTATAATCAAAATAAATGTTGATA	TCTCTATGCGGGAACAGGWACAGGATGAACWA
B55b	primer	AGCGTCGTCTAATCAAAATAAATGTTGATA	TCTCTATGCGGGAACAGGWACAGGATGAACWA
B56b	primer	AGACTATACTAATCAAAATAAATGTTGATA	TCTCTATGCGGGAACAGGWACAGGATGAACWA
B57b	primer	ACTGTACAGTAATCAAAATAAATGTTGATA	TCTCTATGCGGGAACAGGWACAGGATGAACWA
B58b	primer	ACTACTATGTAATCAAAATAAATGTTGATA	TCTCTATGCGGGAACAGGWACAGGATGAACWA
B62b	primer	TGACGTATGTAATCAAAATAAATGTTGATA	TCTCTATGCGGGAACAGGWACAGGATGAACWA
B63b	primer	TCTATACTATAATCAAAATAAATGTTGATA	TCTCTATGCGGGAACAGGWACAGGATGAACWA
B64b	primer	TCTAGCGACTAATCAAAATAAATGTTGATA	TCTCTATGCGGGAACAGGWACAGGATGAACWA
B65b	primer	TCGCACTAGTAATCAAAATAAATGTTGATA	TCTCTATGCGGGAACAGGWACAGGATGAACWA
B66b	primer	TCGATCACGTAATCAAAATAAATGTTGATA	TCTCTATGCGGGAACAGGWACAGGATGAACWA
B67b	primer	ACTAGCAGTAAATCAAAATAAATGTTGATA	TGATACGTCTGGAACAGGWACAGGATGAACWA
B68b	primer	TAGTGTAGATAATCAAAATAAATGTTGATA	TGATACGTCTGGAACAGGWACAGGATGAACWA
B69b	primer	TACGCTGTCTAATCAAAATAAATGTTGATA	TGATACGTCTGGAACAGGWACAGGATGAACWA
B70b	primer	TACAGATCGTAATCAAAATAAATGTTGATA	TGATACGTCTGGAACAGGWACAGGATGAACWA
B71b	primer	TACACGTGATAATCAAAATAAATGTTGATA	TGATACGTCTGGAACAGGWACAGGATGAACWA
B72b	primer	TACACACACTAATCAAAATAAATGTTGATA	TGATACGTCTGGAACAGGWACAGGATGAACWA
B73b	primer	CGACGTGACTAATCAAAATAAATGTTGATA	TGATACGTCTGGAACAGGWACAGGATGAACWA
B74b	primer	CAGTAGACGTAATCAAAATAAATGTTGATA	TGATACGTCTGGAACAGGWACAGGATGAACWA
B75b	primer	CACGCTACGTAATCAAAATAAATGTTGATA	TGATACGTCTGGAACAGGWACAGGATGAACWA
B76b	primer	ATAGAGTACTAATCAAAATAAATGTTGATA	TGATACGTCTGGAACAGGWACAGGATGAACWA
B77b	primer	AGTACGCTATAATCAAAATAAATGTTGATA	TGATACGTCTGGAACAGGWACAGGATGAACWA
B78b	primer	ACGCGATCGAAATCAAAATAAATGTTGATA	TGATACGTCTGGAACAGGWACAGGATGAACWA
B79b	primer	AGCGTCGTCTAATCAAAATAAATGTTGATA	TGATACGTCTGGAACAGGWACAGGATGAACWA
B80b	primer	AGACTATACTAATCAAAATAAATGTTGATA	TGATACGTCTGGAACAGGWACAGGATGAACWA
B81b	primer	ACTGTACAGTAATCAAAATAAATGTTGATA	TGATACGTCTGGAACAGGWACAGGATGAACWA
B82b	primer	ACTACTATGTAATCAAAATAAATGTTGATA	TGATACGTCTGGAACAGGWACAGGATGAACWA
B84b	primer	ACAGTATATAAATCAAAATAAATGTTGATA	TGATACGTCTGGAACAGGWACAGGATGAACWA
B85b	primer	TGTGAGTAGTAATCAAAATAAATGTTGATA	TGATACGTCTGGAACAGGWACAGGATGAACWA
B86b	primer	TGACGTATGTAATCAAAATAAATGTTGATA	TGATACGTCTGGAACAGGWACAGGATGAACWA
B87b	primer	TCTATACTATAATCAAAATAAATGTTGATA	TGATACGTCTGGAACAGGWACAGGATGAACWA
B88b	primer	TCTAGCGACTAATCAAAATAAATGTTGATA	TGATACGTCTGGAACAGGWACAGGATGAACWA
B89b	primer	TCGCACTAGTAATCAAAATAAATGTTGATA	TGATACGTCTGGAACAGGWACAGGATGAACWA
B90b	primer	TCGATCACGTAATCAAAATAAATGTTGATA	TGATACGTCTGGAACAGGWACAGGATGAACWA
B91b	primer	ACTAGCAGTAAATCAAAATAAATGTTGATA	CATAGTAGTGGGAACAGGWACAGGATGAACWA
B92b	primer	TAGTGTAGATAATCAAAATAAATGTTGATA	CATAGTAGTGGGAACAGGWACAGGATGAACWA
B93b	primer	TACGCTGTCTAATCAAAATAAATGTTGATA	CATAGTAGTGGGAACAGGWACAGGATGAACWA
B94b	primer	TACAGATCGTAATCAAAATAAATGTTGATA	CATAGTAGTGGGAACAGGWACAGGATGAACWA
B95b	primer	TACACGTGATAATCAAAATAAATGTTGATA	CATAGTAGTGGGAACAGGWACAGGATGAACWA
B96b	primer	TACACACACTAATCAAAATAAATGTTGATA	CATAGTAGTGGGAACAGGWACAGGATGAACWA
C01b	primer	CGACGTGACTAATCAAAATAAATGTTGATA	CATAGTAGTGGGAACAGGWACAGGATGAACWA
C02b	primer	CAGTAGACGTAATCAAAATAAATGTTGATA	CATAGTAGTGGGAACAGGWACAGGATGAACWA
C03b	primer	CACGCTACGTAATCAAAATAAATGTTGATA	CATAGTAGTGGGAACAGGWACAGGATGAACWA
C04b	primer	ATAGAGTACTAATCAAAATAAATGTTGATA	CATAGTAGTGGGAACAGGWACAGGATGAACWA
C05b	primer	AGTACGCTATAATCAAAATAAATGTTGATA	CATAGTAGTGGGAACAGGWACAGGATGAACWA
C06b	primer	ACGCGATCGAAATCAAAATAAATGTTGATA	CATAGTAGTGGGAACAGGWACAGGATGAACWA
C07b	primer	AGCGTCGTCTAATCAAAATAAATGTTGATA	CATAGTAGTGGGAACAGGWACAGGATGAACWA
C08b	primer	AGACTATACTAATCAAAATAAATGTTGATA	CATAGTAGTGGGAACAGGWACAGGATGAACWA
C09b	primer	ACTGTACAGTAATCAAAATAAATGTTGATA	CATAGTAGTGGGAACAGGWACAGGATGAACWA
C10b	primer	ACTACTATGTAATCAAAATAAATGTTGATA	CATAGTAGTGGGAACAGGWACAGGATGAACWA
C11b	primer	ACGCGAGTATAATCAAAATAAATGTTGATA	CATAGTAGTGGGAACAGGWACAGGATGAACWA
C12b	primer	ACAGTATATAAATCAAAATAAATGTTGATA	CATAGTAGTGGGAACAGGWACAGGATGAACWA
C13b	primer	TGTGAGTAGTAATCAAAATAAATGTTGATA	CATAGTAGTGGGAACAGGWACAGGATGAACWA
C14b	primer	TGACGTATGTAATCAAAATAAATGTTGATA	CATAGTAGTGGGAACAGGWACAGGATGAACWA
C15b	primer	TCTATACTATAATCAAAATAAATGTTGATA	CATAGTAGTGGGAACAGGWACAGGATGAACWA
C16b	primer	TCTAGCGACTAATCAAAATAAATGTTGATA	CATAGTAGTGGGAACAGGWACAGGATGAACWA
C17b	primer	TCGCACTAGTAATCAAAATAAATGTTGATA	CATAGTAGTGGGAACAGGWACAGGATGAACWA
C18b	primer	TCGATCACGTAATCAAAATAAATGTTGATA	CATAGTAGTGGGAACAGGWACAGGATGAACWA
C19b	primer	ACTAGCAGTAAATCAAAATAAATGTTGATA	CGAGAGATACGGAACAGGWACAGGATGAACWA
C20b	primer	TAGTGTAGATAATCAAAATAAATGTTGATA	CGAGAGATACGGAACAGGWACAGGATGAACWA
C21b	primer	TACGCTGTCTAATCAAAATAAATGTTGATA	CGAGAGATACGGAACAGGWACAGGATGAACWA
C22b	primer	TACAGATCGTAATCAAAATAAATGTTGATA	CGAGAGATACGGAACAGGWACAGGATGAACWA
C23b	primer	TACACGTGATAATCAAAATAAATGTTGATA	CGAGAGATACGGAACAGGWACAGGATGAACWA
C24b	primer	TACACACACTAATCAAAATAAATGTTGATA	CGAGAGATACGGAACAGGWACAGGATGAACWA
C25b	primer	CGACGTGACTAATCAAAATAAATGTTGATA	CGAGAGATACGGAACAGGWACAGGATGAACWA
C26b	primer	CAGTAGACGTAATCAAAATAAATGTTGATA	CGAGAGATACGGAACAGGWACAGGATGAACWA
C27b	primer	CACGCTACGTAATCAAAATAAATGTTGATA	CGAGAGATACGGAACAGGWACAGGATGAACWA
C28b	primer	ATAGAGTACTAATCAAAATAAATGTTGATA	CGAGAGATACGGAACAGGWACAGGATGAACWA
C29b	primer	AGTACGCTATAATCAAAATAAATGTTGATA	CGAGAGATACGGAACAGGWACAGGATGAACWA
C30b	primer	ACGCGATCGAAATCAAAATAAATGTTGATA	CGAGAGATACGGAACAGGWACAGGATGAACWA
C31b	primer	AGCGTCGTCTAATCAAAATAAATGTTGATA	CGAGAGATACGGAACAGGWACAGGATGAACWA
C32b	primer	AGACTATACTAATCAAAATAAATGTTGATA	CGAGAGATACGGAACAGGWACAGGATGAACWA
C33b	primer	ACTGTACAGTAATCAAAATAAATGTTGATA	CGAGAGATACGGAACAGGWACAGGATGAACWA
C36b	primer	ACAGTATATAAATCAAAATAAATGTTGATA	CGAGAGATACGGAACAGGWACAGGATGAACWA
C37b	primer	TGTGAGTAGTAATCAAAATAAATGTTGATA	CGAGAGATACGGAACAGGWACAGGATGAACWA
C39b	primer	TCTATACTATAATCAAAATAAATGTTGATA	CGAGAGATACGGAACAGGWACAGGATGAACWA
C40b	primer	TCTAGCGACTAATCAAAATAAATGTTGATA	CGAGAGATACGGAACAGGWACAGGATGAACWA
C42b	primer	TCGATCACGTAATCAAAATAAATGTTGATA	CGAGAGATACGGAACAGGWACAGGATGAACWA
C43b	primer	TAGTGTAGATAATCAAAATAAATGTTGATA	ATACGACGTAGGAACAGGWACAGGATGAACWA
C44b	primer	TACGCTGTCTAATCAAAATAAATGTTGATA	ATACGACGTAGGAACAGGWACAGGATGAACWA
C45b	primer	TACAGATCGTAATCAAAATAAATGTTGATA	ATACGACGTAGGAACAGGWACAGGATGAACWA
C46b	primer	TACACGTGATAATCAAAATAAATGTTGATA	ATACGACGTAGGAACAGGWACAGGATGAACWA
C47b	primer	TACACACACTAATCAAAATAAATGTTGATA	ATACGACGTAGGAACAGGWACAGGATGAACWA
C48b	primer	CGACGTGACTAATCAAAATAAATGTTGATA	ATACGACGTAGGAACAGGWACAGGATGAACWA
C49b	primer	CAGTAGACGTAATCAAAATAAATGTTGATA	ATACGACGTAGGAACAGGWACAGGATGAACWA
C50b	primer	CACGCTACGTAATCAAAATAAATGTTGATA	ATACGACGTAGGAACAGGWACAGGATGAACWA
C51b	primer	ATAGAGTACTAATCAAAATAAATGTTGATA	ATACGACGTAGGAACAGGWACAGGATGAACWA
C52b	primer	AGTACGCTATAATCAAAATAAATGTTGATA	ATACGACGTAGGAACAGGWACAGGATGAACWA
C53b	primer	ACGCGATCGAAATCAAAATAAATGTTGATA	ATACGACGTAGGAACAGGWACAGGATGAACWA
C54b	primer	AGCGTCGTCTAATCAAAATAAATGTTGATA	ATACGACGTAGGAACAGGWACAGGATGAACWA
C55b	primer	AGACTATACTAATCAAAATAAATGTTGATA	ATACGACGTAGGAACAGGWACAGGATGAACWA
C56b	primer	ACTGTACAGTAATCAAAATAAATGTTGATA	ATACGACGTAGGAACAGGWACAGGATGAACWA
C57b	primer	ACTACTATGTAATCAAAATAAATGTTGATA	ATACGACGTAGGAACAGGWACAGGATGAACWA
C59b	primer	ACAGTATATAAATCAAAATAAATGTTGATA	ATACGACGTAGGAACAGGWACAGGATGAACWA
C60b	primer	TGTGAGTAGTAATCAAAATAAATGTTGATA	ATACGACGTAGGAACAGGWACAGGATGAACWA
C61b	primer	TGACGTATGTAATCAAAATAAATGTTGATA	ATACGACGTAGGAACAGGWACAGGATGAACWA
C62b	primer	TCTATACTATAATCAAAATAAATGTTGATA	ATACGACGTAGGAACAGGWACAGGATGAACWA
C63b	primer	TCTAGCGACTAATCAAAATAAATGTTGATA	ATACGACGTAGGAACAGGWACAGGATGAACWA
C64b	primer	TCGCACTAGTAATCAAAATAAATGTTGATA	ATACGACGTAGGAACAGGWACAGGATGAACWA
C65b	primer	TCGATCACGTAATCAAAATAAATGTTGATA	ATACGACGTAGGAACAGGWACAGGATGAACWA
C66b	primer	ACTAGCAGTAAATCAAAATAAATGTTGATA	TCACGTACTAGGAACAGGWACAGGATGAACWA
C67b	primer	TAGTGTAGATAATCAAAATAAATGTTGATA	TCACGTACTAGGAACAGGWACAGGATGAACWA
C68b	primer	TACGCTGTCTAATCAAAATAAATGTTGATA	TCACGTACTAGGAACAGGWACAGGATGAACWA
C69b	primer	TACAGATCGTAATCAAAATAAATGTTGATA	TCACGTACTAGGAACAGGWACAGGATGAACWA
C70b	primer	TACACGTGATAATCAAAATAAATGTTGATA	TCACGTACTAGGAACAGGWACAGGATGAACWA
C71b	primer	TACACACACTAATCAAAATAAATGTTGATA	TCACGTACTAGGAACAGGWACAGGATGAACWA
C72b	primer	CGACGTGACTAATCAAAATAAATGTTGATA	TCACGTACTAGGAACAGGWACAGGATGAACWA
C73b	primer	CAGTAGACGTAATCAAAATAAATGTTGATA	TCACGTACTAGGAACAGGWACAGGATGAACWA
C74b	primer	CACGCTACGTAATCAAAATAAATGTTGATA	TCACGTACTAGGAACAGGWACAGGATGAACWA
C75b	primer	ATAGAGTACTAATCAAAATAAATGTTGATA	TCACGTACTAGGAACAGGWACAGGATGAACWA
C76b	primer	AGTACGCTATAATCAAAATAAATGTTGATA	TCACGTACTAGGAACAGGWACAGGATGAACWA
C77b	primer	ACGCGATCGAAATCAAAATAAATGTTGATA	TCACGTACTAGGAACAGGWACAGGATGAACWA
C78b	primer	AGCGTCGTCTAATCAAAATAAATGTTGATA	TCACGTACTAGGAACAGGWACAGGATGAACWA
C79b	primer	AGACTATACTAATCAAAATAAATGTTGATA	TCACGTACTAGGAACAGGWACAGGATGAACWA
C80b	primer	ACTGTACAGTAATCAAAATAAATGTTGATA	TCACGTACTAGGAACAGGWACAGGATGAACWA
C81b	primer	ACTACTATGTAATCAAAATAAATGTTGATA	TCACGTACTAGGAACAGGWACAGGATGAACWA
C83b	primer	ACAGTATATAAATCAAAATAAATGTTGATA	TCACGTACTAGGAACAGGWACAGGATGAACWA
C84b	primer	TGTGAGTAGTAATCAAAATAAATGTTGATA	TCACGTACTAGGAACAGGWACAGGATGAACWA
C85b	primer	TGACGTATGTAATCAAAATAAATGTTGATA	TCACGTACTAGGAACAGGWACAGGATGAACWA
C86b	primer	TCTATACTATAATCAAAATAAATGTTGATA	TCACGTACTAGGAACAGGWACAGGATGAACWA
C87b	primer	TCTAGCGACTAATCAAAATAAATGTTGATA	TCACGTACTAGGAACAGGWACAGGATGAACWA
C88b	primer	TCGCACTAGTAATCAAAATAAATGTTGATA	TCACGTACTAGGAACAGGWACAGGATGAACWA
C89b	primer	TCGATCACGTAATCAAAATAAATGTTGATA	TCACGTACTAGGAACAGGWACAGGATGAACWA
C90b	primer	ACTAGCAGTAAATCAAAATAAATGTTGATA	CGTCTAGTACGGAACAGGWACAGGATGAACWA
C91b	primer	TAGTGTAGATAATCAAAATAAATGTTGATA	CGTCTAGTACGGAACAGGWACAGGATGAACWA
C92b	primer	TACGCTGTCTAATCAAAATAAATGTTGATA	CGTCTAGTACGGAACAGGWACAGGATGAACWA
C93b	primer	TACAGATCGTAATCAAAATAAATGTTGATA	CGTCTAGTACGGAACAGGWACAGGATGAACWA
C94b	primer	TACACGTGATAATCAAAATAAATGTTGATA	CGTCTAGTACGGAACAGGWACAGGATGAACWA
C95b	primer	TACACACACTAATCAAAATAAATGTTGATA	CGTCTAGTACGGAACAGGWACAGGATGAACWA
C96b	primer	CGACGTGACTAATCAAAATAAATGTTGATA	CGTCTAGTACGGAACAGGWACAGGATGAACWA
D01b	primer	CAGTAGACGTAATCAAAATAAATGTTGATA	CGTCTAGTACGGAACAGGWACAGGATGAACWA
D02b	primer	CACGCTACGTAATCAAAATAAATGTTGATA	CGTCTAGTACGGAACAGGWACAGGATGAACWA
D03b	primer	ATAGAGTACTAATCAAAATAAATGTTGATA	CGTCTAGTACGGAACAGGWACAGGATGAACWA
D04b	primer	AGTACGCTATAATCAAAATAAATGTTGATA	CGTCTAGTACGGAACAGGWACAGGATGAACWA
D05b	primer	ACGCGATCGAAATCAAAATAAATGTTGATA	CGTCTAGTACGGAACAGGWACAGGATGAACWA
D06b	primer	AGCGTCGTCTAATCAAAATAAATGTTGATA	CGTCTAGTACGGAACAGGWACAGGATGAACWA
D07b	primer	AGACTATACTAATCAAAATAAATGTTGATA	CGTCTAGTACGGAACAGGWACAGGATGAACWA
D08b	primer	ACTGTACAGTAATCAAAATAAATGTTGATA	CGTCTAGTACGGAACAGGWACAGGATGAACWA
D09b	primer	ACTACTATGTAATCAAAATAAATGTTGATA	CGTCTAGTACGGAACAGGWACAGGATGAACWA
D11b	primer	ACAGTATATAAATCAAAATAAATGTTGATA	CGTCTAGTACGGAACAGGWACAGGATGAACWA
D12b	primer	TGTGAGTAGTAATCAAAATAAATGTTGATA	CGTCTAGTACGGAACAGGWACAGGATGAACWA
D13b	primer	TGACGTATGTAATCAAAATAAATGTTGATA	CGTCTAGTACGGAACAGGWACAGGATGAACWA
D14b	primer	TCTATACTATAATCAAAATAAATGTTGATA	CGTCTAGTACGGAACAGGWACAGGATGAACWA
D15b	primer	TCTAGCGACTAATCAAAATAAATGTTGATA	CGTCTAGTACGGAACAGGWACAGGATGAACWA
D16b	primer	TCGCACTAGTAATCAAAATAAATGTTGATA	CGTCTAGTACGGAACAGGWACAGGATGAACWA
D17b	primer	TCGATCACGTAATCAAAATAAATGTTGATA	CGTCTAGTACGGAACAGGWACAGGATGAACWA
D18b	primer	ACTAGCAGTAAATCAAAATAAATGTTGATA	TCTACGTAGCGGAACAGGWACAGGATGAACWA
D19b	primer	TAGTGTAGATAATCAAAATAAATGTTGATA	TCTACGTAGCGGAACAGGWACAGGATGAACWA
D20b	primer	TACGCTGTCTAATCAAAATAAATGTTGATA	TCTACGTAGCGGAACAGGWACAGGATGAACWA
D21b	primer	TACAGATCGTAATCAAAATAAATGTTGATA	TCTACGTAGCGGAACAGGWACAGGATGAACWA
D22b	primer	TACACGTGATAATCAAAATAAATGTTGATA	TCTACGTAGCGGAACAGGWACAGGATGAACWA
D23b	primer	TACACACACTAATCAAAATAAATGTTGATA	TCTACGTAGCGGAACAGGWACAGGATGAACWA
D24b	primer	CGACGTGACTAATCAAAATAAATGTTGATA	TCTACGTAGCGGAACAGGWACAGGATGAACWA
D25b	primer	CAGTAGACGTAATCAAAATAAATGTTGATA	TCTACGTAGCGGAACAGGWACAGGATGAACWA
D26b	primer	CACGCTACGTAATCAAAATAAATGTTGATA	TCTACGTAGCGGAACAGGWACAGGATGAACWA
D27b	primer	ATAGAGTACTAATCAAAATAAATGTTGATA	TCTACGTAGCGGAACAGGWACAGGATGAACWA
D28b	primer	AGTACGCTATAATCAAAATAAATGTTGATA	TCTACGTAGCGGAACAGGWACAGGATGAACWA
D29b	primer	ACGCGATCGAAATCAAAATAAATGTTGATA	TCTACGTAGCGGAACAGGWACAGGATGAACWA
D30b	primer	AGCGTCGTCTAATCAAAATAAATGTTGATA	TCTACGTAGCGGAACAGGWACAGGATGAACWA
D31b	primer	AGACTATACTAATCAAAATAAATGTTGATA	TCTACGTAGCGGAACAGGWACAGGATGAACWA
D32b	primer	ACTGTACAGTAATCAAAATAAATGTTGATA	TCTACGTAGCGGAACAGGWACAGGATGAACWA
D34b	primer	ACGCGAGTATAATCAAAATAAATGTTGATA	TCTACGTAGCGGAACAGGWACAGGATGAACWA
D35b	primer	ACAGTATATAAATCAAAATAAATGTTGATA	TCTACGTAGCGGAACAGGWACAGGATGAACWA
D36b	primer	TGTGAGTAGTAATCAAAATAAATGTTGATA	TCTACGTAGCGGAACAGGWACAGGATGAACWA
D37b	primer	TGACGTATGTAATCAAAATAAATGTTGATA	TCTACGTAGCGGAACAGGWACAGGATGAACWA
D38b	primer	TCTATACTATAATCAAAATAAATGTTGATA	TCTACGTAGCGGAACAGGWACAGGATGAACWA
D39b	primer	TCTAGCGACTAATCAAAATAAATGTTGATA	TCTACGTAGCGGAACAGGWACAGGATGAACWA
D40b	primer	TCGCACTAGTAATCAAAATAAATGTTGATA	TCTACGTAGCGGAACAGGWACAGGATGAACWA
D41b	primer	TCGATCACGTAATCAAAATAAATGTTGATA	TCTACGTAGCGGAACAGGWACAGGATGAACWA
D42b	primer	ACTAGCAGTAAATCAAAATAAATGTTGATA	TGTACTACTCGGAACAGGWACAGGATGAACWA
D43b	primer	TAGTGTAGATAATCAAAATAAATGTTGATA	TGTACTACTCGGAACAGGWACAGGATGAACWA
D44b	primer	TACGCTGTCTAATCAAAATAAATGTTGATA	TGTACTACTCGGAACAGGWACAGGATGAACWA
D46b	primer	TACACGTGATAATCAAAATAAATGTTGATA	TGTACTACTCGGAACAGGWACAGGATGAACWA
D47b	primer	TACACACACTAATCAAAATAAATGTTGATA	TGTACTACTCGGAACAGGWACAGGATGAACWA
D48b	primer	CGACGTGACTAATCAAAATAAATGTTGATA	TGTACTACTCGGAACAGGWACAGGATGAACWA
D49b	primer	CAGTAGACGTAATCAAAATAAATGTTGATA	TGTACTACTCGGAACAGGWACAGGATGAACWA
D50b	primer	CACGCTACGTAATCAAAATAAATGTTGATA	TGTACTACTCGGAACAGGWACAGGATGAACWA
D51b	primer	ATAGAGTACTAATCAAAATAAATGTTGATA	TGTACTACTCGGAACAGGWACAGGATGAACWA
D52b	primer	AGTACGCTATAATCAAAATAAATGTTGATA	TGTACTACTCGGAACAGGWACAGGATGAACWA
D53b	primer	ACGCGATCGAAATCAAAATAAATGTTGATA	TGTACTACTCGGAACAGGWACAGGATGAACWA
D54b	primer	AGCGTCGTCTAATCAAAATAAATGTTGATA	TGTACTACTCGGAACAGGWACAGGATGAACWA
D55b	primer	AGACTATACTAATCAAAATAAATGTTGATA	TGTACTACTCGGAACAGGWACAGGATGAACWA
D56b	primer	ACTGTACAGTAATCAAAATAAATGTTGATA	TGTACTACTCGGAACAGGWACAGGATGAACWA
D57b	primer	ACTACTATGTAATCAAAATAAATGTTGATA	TGTACTACTCGGAACAGGWACAGGATGAACWA
D58b	primer	ACGCGAGTATAATCAAAATAAATGTTGATA	TGTACTACTCGGAACAGGWACAGGATGAACWA
D59b	primer	ACAGTATATAAATCAAAATAAATGTTGATA	TGTACTACTCGGAACAGGWACAGGATGAACWA
D60b	primer	TGTGAGTAGTAATCAAAATAAATGTTGATA	TGTACTACTCGGAACAGGWACAGGATGAACWA
D61b	primer	TGACGTATGTAATCAAAATAAATGTTGATA	TGTACTACTCGGAACAGGWACAGGATGAACWA
D62b	primer	TCTATACTATAATCAAAATAAATGTTGATA	TGTACTACTCGGAACAGGWACAGGATGAACWA
D63b	primer	TCTAGCGACTAATCAAAATAAATGTTGATA	TGTACTACTCGGAACAGGWACAGGATGAACWA
D64b	primer	TCGCACTAGTAATCAAAATAAATGTTGATA	TGTACTACTCGGAACAGGWACAGGATGAACWA
D65b	primer	TCGATCACGTAATCAAAATAAATGTTGATA	TGTACTACTCGGAACAGGWACAGGATGAACWA
D67b	primer	TAGTGTAGATAATCAAAATAAATGTTGATA	ACGACTACAGGGAACAGGWACAGGATGAACWA
D68b	primer	TACGCTGTCTAATCAAAATAAATGTTGATA	ACGACTACAGGGAACAGGWACAGGATGAACWA
D69b	primer	TACAGATCGTAATCAAAATAAATGTTGATA	ACGACTACAGGGAACAGGWACAGGATGAACWA
D70b	primer	TACACGTGATAATCAAAATAAATGTTGATA	ACGACTACAGGGAACAGGWACAGGATGAACWA
D71b	primer	TACACACACTAATCAAAATAAATGTTGATA	ACGACTACAGGGAACAGGWACAGGATGAACWA
D72b	primer	CGACGTGACTAATCAAAATAAATGTTGATA	ACGACTACAGGGAACAGGWACAGGATGAACWA
D74b	primer	CACGCTACGTAATCAAAATAAATGTTGATA	ACGACTACAGGGAACAGGWACAGGATGAACWA
D75b	primer	ATAGAGTACTAATCAAAATAAATGTTGATA	ACGACTACAGGGAACAGGWACAGGATGAACWA
D76b	primer	AGTACGCTATAATCAAAATAAATGTTGATA	ACGACTACAGGGAACAGGWACAGGATGAACWA
D77b	primer	ACGCGATCGAAATCAAAATAAATGTTGATA	ACGACTACAGGGAACAGGWACAGGATGAACWA
D78b	primer	AGCGTCGTCTAATCAAAATAAATGTTGATA	ACGACTACAGGGAACAGGWACAGGATGAACWA
D79b	primer	AGACTATACTAATCAAAATAAATGTTGATA	ACGACTACAGGGAACAGGWACAGGATGAACWA
D80b	primer	ACTGTACAGTAATCAAAATAAATGTTGATA	ACGACTACAGGGAACAGGWACAGGATGAACWA
D81b	primer	ACTACTATGTAATCAAAATAAATGTTGATA	ACGACTACAGGGAACAGGWACAGGATGAACWA
D82b	primer	ACGCGAGTATAATCAAAATAAATGTTGATA	ACGACTACAGGGAACAGGWACAGGATGAACWA
D83b	primer	ACAGTATATAAATCAAAATAAATGTTGATA	ACGACTACAGGGAACAGGWACAGGATGAACWA
D84b	primer	TGTGAGTAGTAATCAAAATAAATGTTGATA	ACGACTACAGGGAACAGGWACAGGATGAACWA
D85b	primer	TGACGTATGTAATCAAAATAAATGTTGATA	ACGACTACAGGGAACAGGWACAGGATGAACWA
D86b	primer	TCTATACTATAATCAAAATAAATGTTGATA	ACGACTACAGGGAACAGGWACAGGATGAACWA
D87b	primer	TCTAGCGACTAATCAAAATAAATGTTGATA	ACGACTACAGGGAACAGGWACAGGATGAACWA
D88b	primer	TCGCACTAGTAATCAAAATAAATGTTGATA	ACGACTACAGGGAACAGGWACAGGATGAACWA
D89b	primer	TCGATCACGTAATCAAAATAAATGTTGATA	ACGACTACAGGGAACAGGWACAGGATGAACWA
D90b	primer	ACTAGCAGTAAATCAAAATAAATGTTGATA	CGTAGACTAGGGAACAGGWACAGGATGAACWA
D91b	primer	TAGTGTAGATAATCAAAATAAATGTTGATA	CGTAGACTAGGGAACAGGWACAGGATGAACWA
D92b	primer	TACGCTGTCTAATCAAAATAAATGTTGATA	CGTAGACTAGGGAACAGGWACAGGATGAACWA
D93b	primer	TACAGATCGTAATCAAAATAAATGTTGATA	CGTAGACTAGGGAACAGGWACAGGATGAACWA
D95b	primer	TACACACACTAATCAAAATAAATGTTGATA	CGTAGACTAGGGAACAGGWACAGGATGAACWA
D96b	primer	CGACGTGACTAATCAAAATAAATGTTGATA	CGTAGACTAGGGAACAGGWACAGGATGAACWA
E01b	primer	CAGTAGACGTAATCAAAATAAATGTTGATA	CGTAGACTAGGGAACAGGWACAGGATGAACWA
E02b	primer	CACGCTACGTAATCAAAATAAATGTTGATA	CGTAGACTAGGGAACAGGWACAGGATGAACWA
E03b	primer	ATAGAGTACTAATCAAAATAAATGTTGATA	CGTAGACTAGGGAACAGGWACAGGATGAACWA
E04b	primer	AGTACGCTATAATCAAAATAAATGTTGATA	CGTAGACTAGGGAACAGGWACAGGATGAACWA
E05b	primer	ACGCGATCGAAATCAAAATAAATGTTGATA	CGTAGACTAGGGAACAGGWACAGGATGAACWA
E06b	primer	AGCGTCGTCTAATCAAAATAAATGTTGATA	CGTAGACTAGGGAACAGGWACAGGATGAACWA
E07b	primer	AGACTATACTAATCAAAATAAATGTTGATA	CGTAGACTAGGGAACAGGWACAGGATGAACWA
E08b	primer	ACTGTACAGTAATCAAAATAAATGTTGATA	CGTAGACTAGGGAACAGGWACAGGATGAACWA
E09b	primer	ACTACTATGTAATCAAAATAAATGTTGATA	CGTAGACTAGGGAACAGGWACAGGATGAACWA
E10b	primer	ACGCGAGTATAATCAAAATAAATGTTGATA	CGTAGACTAGGGAACAGGWACAGGATGAACWA
E11b	primer	ACAGTATATAAATCAAAATAAATGTTGATA	CGTAGACTAGGGAACAGGWACAGGATGAACWA
E12b	primer	TGTGAGTAGTAATCAAAATAAATGTTGATA	CGTAGACTAGGGAACAGGWACAGGATGAACWA
E13b	primer	TGACGTATGTAATCAAAATAAATGTTGATA	CGTAGACTAGGGAACAGGWACAGGATGAACWA
E14b	primer	TCTATACTATAATCAAAATAAATGTTGATA	CGTAGACTAGGGAACAGGWACAGGATGAACWA
E16b	primer	TCGCACTAGTAATCAAAATAAATGTTGATA	CGTAGACTAGGGAACAGGWACAGGATGAACWA
E17b	primer	TCGATCACGTAATCAAAATAAATGTTGATA	CGTAGACTAGGGAACAGGWACAGGATGAACWA
E18b	primer	ACTAGCAGTAAATCAAAATAAATGTTGATA	TACGAGTATGGGAACAGGWACAGGATGAACWA
E19b	primer	TAGTGTAGATAATCAAAATAAATGTTGATA	TACGAGTATGGGAACAGGWACAGGATGAACWA
E20b	primer	TACGCTGTCTAATCAAAATAAATGTTGATA	TACGAGTATGGGAACAGGWACAGGATGAACWA
E21b	primer	TACAGATCGTAATCAAAATAAATGTTGATA	TACGAGTATGGGAACAGGWACAGGATGAACWA
E22b	primer	TACACGTGATAATCAAAATAAATGTTGATA	TACGAGTATGGGAACAGGWACAGGATGAACWA
E23b	primer	TACACACACTAATCAAAATAAATGTTGATA	TACGAGTATGGGAACAGGWACAGGATGAACWA
E24b	primer	CGACGTGACTAATCAAAATAAATGTTGATA	TACGAGTATGGGAACAGGWACAGGATGAACWA
E25b	primer	CAGTAGACGTAATCAAAATAAATGTTGATA	TACGAGTATGGGAACAGGWACAGGATGAACWA
E26b	primer	CACGCTACGTAATCAAAATAAATGTTGATA	TACGAGTATGGGAACAGGWACAGGATGAACWA
E27b	primer	ATAGAGTACTAATCAAAATAAATGTTGATA	TACGAGTATGGGAACAGGWACAGGATGAACWA
E28b	primer	AGTACGCTATAATCAAAATAAATGTTGATA	TACGAGTATGGGAACAGGWACAGGATGAACWA
E29b	primer	ACGCGATCGAAATCAAAATAAATGTTGATA	TACGAGTATGGGAACAGGWACAGGATGAACWA
E30b	primer	AGCGTCGTCTAATCAAAATAAATGTTGATA	TACGAGTATGGGAACAGGWACAGGATGAACWA
E31b	primer	AGACTATACTAATCAAAATAAATGTTGATA	TACGAGTATGGGAACAGGWACAGGATGAACWA
E32b	primer	ACTGTACAGTAATCAAAATAAATGTTGATA	TACGAGTATGGGAACAGGWACAGGATGAACWA
E33b	primer	ACTACTATGTAATCAAAATAAATGTTGATA	TACGAGTATGGGAACAGGWACAGGATGAACWA
E35b	primer	ACAGTATATAAATCAAAATAAATGTTGATA	TACGAGTATGGGAACAGGWACAGGATGAACWA
E36b	primer	TGTGAGTAGTAATCAAAATAAATGTTGATA	TACGAGTATGGGAACAGGWACAGGATGAACWA
E37b	primer	TGACGTATGTAATCAAAATAAATGTTGATA	TACGAGTATGGGAACAGGWACAGGATGAACWA
E38b	primer	TCTATACTATAATCAAAATAAATGTTGATA	TACGAGTATGGGAACAGGWACAGGATGAACWA
E39b	primer	TCTAGCGACTAATCAAAATAAATGTTGATA	TACGAGTATGGGAACAGGWACAGGATGAACWA
E40b	primer	TCGCACTAGTAATCAAAATAAATGTTGATA	TACGAGTATGGGAACAGGWACAGGATGAACWA
E41b	primer	TCGATCACGTAATCAAAATAAATGTTGATA	TACGAGTATGGGAACAGGWACAGGATGAACWA
E42b	primer	ACTAGCAGTAAATCAAAATAAATGTTGATA	TACTCTCGTGGGAACAGGWACAGGATGAACWA
E43b	primer	TAGTGTAGATAATCAAAATAAATGTTGATA	TACTCTCGTGGGAACAGGWACAGGATGAACWA
E44b	primer	TACGCTGTCTAATCAAAATAAATGTTGATA	TACTCTCGTGGGAACAGGWACAGGATGAACWA
E45b	primer	TACAGATCGTAATCAAAATAAATGTTGATA	TACTCTCGTGGGAACAGGWACAGGATGAACWA
E46b	primer	TACACGTGATAATCAAAATAAATGTTGATA	TACTCTCGTGGGAACAGGWACAGGATGAACWA
E47b	primer	TACACACACTAATCAAAATAAATGTTGATA	TACTCTCGTGGGAACAGGWACAGGATGAACWA
E48b	primer	CGACGTGACTAATCAAAATAAATGTTGATA	TACTCTCGTGGGAACAGGWACAGGATGAACWA
E50b	primer	CACGCTACGTAATCAAAATAAATGTTGATA	TACTCTCGTGGGAACAGGWACAGGATGAACWA
E51b	primer	ATAGAGTACTAATCAAAATAAATGTTGATA	TACTCTCGTGGGAACAGGWACAGGATGAACWA
E52b	primer	AGTACGCTATAATCAAAATAAATGTTGATA	TACTCTCGTGGGAACAGGWACAGGATGAACWA
E53b	primer	ACGCGATCGAAATCAAAATAAATGTTGATA	TACTCTCGTGGGAACAGGWACAGGATGAACWA
E54b	primer	AGCGTCGTCTAATCAAAATAAATGTTGATA	TACTCTCGTGGGAACAGGWACAGGATGAACWA
E55b	primer	AGACTATACTAATCAAAATAAATGTTGATA	TACTCTCGTGGGAACAGGWACAGGATGAACWA
E56b	primer	ACTGTACAGTAATCAAAATAAATGTTGATA	TACTCTCGTGGGAACAGGWACAGGATGAACWA
E57b	primer	ACTACTATGTAATCAAAATAAATGTTGATA	TACTCTCGTGGGAACAGGWACAGGATGAACWA
E58b	primer	ACGCGAGTATAATCAAAATAAATGTTGATA	TACTCTCGTGGGAACAGGWACAGGATGAACWA
E59b	primer	ACAGTATATAAATCAAAATAAATGTTGATA	TACTCTCGTGGGAACAGGWACAGGATGAACWA
E60b	primer	TGTGAGTAGTAATCAAAATAAATGTTGATA	TACTCTCGTGGGAACAGGWACAGGATGAACWA
E61b	primer	TGACGTATGTAATCAAAATAAATGTTGATA	TACTCTCGTGGGAACAGGWACAGGATGAACWA
E62b	primer	TCTATACTATAATCAAAATAAATGTTGATA	TACTCTCGTGGGAACAGGWACAGGATGAACWA
E63b	primer	TCTAGCGACTAATCAAAATAAATGTTGATA	TACTCTCGTGGGAACAGGWACAGGATGAACWA
E65b	primer	TCGATCACGTAATCAAAATAAATGTTGATA	TACTCTCGTGGGAACAGGWACAGGATGAACWA
E66b	primer	ACTAGCAGTAAATCAAAATAAATGTTGATA	TAGAGACGAGGGAACAGGWACAGGATGAACWA
E67b	primer	TAGTGTAGATAATCAAAATAAATGTTGATA	TAGAGACGAGGGAACAGGWACAGGATGAACWA
E68b	primer	TACGCTGTCTAATCAAAATAAATGTTGATA	TAGAGACGAGGGAACAGGWACAGGATGAACWA
E69b	primer	TACAGATCGTAATCAAAATAAATGTTGATA	TAGAGACGAGGGAACAGGWACAGGATGAACWA
E70b	primer	TACACGTGATAATCAAAATAAATGTTGATA	TAGAGACGAGGGAACAGGWACAGGATGAACWA
E71b	primer	TACACACACTAATCAAAATAAATGTTGATA	TAGAGACGAGGGAACAGGWACAGGATGAACWA
E72b	primer	CGACGTGACTAATCAAAATAAATGTTGATA	TAGAGACGAGGGAACAGGWACAGGATGAACWA
E73b	primer	CAGTAGACGTAATCAAAATAAATGTTGATA	TAGAGACGAGGGAACAGGWACAGGATGAACWA
E74b	primer	CACGCTACGTAATCAAAATAAATGTTGATA	TAGAGACGAGGGAACAGGWACAGGATGAACWA
E75b	primer	ATAGAGTACTAATCAAAATAAATGTTGATA	TAGAGACGAGGGAACAGGWACAGGATGAACWA
E76b	primer	AGTACGCTATAATCAAAATAAATGTTGATA	TAGAGACGAGGGAACAGGWACAGGATGAACWA
E77b	primer	ACGCGATCGAAATCAAAATAAATGTTGATA	TAGAGACGAGGGAACAGGWACAGGATGAACWA
E78b	primer	AGCGTCGTCTAATCAAAATAAATGTTGATA	TAGAGACGAGGGAACAGGWACAGGATGAACWA
E79b	primer	AGACTATACTAATCAAAATAAATGTTGATA	TAGAGACGAGGGAACAGGWACAGGATGAACWA
E80b	primer	ACTGTACAGTAATCAAAATAAATGTTGATA	TAGAGACGAGGGAACAGGWACAGGATGAACWA
E81b	primer	ACTACTATGTAATCAAAATAAATGTTGATA	TAGAGACGAGGGAACAGGWACAGGATGAACWA
E83b	primer	ACAGTATATAAATCAAAATAAATGTTGATA	TAGAGACGAGGGAACAGGWACAGGATGAACWA
E84b	primer	TGTGAGTAGTAATCAAAATAAATGTTGATA	TAGAGACGAGGGAACAGGWACAGGATGAACWA
E85b	primer	TGACGTATGTAATCAAAATAAATGTTGATA	TAGAGACGAGGGAACAGGWACAGGATGAACWA
E86b	primer	TCTATACTATAATCAAAATAAATGTTGATA	TAGAGACGAGGGAACAGGWACAGGATGAACWA
E87b	primer	TCTAGCGACTAATCAAAATAAATGTTGATA	TAGAGACGAGGGAACAGGWACAGGATGAACWA
E88b	primer	TCGCACTAGTAATCAAAATAAATGTTGATA	TAGAGACGAGGGAACAGGWACAGGATGAACWA
E89b	primer	TCGATCACGTAATCAAAATAAATGTTGATA	TAGAGACGAGGGAACAGGWACAGGATGAACWA
E90b	primer	ACTAGCAGTAAATCAAAATAAATGTTGATA	TCGTCGCTCGGGAACAGGWACAGGATGAACWA
E91b	primer	TAGTGTAGATAATCAAAATAAATGTTGATA	TCGTCGCTCGGGAACAGGWACAGGATGAACWA
E92b	primer	TACGCTGTCTAATCAAAATAAATGTTGATA	TCGTCGCTCGGGAACAGGWACAGGATGAACWA
E93b	primer	TACAGATCGTAATCAAAATAAATGTTGATA	TCGTCGCTCGGGAACAGGWACAGGATGAACWA
E94b	primer	TACACGTGATAATCAAAATAAATGTTGATA	TCGTCGCTCGGGAACAGGWACAGGATGAACWA
E95b	primer	TACACACACTAATCAAAATAAATGTTGATA	TCGTCGCTCGGGAACAGGWACAGGATGAACWA
E96b	primer	CGACGTGACTAATCAAAATAAATGTTGATA	TCGTCGCTCGGGAACAGGWACAGGATGAACWA
F01b	primer	CAGTAGACGTAATCAAAATAAATGTTGATA	TCGTCGCTCGGGAACAGGWACAGGATGAACWA
F02b	primer	CACGCTACGTAATCAAAATAAATGTTGATA	TCGTCGCTCGGGAACAGGWACAGGATGAACWA
F03b	primer	ATAGAGTACTAATCAAAATAAATGTTGATA	TCGTCGCTCGGGAACAGGWACAGGATGAACWA
F04b	primer	AGTACGCTATAATCAAAATAAATGTTGATA	TCGTCGCTCGGGAACAGGWACAGGATGAACWA
F05b	primer	ACGCGATCGAAATCAAAATAAATGTTGATA	TCGTCGCTCGGGAACAGGWACAGGATGAACWA
F06b	primer	AGCGTCGTCTAATCAAAATAAATGTTGATA	TCGTCGCTCGGGAACAGGWACAGGATGAACWA
F07b	primer	AGACTATACTAATCAAAATAAATGTTGATA	TCGTCGCTCGGGAACAGGWACAGGATGAACWA
F08b	primer	ACTGTACAGTAATCAAAATAAATGTTGATA	TCGTCGCTCGGGAACAGGWACAGGATGAACWA
F11b	primer	ACAGTATATAAATCAAAATAAATGTTGATA	TCGTCGCTCGGGAACAGGWACAGGATGAACWA
F12b	primer	TGTGAGTAGTAATCAAAATAAATGTTGATA	TCGTCGCTCGGGAACAGGWACAGGATGAACWA
F13b	primer	TGACGTATGTAATCAAAATAAATGTTGATA	TCGTCGCTCGGGAACAGGWACAGGATGAACWA
F14b	primer	TCTATACTATAATCAAAATAAATGTTGATA	TCGTCGCTCGGGAACAGGWACAGGATGAACWA
F15b	primer	TCTAGCGACTAATCAAAATAAATGTTGATA	TCGTCGCTCGGGAACAGGWACAGGATGAACWA
F16b	primer	TCGCACTAGTAATCAAAATAAATGTTGATA	TCGTCGCTCGGGAACAGGWACAGGATGAACWA
F17b	primer	TCGATCACGTAATCAAAATAAATGTTGATA	TCGTCGCTCGGGAACAGGWACAGGATGAACWA
F18b	primer	ACTAGCAGTAAATCAAAATAAATGTTGATA	ACATACGCGTGGAACAGGWACAGGATGAACWA
F19b	primer	TAGTGTAGATAATCAAAATAAATGTTGATA	ACATACGCGTGGAACAGGWACAGGATGAACWA
F20b	primer	TACGCTGTCTAATCAAAATAAATGTTGATA	ACATACGCGTGGAACAGGWACAGGATGAACWA
F21b	primer	TACAGATCGTAATCAAAATAAATGTTGATA	ACATACGCGTGGAACAGGWACAGGATGAACWA
F22b	primer	TACACGTGATAATCAAAATAAATGTTGATA	ACATACGCGTGGAACAGGWACAGGATGAACWA
F23b	primer	TACACACACTAATCAAAATAAATGTTGATA	ACATACGCGTGGAACAGGWACAGGATGAACWA
F24b	primer	CGACGTGACTAATCAAAATAAATGTTGATA	ACATACGCGTGGAACAGGWACAGGATGAACWA
F26b	primer	ATAGAGTACTAATCAAAATAAATGTTGATA	ACATACGCGTGGAACAGGWACAGGATGAACWA
F27b	primer	AGTACGCTATAATCAAAATAAATGTTGATA	ACATACGCGTGGAACAGGWACAGGATGAACWA
F28b	primer	ACGCGATCGAAATCAAAATAAATGTTGATA	ACATACGCGTGGAACAGGWACAGGATGAACWA
F29b	primer	AGACTATACTAATCAAAATAAATGTTGATA	ACATACGCGTGGAACAGGWACAGGATGAACWA
F30b	primer	ACTGTACAGTAATCAAAATAAATGTTGATA	ACATACGCGTGGAACAGGWACAGGATGAACWA
F31b	primer	ACTACTATGTAATCAAAATAAATGTTGATA	ACATACGCGTGGAACAGGWACAGGATGAACWA
F32b	primer	ACGCGAGTATAATCAAAATAAATGTTGATA	ACATACGCGTGGAACAGGWACAGGATGAACWA
F33b	primer	ACAGTATATAAATCAAAATAAATGTTGATA	ACATACGCGTGGAACAGGWACAGGATGAACWA
F34b	primer	TGTGAGTAGTAATCAAAATAAATGTTGATA	ACATACGCGTGGAACAGGWACAGGATGAACWA
F35b	primer	TGACGTATGTAATCAAAATAAATGTTGATA	ACATACGCGTGGAACAGGWACAGGATGAACWA
F36b	primer	TCTATACTATAATCAAAATAAATGTTGATA	ACATACGCGTGGAACAGGWACAGGATGAACWA
F37b	primer	TCTAGCGACTAATCAAAATAAATGTTGATA	ACATACGCGTGGAACAGGWACAGGATGAACWA
F39b	primer	TCGATCACGTAATCAAAATAAATGTTGATA	ACATACGCGTGGAACAGGWACAGGATGAACWA
