# Supplementary material for: Insights into aphid prey consumption by ladybirds: Optimising field sampling methods and primer design for high throughput sequencing
Source: PLoS One. 2020 Jul 1;15(7):e0235054. doi: 10.1371/journal.pone.0235054 (PMC7329105; doi:10.1371/journal.pone.0235054)
Supplement: S2 File — (TXT) [file pone.0235054.s013.txt]

A02a
A03a
A06a
A11a
A12a
A13a
A14a
A15a
A16a
A18a
A19a
A20a
A21a
A22a
A23a
A24a
A25a
A26a
A27a
A28a
A29a
A30a
A31a
A33a
A34a
A35a
A36a
A37a
A38a
A39a
A47a
A49a
A50a
A51a
A52a
A53a
A55a
A56a
A57a
A58a
A59a
A60a
A61a
A62a
A63a
A64a
A67a
A71a
A73a
A74a
A76a
A77a
A78a
A81a
A86a
A87a
A88a
A89a
A90a
A92a
A93a
A94a
A95a
A96a
B01a
B17a
B19a
B20a
B21a
B22a
B23a
B24a
B25a
B26a
B27a
B28a
B29a
B30a
B31a
B32a
B33a
B38a
B39a
B40a
B42a
B44a
B45a
B46a
B47a
B48a
B49a
B50a
B51a
B52a
B53a
B55a
B56a
B57a
B58a
B62a
B63a
B64a
B65a
B66a
B67a
B68a
B69a
B70a
B71a
B72a
B73a
B74a
B75a
B76a
B77a
B78a
B79a
B80a
B81a
B82a
B84a
B85a
B86a
B87a
B88a
B89a
B90a
B91a
B92a
B93a
B94a
B95a
B96a
C01a
C02a
C03a
C04a
C05a
C06a
C07a
C08a
C09a
C10a
C11a
C12a
C13a
C14a
C15a
C16a
C17a
C18a
C19a
C20a
C21a
C22a
C23a
C24a
C25a
C26a
C27a
C28a
C29a
C30a
C31a
C32a
C33a
C36a
C37a
C39a
C40a
C42a
C43a
C44a
C45a
C46a
C47a
C48a
C49a
C50a
C51a
C52a
C53a
C54a
C55a
C56a
C57a
C59a
C60a
C61a
C62a
C63a
C64a
C65a
C66a
C67a
C68a
C69a
C70a
C71a
C72a
C73a
C74a
C75a
C76a
C77a
C78a
C79a
C80a
C81a
C83a
C84a
C85a
C86a
C87a
C88a
C89a
C90a
C91a
C92a
C93a
C94a
C95a
C96a
D01a
D02a
D03a
D04a
D05a
D06a
D07a
D08a
D09a
D11a
D12a
D13a
D14a
D15a
D16a
D17a
D18a
D19a
D20a
D21a
D22a
D23a
D24a
D25a
D26a
D27a
D28a
D29a
D30a
D31a
D32a
D34a
D35a
D36a
D37a
D38a
D39a
D40a
D41a
D42a
D43a
D44a
D46a
D47a
D48a
D49a
D50a
D51a
D52a
D53a
D54a
D55a
D56a
D57a
D58a
D59a
D60a
D61a
D62a
D63a
D64a
D65a
D67a
D68a
D69a
D70a
D71a
D72a
D74a
D75a
D76a
D77a
D78a
D79a
D80a
D81a
D82a
D83a
D84a
D85a
D86a
D87a
D88a
D89a
D90a
D91a
D92a
D93a
D95a
D96a
E01a
E02a
E03a
E04a
E05a
E06a
E07a
E08a
E09a
E10a
E11a
E12a
E13a
E14a
E16a
E17a
E18a
E19a
E20a
E21a
E22a
E23a
E24a
E25a
E26a
E27a
E28a
E29a
E30a
E31a
E32a
E33a
E35a
E36a
E37a
E38a
E39a
E40a
E41a
E42a
E43a
E44a
E45a
E46a
E47a
E48a
E50a
E51a
E52a
E53a
E54a
E55a
E56a
E57a
E58a
E59a
E60a
E61a
E62a
E63a
E65a
E66a
E67a
E68a
E69a
E70a
E71a
E72a
E73a
E74a
E75a
E76a
E77a
E78a
E79a
E80a
E81a
E83a
E84a
E85a
E86a
E87a
E88a
E89a
E90a
E91a
E92a
E93a
E94a
E95a
E96a
F01a
F02a
F03a
F04a
F05a
F06a
F07a
F08a
F11a
F12a
F13a
F14a
F15a
F16a
F17a
F18a
F19a
F20a
F21a
F22a
F23a
F24a
F26a
F27a
F28a
F29a
F30a
F31a
F32a
F33a
F34a
F35a
F36a
F37a
F39a
A02b
A03b
A06b
A11b
A12b
A13b
A14b
A15b
A16b
A18b
A19b
A20b
A21b
A22b
A23b
A24b
A25b
A26b
A27b
A28b
A29b
A30b
A31b
A33b
A34b
A35b
A36b
A37b
A38b
A39b
A47b
A49b
A50b
A51b
A52b
A53b
A55b
A56b
A57b
A58b
A59b
A60b
A61b
A62b
A63b
A64b
A67b
A71b
A73b
A74b
A76b
A77b
A78b
A81b
A86b
A87b
A88b
A89b
A90b
A92b
A93b
A94b
A95b
A96b
B01b
B17b
B19b
B20b
B21b
B22b
B23b
B24b
B25b
B26b
B27b
B28b
B29b
B30b
B31b
B32b
B33b
B38b
B39b
B40b
B42b
B44b
B45b
B46b
B47b
B48b
B49b
B50b
B51b
B52b
B53b
B55b
B56b
B57b
B58b
B62b
B63b
B64b
B65b
B66b
B67b
B68b
B69b
B70b
B71b
B72b
B73b
B74b
B75b
B76b
B77b
B78b
B79b
B80b
B81b
B82b
B84b
B85b
B86b
B87b
B88b
B89b
B90b
B91b
B92b
B93b
B94b
B95b
B96b
C01b
C02b
C03b
C04b
C05b
C06b
C07b
C08b
C09b
C10b
C11b
C12b
C13b
C14b
C15b
C16b
C17b
C18b
C19b
C20b
C21b
C22b
C23b
C24b
C25b
C26b
C27b
C28b
C29b
C30b
C31b
C32b
C33b
C36b
C37b
C39b
C40b
C42b
C43b
C44b
C45b
C46b
C47b
C48b
C49b
C50b
C51b
C52b
C53b
C54b
C55b
C56b
C57b
C59b
C60b
C61b
C62b
C63b
C64b
C65b
C66b
C67b
C68b
C69b
C70b
C71b
C72b
C73b
C74b
C75b
C76b
C77b
C78b
C79b
C80b
C81b
C83b
C84b
C85b
C86b
C87b
C88b
C89b
C90b
C91b
C92b
C93b
C94b
C95b
C96b
D01b
D02b
D03b
D04b
D05b
D06b
D07b
D08b
D09b
D11b
D12b
D13b
D14b
D15b
D16b
D17b
D18b
D19b
D20b
D21b
D22b
D23b
D24b
D25b
D26b
D27b
D28b
D29b
D30b
D31b
D32b
D34b
D35b
D36b
D37b
D38b
D39b
D40b
D41b
D42b
D43b
D44b
D46b
D47b
D48b
D49b
D50b
D51b
D52b
D53b
D54b
D55b
D56b
D57b
D58b
D59b
D60b
D61b
D62b
D63b
D64b
D65b
D67b
D68b
D69b
D70b
D71b
D72b
D74b
D75b
D76b
D77b
D78b
D79b
D80b
D81b
D82b
D83b
D84b
D85b
D86b
D87b
D88b
D89b
D90b
D91b
D92b
D93b
D95b
D96b
E01b
E02b
E03b
E04b
E05b
E06b
E07b
E08b
E09b
E10b
E11b
E12b
E13b
E14b
E16b
E17b
E18b
E19b
E20b
E21b
E22b
E23b
E24b
E25b
E26b
E27b
E28b
E29b
E30b
E31b
E32b
E33b
E35b
E36b
E37b
E38b
E39b
E40b
E41b
E42b
E43b
E44b
E45b
E46b
E47b
E48b
E50b
E51b
E52b
E53b
E54b
E55b
E56b
E57b
E58b
E59b
E60b
E61b
E62b
E63b
E65b
E66b
E67b
E68b
E69b
E70b
E71b
E72b
E73b
E74b
E75b
E76b
E77b
E78b
E79b
E80b
E81b
E83b
E84b
E85b
E86b
E87b
E88b
E89b
E90b
E91b
E92b
E93b
E94b
E95b
E96b
F01b
F02b
F03b
F04b
F05b
F06b
F07b
F08b
F11b
F12b
F13b
F14b
F15b
F16b
F17b
F18b
F19b
F20b
F21b
F22b
F23b
F24b
F26b
F27b
F28b
F29b
F30b
F31b
F32b
F33b
F34b
F35b
F36b
F37b
F39b
