# Supplementary material for: Insights into aphid prey consumption by ladybirds: Optimising field sampling methods and primer design for high throughput sequencing
Source: PLoS One. 2020 Jul 1;15(7):e0235054. doi: 10.1371/journal.pone.0235054 (PMC7329105; doi:10.1371/journal.pone.0235054)
Supplement: S3 File — (TXT) [file pone.0235054.s014.txt]

A02
A03
A06
A11
A12
A13
A14
A15
A16
A18
A19
A20
A21
A22
A23
A24
A25
A26
A27
A28
A29
A30
A31
A33
A34
A35
A36
A37
A38
A39
A47
A49
A50
A51
A52
A53
A55
A56
A57
A58
A59
A60
A61
A62
A63
A64
A67
A71
A73
A74
A76
A77
A78
A81
A86
A87
A88
A89
A90
A92
A93
A94
A95
A96
B01
B17
B19
B20
B21
B22
B23
B24
B25
B26
B27
B28
B29
B30
B31
B32
B33
B38
B39
B40
B42
B44
B45
B46
B47
B48
B49
B50
B51
B52
B53
B55
B56
B57
B58
B62
B63
B64
B65
B66
B67
B68
B69
B70
B71
B72
B73
B74
B75
B76
B77
B78
B79
B80
B81
B82
B84
B85
B86
B87
B88
B89
B90
B91
B92
B93
B94
B95
B96
C01
C02
C03
C04
C05
C06
C07
C08
C09
C10
C11
C12
C13
C14
C15
C16
C17
C18
C19
C20
C21
C22
C23
C24
C25
C26
C27
C28
C29
C30
C31
C32
C33
C36
C37
C39
C40
C42
C43
C44
C45
C46
C47
C48
C49
C50
C51
C52
C53
C54
C55
C56
C57
C59
C60
C61
C62
C63
C64
C65
C66
C67
C68
C69
C70
C71
C72
C73
C74
C75
C76
C77
C78
C79
C80
C81
C83
C84
C85
C86
C87
C88
C89
C90
C91
C92
C93
C94
C95
C96
D01
D02
D03
D04
D05
D06
D07
D08
D09
D11
D12
D13
D14
D15
D16
D17
D18
D19
D20
D21
D22
D23
D24
D25
D26
D27
D28
D29
D30
D31
D32
D34
D35
D36
D37
D38
D39
D40
D41
D42
D43
D44
D46
D47
D48
D49
D50
D51
D52
D53
D54
D55
D56
D57
D58
D59
D60
D61
D62
D63
D64
D65
D67
D68
D69
D70
D71
D72
D74
D75
D76
D77
D78
D79
D80
D81
D82
D83
D84
D85
D86
D87
D88
D89
D90
D91
D92
D93
D95
D96
E01
E02
E03
E04
E05
E06
E07
E08
E09
E10
E11
E12
E13
E14
E16
E17
E18
E19
E20
E21
E22
E23
E24
E25
E26
E27
E28
E29
E30
E31
E32
E33
E35
E36
E37
E38
E39
E40
E41
E42
E43
E44
E45
E46
E47
E48
E50
E51
E52
E53
E54
E55
E56
E57
E58
E59
E60
E61
E62
E63
E65
E66
E67
E68
E69
E70
E71
E72
E73
E74
E75
E76
E77
E78
E79
E80
E81
E83
E84
E85
E86
E87
E88
E89
E90
E91
E92
E93
E94
E95
E96
F01
F02
F03
F04
F05
F06
F07
F08
F11
F12
F13
F14
F15
F16
F17
F18
F19
F20
F21
F22
F23
F24
F26
F27
F28
F29
F30
F31
F32
F33
F34
F35
F36
F37
F39
