# Supplementary material for: Insights into aphid prey consumption by ladybirds: Optimising field sampling methods and primer design for high throughput sequencing
Source: PLoS One. 2020 Jul 1;15(7):e0235054. doi: 10.1371/journal.pone.0235054 (PMC7329105; doi:10.1371/journal.pone.0235054)
Supplement: S4 File — (TXT) [file pone.0235054.s015.txt]

F40a	primer	ACGCTCGACAGGAACAGGWACAGGATGAACWA	TCGATCACGTAATCAAAATAAATGTTGATA
F41a	primer	ACGCTCGACAGGAACAGGWACAGGATGAACWA	ATAGAGTACTAATCAAAATAAATGTTGATA
F42a	primer	ACGCTCGACAGGAACAGGWACAGGATGAACWA	AGTACGCTATAATCAAAATAAATGTTGATA
F43a	primer	ACGCTCGACAGGAACAGGWACAGGATGAACWA	AGCGTCGTCTAATCAAAATAAATGTTGATA
F44a	primer	ACGCTCGACAGGAACAGGWACAGGATGAACWA	AGACTATACTAATCAAAATAAATGTTGATA
F45a	primer	ACGCTCGACAGGAACAGGWACAGGATGAACWA	ACTGTACAGTAATCAAAATAAATGTTGATA
F46a	primer	ACGCTCGACAGGAACAGGWACAGGATGAACWA	ACTACTATGTAATCAAAATAAATGTTGATA
F47a	primer	ACGCTCGACAGGAACAGGWACAGGATGAACWA	ACGCGAGTATAATCAAAATAAATGTTGATA
F48a	primer	AGACGCACTCGGAACAGGWACAGGATGAACWA	ACTAGCAGTAAATCAAAATAAATGTTGATA
F49a	primer	AGACGCACTCGGAACAGGWACAGGATGAACWA	ACGCGATCGAAATCAAAATAAATGTTGATA
F50a	primer	AGACGCACTCGGAACAGGWACAGGATGAACWA	ACAGTATATAAATCAAAATAAATGTTGATA
F51a	primer	ACGCTCGACAGGAACAGGWACAGGATGAACWA	TAGTGTAGATAATCAAAATAAATGTTGATA
F52a	primer	AGACGCACTCGGAACAGGWACAGGATGAACWA	TGTGAGTAGTAATCAAAATAAATGTTGATA
F53a	primer	AGACGCACTCGGAACAGGWACAGGATGAACWA	TGACGTATGTAATCAAAATAAATGTTGATA
F54a	primer	AGACGCACTCGGAACAGGWACAGGATGAACWA	TCTATACTATAATCAAAATAAATGTTGATA
F55a	primer	AGACGCACTCGGAACAGGWACAGGATGAACWA	TCTAGCGACTAATCAAAATAAATGTTGATA
F56a	primer	AGACGCACTCGGAACAGGWACAGGATGAACWA	TCGCACTAGTAATCAAAATAAATGTTGATA
F57a	primer	ACGCTCGACAGGAACAGGWACAGGATGAACWA	TACGCTGTCTAATCAAAATAAATGTTGATA
F58a	primer	ACGCTCGACAGGAACAGGWACAGGATGAACWA	TACAGATCGTAATCAAAATAAATGTTGATA
F59a	primer	ACGCTCGACAGGAACAGGWACAGGATGAACWA	TACACGTGATAATCAAAATAAATGTTGATA
F60a	primer	ACGCTCGACAGGAACAGGWACAGGATGAACWA	TACACACACTAATCAAAATAAATGTTGATA
F61a	primer	ACGCTCGACAGGAACAGGWACAGGATGAACWA	CGACGTGACTAATCAAAATAAATGTTGATA
F62a	primer	ACGCTCGACAGGAACAGGWACAGGATGAACWA	CAGTAGACGTAATCAAAATAAATGTTGATA
F64a	primer	AGACGCACTCGGAACAGGWACAGGATGAACWA	TCGATCACGTAATCAAAATAAATGTTGATA
F66a	primer	ATCAGACACGGGAACAGGWACAGGATGAACWA	TAGTGTAGATAATCAAAATAAATGTTGATA
F67a	primer	ATCAGACACGGGAACAGGWACAGGATGAACWA	TACGCTGTCTAATCAAAATAAATGTTGATA
F68a	primer	ATCAGACACGGGAACAGGWACAGGATGAACWA	TACAGATCGTAATCAAAATAAATGTTGATA
F69a	primer	ATCAGACACGGGAACAGGWACAGGATGAACWA	TACACGTGATAATCAAAATAAATGTTGATA
F70a	primer	ATCAGACACGGGAACAGGWACAGGATGAACWA	TACACACACTAATCAAAATAAATGTTGATA
F71a	primer	ATCAGACACGGGAACAGGWACAGGATGAACWA	CGACGTGACTAATCAAAATAAATGTTGATA
F72a	primer	ATCAGACACGGGAACAGGWACAGGATGAACWA	CAGTAGACGTAATCAAAATAAATGTTGATA
F73a	primer	ATCAGACACGGGAACAGGWACAGGATGAACWA	CACGCTACGTAATCAAAATAAATGTTGATA
F74a	primer	ATCAGACACGGGAACAGGWACAGGATGAACWA	ATAGAGTACTAATCAAAATAAATGTTGATA
F75a	primer	ATCAGACACGGGAACAGGWACAGGATGAACWA	AGTACGCTATAATCAAAATAAATGTTGATA
F76a	primer	ATCAGACACGGGAACAGGWACAGGATGAACWA	ACGCGATCGAAATCAAAATAAATGTTGATA
F77a	primer	ATCAGACACGGGAACAGGWACAGGATGAACWA	AGCGTCGTCTAATCAAAATAAATGTTGATA
F78a	primer	ATCAGACACGGGAACAGGWACAGGATGAACWA	AGACTATACTAATCAAAATAAATGTTGATA
F80a	primer	ATCAGACACGGGAACAGGWACAGGATGAACWA	ACTACTATGTAATCAAAATAAATGTTGATA
F81a	primer	ATCAGACACGGGAACAGGWACAGGATGAACWA	ACGCGAGTATAATCAAAATAAATGTTGATA
F82a	primer	ATCAGACACGGGAACAGGWACAGGATGAACWA	ACAGTATATAAATCAAAATAAATGTTGATA
F83a	primer	ATCAGACACGGGAACAGGWACAGGATGAACWA	TGTGAGTAGTAATCAAAATAAATGTTGATA
F84a	primer	ATCAGACACGGGAACAGGWACAGGATGAACWA	TGACGTATGTAATCAAAATAAATGTTGATA
F85a	primer	ATCAGACACGGGAACAGGWACAGGATGAACWA	TCTATACTATAATCAAAATAAATGTTGATA
F86a	primer	ATCAGACACGGGAACAGGWACAGGATGAACWA	TCTAGCGACTAATCAAAATAAATGTTGATA
F87a	primer	ATCAGACACGGGAACAGGWACAGGATGAACWA	TCGCACTAGTAATCAAAATAAATGTTGATA
F88a	primer	ATCAGACACGGGAACAGGWACAGGATGAACWA	TCGATCACGTAATCAAAATAAATGTTGATA
F89a	primer	ATATCGCGAGGGAACAGGWACAGGATGAACWA	ACTAGCAGTAAATCAAAATAAATGTTGATA
F90a	primer	ATATCGCGAGGGAACAGGWACAGGATGAACWA	TAGTGTAGATAATCAAAATAAATGTTGATA
F91a	primer	ATATCGCGAGGGAACAGGWACAGGATGAACWA	TACGCTGTCTAATCAAAATAAATGTTGATA
F92a	primer	ATATCGCGAGGGAACAGGWACAGGATGAACWA	TACAGATCGTAATCAAAATAAATGTTGATA
F93a	primer	ATATCGCGAGGGAACAGGWACAGGATGAACWA	TACACGTGATAATCAAAATAAATGTTGATA
F94a	primer	ATATCGCGAGGGAACAGGWACAGGATGAACWA	TACACACACTAATCAAAATAAATGTTGATA
F95a	primer	ATATCGCGAGGGAACAGGWACAGGATGAACWA	CGACGTGACTAATCAAAATAAATGTTGATA
F96a	primer	ATATCGCGAGGGAACAGGWACAGGATGAACWA	CAGTAGACGTAATCAAAATAAATGTTGATA
G01a	primer	ATATCGCGAGGGAACAGGWACAGGATGAACWA	CACGCTACGTAATCAAAATAAATGTTGATA
G02a	primer	ATATCGCGAGGGAACAGGWACAGGATGAACWA	ATAGAGTACTAATCAAAATAAATGTTGATA
G03a	primer	ATATCGCGAGGGAACAGGWACAGGATGAACWA	AGTACGCTATAATCAAAATAAATGTTGATA
G04a	primer	ATATCGCGAGGGAACAGGWACAGGATGAACWA	ACGCGATCGAAATCAAAATAAATGTTGATA
G05a	primer	ATATCGCGAGGGAACAGGWACAGGATGAACWA	AGCGTCGTCTAATCAAAATAAATGTTGATA
G06a	primer	ATATCGCGAGGGAACAGGWACAGGATGAACWA	AGACTATACTAATCAAAATAAATGTTGATA
G07a	primer	ATATCGCGAGGGAACAGGWACAGGATGAACWA	ACTGTACAGTAATCAAAATAAATGTTGATA
G08a	primer	ATATCGCGAGGGAACAGGWACAGGATGAACWA	ACTACTATGTAATCAAAATAAATGTTGATA
G10a	primer	ATATCGCGAGGGAACAGGWACAGGATGAACWA	ACAGTATATAAATCAAAATAAATGTTGATA
G11a	primer	ATATCGCGAGGGAACAGGWACAGGATGAACWA	TGTGAGTAGTAATCAAAATAAATGTTGATA
G12a	primer	ATATCGCGAGGGAACAGGWACAGGATGAACWA	TGACGTATGTAATCAAAATAAATGTTGATA
G13a	primer	ATATCGCGAGGGAACAGGWACAGGATGAACWA	TCTATACTATAATCAAAATAAATGTTGATA
G14a	primer	ATATCGCGAGGGAACAGGWACAGGATGAACWA	TCTAGCGACTAATCAAAATAAATGTTGATA
G16a	primer	ATATCGCGAGGGAACAGGWACAGGATGAACWA	TCGATCACGTAATCAAAATAAATGTTGATA
G17a	primer	CGTGTCTCTAGGAACAGGWACAGGATGAACWA	ACTAGCAGTAAATCAAAATAAATGTTGATA
G18a	primer	CGTGTCTCTAGGAACAGGWACAGGATGAACWA	TAGTGTAGATAATCAAAATAAATGTTGATA
G19a	primer	CGTGTCTCTAGGAACAGGWACAGGATGAACWA	TACGCTGTCTAATCAAAATAAATGTTGATA
G20a	primer	CGTGTCTCTAGGAACAGGWACAGGATGAACWA	TACAGATCGTAATCAAAATAAATGTTGATA
G21a	primer	CGTGTCTCTAGGAACAGGWACAGGATGAACWA	TACACGTGATAATCAAAATAAATGTTGATA
G22a	primer	CGTGTCTCTAGGAACAGGWACAGGATGAACWA	TACACACACTAATCAAAATAAATGTTGATA
G23a	primer	CGTGTCTCTAGGAACAGGWACAGGATGAACWA	CGACGTGACTAATCAAAATAAATGTTGATA
G24a	primer	CGTGTCTCTAGGAACAGGWACAGGATGAACWA	CAGTAGACGTAATCAAAATAAATGTTGATA
G25a	primer	CGTGTCTCTAGGAACAGGWACAGGATGAACWA	CACGCTACGTAATCAAAATAAATGTTGATA
G26a	primer	CGTGTCTCTAGGAACAGGWACAGGATGAACWA	ATAGAGTACTAATCAAAATAAATGTTGATA
G27a	primer	CGTGTCTCTAGGAACAGGWACAGGATGAACWA	AGTACGCTATAATCAAAATAAATGTTGATA
G28a	primer	CGTGTCTCTAGGAACAGGWACAGGATGAACWA	ACGCGATCGAAATCAAAATAAATGTTGATA
G29a	primer	CGTGTCTCTAGGAACAGGWACAGGATGAACWA	AGCGTCGTCTAATCAAAATAAATGTTGATA
G30a	primer	CGTGTCTCTAGGAACAGGWACAGGATGAACWA	AGACTATACTAATCAAAATAAATGTTGATA
G31a	primer	CGTGTCTCTAGGAACAGGWACAGGATGAACWA	ACTGTACAGTAATCAAAATAAATGTTGATA
G32a	primer	CGTGTCTCTAGGAACAGGWACAGGATGAACWA	ACTACTATGTAATCAAAATAAATGTTGATA
G33a	primer	CGTGTCTCTAGGAACAGGWACAGGATGAACWA	ACGCGAGTATAATCAAAATAAATGTTGATA
G34a	primer	CGTGTCTCTAGGAACAGGWACAGGATGAACWA	ACAGTATATAAATCAAAATAAATGTTGATA
G36a	primer	CGTGTCTCTAGGAACAGGWACAGGATGAACWA	TGACGTATGTAATCAAAATAAATGTTGATA
G37a	primer	CGTGTCTCTAGGAACAGGWACAGGATGAACWA	TCTATACTATAATCAAAATAAATGTTGATA
G38a	primer	CGTGTCTCTAGGAACAGGWACAGGATGAACWA	TCTAGCGACTAATCAAAATAAATGTTGATA
G39a	primer	CGTGTCTCTAGGAACAGGWACAGGATGAACWA	TCGCACTAGTAATCAAAATAAATGTTGATA
G40a	primer	CGTGTCTCTAGGAACAGGWACAGGATGAACWA	TCGATCACGTAATCAAAATAAATGTTGATA
G41a	primer	CTCGCGTGTCGGAACAGGWACAGGATGAACWA	ACTAGCAGTAAATCAAAATAAATGTTGATA
G42a	primer	CTCGCGTGTCGGAACAGGWACAGGATGAACWA	TAGTGTAGATAATCAAAATAAATGTTGATA
G43a	primer	CTCGCGTGTCGGAACAGGWACAGGATGAACWA	TACGCTGTCTAATCAAAATAAATGTTGATA
G44a	primer	CTCGCGTGTCGGAACAGGWACAGGATGAACWA	TACAGATCGTAATCAAAATAAATGTTGATA
G45a	primer	CTCGCGTGTCGGAACAGGWACAGGATGAACWA	TACACGTGATAATCAAAATAAATGTTGATA
G46a	primer	CTCGCGTGTCGGAACAGGWACAGGATGAACWA	TACACACACTAATCAAAATAAATGTTGATA
G47a	primer	CTCGCGTGTCGGAACAGGWACAGGATGAACWA	CGACGTGACTAATCAAAATAAATGTTGATA
G49a	primer	CTCGCGTGTCGGAACAGGWACAGGATGAACWA	CACGCTACGTAATCAAAATAAATGTTGATA
G50a	primer	CTCGCGTGTCGGAACAGGWACAGGATGAACWA	ATAGAGTACTAATCAAAATAAATGTTGATA
G51a	primer	CTCGCGTGTCGGAACAGGWACAGGATGAACWA	AGTACGCTATAATCAAAATAAATGTTGATA
G52a	primer	CTCGCGTGTCGGAACAGGWACAGGATGAACWA	ACGCGATCGAAATCAAAATAAATGTTGATA
G53a	primer	CTCGCGTGTCGGAACAGGWACAGGATGAACWA	AGCGTCGTCTAATCAAAATAAATGTTGATA
G54a	primer	CTCGCGTGTCGGAACAGGWACAGGATGAACWA	AGACTATACTAATCAAAATAAATGTTGATA
G55a	primer	CTCGCGTGTCGGAACAGGWACAGGATGAACWA	ACTGTACAGTAATCAAAATAAATGTTGATA
G56a	primer	CTCGCGTGTCGGAACAGGWACAGGATGAACWA	ACTACTATGTAATCAAAATAAATGTTGATA
G58a	primer	CTCGCGTGTCGGAACAGGWACAGGATGAACWA	ACAGTATATAAATCAAAATAAATGTTGATA
G59a	primer	CTCGCGTGTCGGAACAGGWACAGGATGAACWA	TGTGAGTAGTAATCAAAATAAATGTTGATA
G60a	primer	CTCGCGTGTCGGAACAGGWACAGGATGAACWA	TGACGTATGTAATCAAAATAAATGTTGATA
G61a	primer	CTCGCGTGTCGGAACAGGWACAGGATGAACWA	TCTATACTATAATCAAAATAAATGTTGATA
G62a	primer	CTCGCGTGTCGGAACAGGWACAGGATGAACWA	TCTAGCGACTAATCAAAATAAATGTTGATA
G63a	primer	CTCGCGTGTCGGAACAGGWACAGGATGAACWA	TCGCACTAGTAATCAAAATAAATGTTGATA
G64a	primer	CTCGCGTGTCGGAACAGGWACAGGATGAACWA	TCGATCACGTAATCAAAATAAATGTTGATA
G65a	primer	ATACGACGTAGGAACAGGWACAGGATGAACWA	ACTAGCAGTAAATCAAAATAAATGTTGATA
G66a	primer	ATACGACGTAGGAACAGGWACAGGATGAACWA	TAGTGTAGATAATCAAAATAAATGTTGATA
G67a	primer	ATACGACGTAGGAACAGGWACAGGATGAACWA	TACGCTGTCTAATCAAAATAAATGTTGATA
G68a	primer	ATACGACGTAGGAACAGGWACAGGATGAACWA	TACAGATCGTAATCAAAATAAATGTTGATA
G69a	primer	ATACGACGTAGGAACAGGWACAGGATGAACWA	TACACGTGATAATCAAAATAAATGTTGATA
G70a	primer	ATACGACGTAGGAACAGGWACAGGATGAACWA	TACACACACTAATCAAAATAAATGTTGATA
G71a	primer	ATACGACGTAGGAACAGGWACAGGATGAACWA	CGACGTGACTAATCAAAATAAATGTTGATA
G72a	primer	ATACGACGTAGGAACAGGWACAGGATGAACWA	CAGTAGACGTAATCAAAATAAATGTTGATA
G73a	primer	ATACGACGTAGGAACAGGWACAGGATGAACWA	CACGCTACGTAATCAAAATAAATGTTGATA
G74a	primer	ATACGACGTAGGAACAGGWACAGGATGAACWA	ATAGAGTACTAATCAAAATAAATGTTGATA
G75a	primer	ATACGACGTAGGAACAGGWACAGGATGAACWA	AGTACGCTATAATCAAAATAAATGTTGATA
G76a	primer	ATACGACGTAGGAACAGGWACAGGATGAACWA	ACGCGATCGAAATCAAAATAAATGTTGATA
G77a	primer	ATACGACGTAGGAACAGGWACAGGATGAACWA	AGCGTCGTCTAATCAAAATAAATGTTGATA
G80a	primer	ATACGACGTAGGAACAGGWACAGGATGAACWA	ACTACTATGTAATCAAAATAAATGTTGATA
G81a	primer	ATACGACGTAGGAACAGGWACAGGATGAACWA	ACGCGAGTATAATCAAAATAAATGTTGATA
G82a	primer	ATACGACGTAGGAACAGGWACAGGATGAACWA	ACAGTATATAAATCAAAATAAATGTTGATA
G83a	primer	ATACGACGTAGGAACAGGWACAGGATGAACWA	TGTGAGTAGTAATCAAAATAAATGTTGATA
G84a	primer	ATACGACGTAGGAACAGGWACAGGATGAACWA	TGACGTATGTAATCAAAATAAATGTTGATA
G85a	primer	ATACGACGTAGGAACAGGWACAGGATGAACWA	TCTATACTATAATCAAAATAAATGTTGATA
G86a	primer	ATACGACGTAGGAACAGGWACAGGATGAACWA	TCTAGCGACTAATCAAAATAAATGTTGATA
G88a	primer	ATACGACGTAGGAACAGGWACAGGATGAACWA	TCGATCACGTAATCAAAATAAATGTTGATA
G89a	primer	CGTCTAGTACGGAACAGGWACAGGATGAACWA	ACTAGCAGTAAATCAAAATAAATGTTGATA
H04a	primer	TGTACTACTCGGAACAGGWACAGGATGAACWA	ACTAGCAGTAAATCAAAATAAATGTTGATA
H05a	primer	TGTACTACTCGGAACAGGWACAGGATGAACWA	TAGTGTAGATAATCAAAATAAATGTTGATA
H06a	primer	TGTACTACTCGGAACAGGWACAGGATGAACWA	TACGCTGTCTAATCAAAATAAATGTTGATA
H07a	primer	TGTACTACTCGGAACAGGWACAGGATGAACWA	TACAGATCGTAATCAAAATAAATGTTGATA
H08a	primer	TGTACTACTCGGAACAGGWACAGGATGAACWA	TACACGTGATAATCAAAATAAATGTTGATA
H09a	primer	TGTACTACTCGGAACAGGWACAGGATGAACWA	TACACACACTAATCAAAATAAATGTTGATA
H10a	primer	TGTACTACTCGGAACAGGWACAGGATGAACWA	CGACGTGACTAATCAAAATAAATGTTGATA
H12a	primer	TGTACTACTCGGAACAGGWACAGGATGAACWA	CACGCTACGTAATCAAAATAAATGTTGATA
H14a	primer	TGTACTACTCGGAACAGGWACAGGATGAACWA	AGTACGCTATAATCAAAATAAATGTTGATA
H15a	primer	TGTACTACTCGGAACAGGWACAGGATGAACWA	ACGCGATCGAAATCAAAATAAATGTTGATA
H16a	primer	TGTACTACTCGGAACAGGWACAGGATGAACWA	AGCGTCGTCTAATCAAAATAAATGTTGATA
H17a	primer	TGTACTACTCGGAACAGGWACAGGATGAACWA	AGACTATACTAATCAAAATAAATGTTGATA
H18a	primer	TGTACTACTCGGAACAGGWACAGGATGAACWA	ACTGTACAGTAATCAAAATAAATGTTGATA
H21a	primer	TGTACTACTCGGAACAGGWACAGGATGAACWA	ACAGTATATAAATCAAAATAAATGTTGATA
H22a	primer	TGTACTACTCGGAACAGGWACAGGATGAACWA	TGTGAGTAGTAATCAAAATAAATGTTGATA
H23a	primer	TGTACTACTCGGAACAGGWACAGGATGAACWA	TGACGTATGTAATCAAAATAAATGTTGATA
H24a	primer	TGTACTACTCGGAACAGGWACAGGATGAACWA	TCTATACTATAATCAAAATAAATGTTGATA
H25a	primer	TGTACTACTCGGAACAGGWACAGGATGAACWA	TCTAGCGACTAATCAAAATAAATGTTGATA
H26a	primer	TGTACTACTCGGAACAGGWACAGGATGAACWA	TCGCACTAGTAATCAAAATAAATGTTGATA
H27a	primer	TGTACTACTCGGAACAGGWACAGGATGAACWA	TCGATCACGTAATCAAAATAAATGTTGATA
H28a	primer	ACGACTACAGGGAACAGGWACAGGATGAACWA	ACTAGCAGTAAATCAAAATAAATGTTGATA
H30a	primer	ACGACTACAGGGAACAGGWACAGGATGAACWA	TACGCTGTCTAATCAAAATAAATGTTGATA
H31a	primer	ACGACTACAGGGAACAGGWACAGGATGAACWA	TACAGATCGTAATCAAAATAAATGTTGATA
H32a	primer	ACGACTACAGGGAACAGGWACAGGATGAACWA	TACACGTGATAATCAAAATAAATGTTGATA
H33a	primer	ACGACTACAGGGAACAGGWACAGGATGAACWA	TACACACACTAATCAAAATAAATGTTGATA
H34a	primer	ACGACTACAGGGAACAGGWACAGGATGAACWA	CGACGTGACTAATCAAAATAAATGTTGATA
H36a	primer	ACGACTACAGGGAACAGGWACAGGATGAACWA	CACGCTACGTAATCAAAATAAATGTTGATA
H37a	primer	ACGACTACAGGGAACAGGWACAGGATGAACWA	ATAGAGTACTAATCAAAATAAATGTTGATA
H40a	primer	ACGACTACAGGGAACAGGWACAGGATGAACWA	AGCGTCGTCTAATCAAAATAAATGTTGATA
H41a	primer	ACGACTACAGGGAACAGGWACAGGATGAACWA	AGACTATACTAATCAAAATAAATGTTGATA
H42a	primer	ACGACTACAGGGAACAGGWACAGGATGAACWA	ACTGTACAGTAATCAAAATAAATGTTGATA
H43a	primer	ACGACTACAGGGAACAGGWACAGGATGAACWA	ACTACTATGTAATCAAAATAAATGTTGATA
H44a	primer	ACGACTACAGGGAACAGGWACAGGATGAACWA	ACGCGAGTATAATCAAAATAAATGTTGATA
H45a	primer	ACGACTACAGGGAACAGGWACAGGATGAACWA	ACAGTATATAAATCAAAATAAATGTTGATA
H46a	primer	ACGACTACAGGGAACAGGWACAGGATGAACWA	TGTGAGTAGTAATCAAAATAAATGTTGATA
H47a	primer	ACGACTACAGGGAACAGGWACAGGATGAACWA	TGACGTATGTAATCAAAATAAATGTTGATA
H48a	primer	ACGACTACAGGGAACAGGWACAGGATGAACWA	TCTATACTATAATCAAAATAAATGTTGATA
H49a	primer	ACGACTACAGGGAACAGGWACAGGATGAACWA	TCTAGCGACTAATCAAAATAAATGTTGATA
H51a	primer	ACGACTACAGGGAACAGGWACAGGATGAACWA	TCGATCACGTAATCAAAATAAATGTTGATA
H52a	primer	CGTAGACTAGGGAACAGGWACAGGATGAACWA	ACTAGCAGTAAATCAAAATAAATGTTGATA
H53a	primer	CGTAGACTAGGGAACAGGWACAGGATGAACWA	TAGTGTAGATAATCAAAATAAATGTTGATA
H54a	primer	CGTAGACTAGGGAACAGGWACAGGATGAACWA	TACGCTGTCTAATCAAAATAAATGTTGATA
H55a	primer	CGTAGACTAGGGAACAGGWACAGGATGAACWA	TACAGATCGTAATCAAAATAAATGTTGATA
H56a	primer	CGTAGACTAGGGAACAGGWACAGGATGAACWA	ACGCGATCGAAATCAAAATAAATGTTGATA
H60a	primer	CGTAGACTAGGGAACAGGWACAGGATGAACWA	TCTATACTATAATCAAAATAAATGTTGATA
F40b	primer	TCGATCACGTAATCAAAATAAATGTTGATA	ACGCTCGACAGGAACAGGWACAGGATGAACWA
F41b	primer	ATAGAGTACTAATCAAAATAAATGTTGATA	ACGCTCGACAGGAACAGGWACAGGATGAACWA
F42b	primer	AGTACGCTATAATCAAAATAAATGTTGATA	ACGCTCGACAGGAACAGGWACAGGATGAACWA
F43b	primer	AGCGTCGTCTAATCAAAATAAATGTTGATA	ACGCTCGACAGGAACAGGWACAGGATGAACWA
F44b	primer	AGACTATACTAATCAAAATAAATGTTGATA	ACGCTCGACAGGAACAGGWACAGGATGAACWA
F45b	primer	ACTGTACAGTAATCAAAATAAATGTTGATA	ACGCTCGACAGGAACAGGWACAGGATGAACWA
F46b	primer	ACTACTATGTAATCAAAATAAATGTTGATA	ACGCTCGACAGGAACAGGWACAGGATGAACWA
F47b	primer	ACGCGAGTATAATCAAAATAAATGTTGATA	ACGCTCGACAGGAACAGGWACAGGATGAACWA
F48b	primer	ACTAGCAGTAAATCAAAATAAATGTTGATA	AGACGCACTCGGAACAGGWACAGGATGAACWA
F49b	primer	ACGCGATCGAAATCAAAATAAATGTTGATA	AGACGCACTCGGAACAGGWACAGGATGAACWA
F50b	primer	ACAGTATATAAATCAAAATAAATGTTGATA	AGACGCACTCGGAACAGGWACAGGATGAACWA
F51b	primer	TAGTGTAGATAATCAAAATAAATGTTGATA	ACGCTCGACAGGAACAGGWACAGGATGAACWA
F52b	primer	TGTGAGTAGTAATCAAAATAAATGTTGATA	AGACGCACTCGGAACAGGWACAGGATGAACWA
F53b	primer	TGACGTATGTAATCAAAATAAATGTTGATA	AGACGCACTCGGAACAGGWACAGGATGAACWA
F54b	primer	TCTATACTATAATCAAAATAAATGTTGATA	AGACGCACTCGGAACAGGWACAGGATGAACWA
F55b	primer	TCTAGCGACTAATCAAAATAAATGTTGATA	AGACGCACTCGGAACAGGWACAGGATGAACWA
F56b	primer	TCGCACTAGTAATCAAAATAAATGTTGATA	AGACGCACTCGGAACAGGWACAGGATGAACWA
F57b	primer	TACGCTGTCTAATCAAAATAAATGTTGATA	ACGCTCGACAGGAACAGGWACAGGATGAACWA
F58b	primer	TACAGATCGTAATCAAAATAAATGTTGATA	ACGCTCGACAGGAACAGGWACAGGATGAACWA
F59b	primer	TACACGTGATAATCAAAATAAATGTTGATA	ACGCTCGACAGGAACAGGWACAGGATGAACWA
F60b	primer	TACACACACTAATCAAAATAAATGTTGATA	ACGCTCGACAGGAACAGGWACAGGATGAACWA
F61b	primer	CGACGTGACTAATCAAAATAAATGTTGATA	ACGCTCGACAGGAACAGGWACAGGATGAACWA
F62b	primer	CAGTAGACGTAATCAAAATAAATGTTGATA	ACGCTCGACAGGAACAGGWACAGGATGAACWA
F64b	primer	TCGATCACGTAATCAAAATAAATGTTGATA	AGACGCACTCGGAACAGGWACAGGATGAACWA
F66b	primer	TAGTGTAGATAATCAAAATAAATGTTGATA	ATCAGACACGGGAACAGGWACAGGATGAACWA
F67b	primer	TACGCTGTCTAATCAAAATAAATGTTGATA	ATCAGACACGGGAACAGGWACAGGATGAACWA
F68b	primer	TACAGATCGTAATCAAAATAAATGTTGATA	ATCAGACACGGGAACAGGWACAGGATGAACWA
F69b	primer	TACACGTGATAATCAAAATAAATGTTGATA	ATCAGACACGGGAACAGGWACAGGATGAACWA
F70b	primer	TACACACACTAATCAAAATAAATGTTGATA	ATCAGACACGGGAACAGGWACAGGATGAACWA
F71b	primer	CGACGTGACTAATCAAAATAAATGTTGATA	ATCAGACACGGGAACAGGWACAGGATGAACWA
F72b	primer	CAGTAGACGTAATCAAAATAAATGTTGATA	ATCAGACACGGGAACAGGWACAGGATGAACWA
F73b	primer	CACGCTACGTAATCAAAATAAATGTTGATA	ATCAGACACGGGAACAGGWACAGGATGAACWA
F74b	primer	ATAGAGTACTAATCAAAATAAATGTTGATA	ATCAGACACGGGAACAGGWACAGGATGAACWA
F75b	primer	AGTACGCTATAATCAAAATAAATGTTGATA	ATCAGACACGGGAACAGGWACAGGATGAACWA
F76b	primer	ACGCGATCGAAATCAAAATAAATGTTGATA	ATCAGACACGGGAACAGGWACAGGATGAACWA
F77b	primer	AGCGTCGTCTAATCAAAATAAATGTTGATA	ATCAGACACGGGAACAGGWACAGGATGAACWA
F78b	primer	AGACTATACTAATCAAAATAAATGTTGATA	ATCAGACACGGGAACAGGWACAGGATGAACWA
F80b	primer	ACTACTATGTAATCAAAATAAATGTTGATA	ATCAGACACGGGAACAGGWACAGGATGAACWA
F81b	primer	ACGCGAGTATAATCAAAATAAATGTTGATA	ATCAGACACGGGAACAGGWACAGGATGAACWA
F82b	primer	ACAGTATATAAATCAAAATAAATGTTGATA	ATCAGACACGGGAACAGGWACAGGATGAACWA
F83b	primer	TGTGAGTAGTAATCAAAATAAATGTTGATA	ATCAGACACGGGAACAGGWACAGGATGAACWA
F84b	primer	TGACGTATGTAATCAAAATAAATGTTGATA	ATCAGACACGGGAACAGGWACAGGATGAACWA
F85b	primer	TCTATACTATAATCAAAATAAATGTTGATA	ATCAGACACGGGAACAGGWACAGGATGAACWA
F86b	primer	TCTAGCGACTAATCAAAATAAATGTTGATA	ATCAGACACGGGAACAGGWACAGGATGAACWA
F87b	primer	TCGCACTAGTAATCAAAATAAATGTTGATA	ATCAGACACGGGAACAGGWACAGGATGAACWA
F88b	primer	TCGATCACGTAATCAAAATAAATGTTGATA	ATCAGACACGGGAACAGGWACAGGATGAACWA
F89b	primer	ACTAGCAGTAAATCAAAATAAATGTTGATA	ATATCGCGAGGGAACAGGWACAGGATGAACWA
F90b	primer	TAGTGTAGATAATCAAAATAAATGTTGATA	ATATCGCGAGGGAACAGGWACAGGATGAACWA
F91b	primer	TACGCTGTCTAATCAAAATAAATGTTGATA	ATATCGCGAGGGAACAGGWACAGGATGAACWA
F92b	primer	TACAGATCGTAATCAAAATAAATGTTGATA	ATATCGCGAGGGAACAGGWACAGGATGAACWA
F93b	primer	TACACGTGATAATCAAAATAAATGTTGATA	ATATCGCGAGGGAACAGGWACAGGATGAACWA
F94b	primer	TACACACACTAATCAAAATAAATGTTGATA	ATATCGCGAGGGAACAGGWACAGGATGAACWA
F95b	primer	CGACGTGACTAATCAAAATAAATGTTGATA	ATATCGCGAGGGAACAGGWACAGGATGAACWA
F96b	primer	CAGTAGACGTAATCAAAATAAATGTTGATA	ATATCGCGAGGGAACAGGWACAGGATGAACWA
G01b	primer	CACGCTACGTAATCAAAATAAATGTTGATA	ATATCGCGAGGGAACAGGWACAGGATGAACWA
G02b	primer	ATAGAGTACTAATCAAAATAAATGTTGATA	ATATCGCGAGGGAACAGGWACAGGATGAACWA
G03b	primer	AGTACGCTATAATCAAAATAAATGTTGATA	ATATCGCGAGGGAACAGGWACAGGATGAACWA
G04b	primer	ACGCGATCGAAATCAAAATAAATGTTGATA	ATATCGCGAGGGAACAGGWACAGGATGAACWA
G05b	primer	AGCGTCGTCTAATCAAAATAAATGTTGATA	ATATCGCGAGGGAACAGGWACAGGATGAACWA
G06b	primer	AGACTATACTAATCAAAATAAATGTTGATA	ATATCGCGAGGGAACAGGWACAGGATGAACWA
G07b	primer	ACTGTACAGTAATCAAAATAAATGTTGATA	ATATCGCGAGGGAACAGGWACAGGATGAACWA
G08b	primer	ACTACTATGTAATCAAAATAAATGTTGATA	ATATCGCGAGGGAACAGGWACAGGATGAACWA
G10b	primer	ACAGTATATAAATCAAAATAAATGTTGATA	ATATCGCGAGGGAACAGGWACAGGATGAACWA
G11b	primer	TGTGAGTAGTAATCAAAATAAATGTTGATA	ATATCGCGAGGGAACAGGWACAGGATGAACWA
G12b	primer	TGACGTATGTAATCAAAATAAATGTTGATA	ATATCGCGAGGGAACAGGWACAGGATGAACWA
G13b	primer	TCTATACTATAATCAAAATAAATGTTGATA	ATATCGCGAGGGAACAGGWACAGGATGAACWA
G14b	primer	TCTAGCGACTAATCAAAATAAATGTTGATA	ATATCGCGAGGGAACAGGWACAGGATGAACWA
G16b	primer	TCGATCACGTAATCAAAATAAATGTTGATA	ATATCGCGAGGGAACAGGWACAGGATGAACWA
G17b	primer	ACTAGCAGTAAATCAAAATAAATGTTGATA	CGTGTCTCTAGGAACAGGWACAGGATGAACWA
G18b	primer	TAGTGTAGATAATCAAAATAAATGTTGATA	CGTGTCTCTAGGAACAGGWACAGGATGAACWA
G19b	primer	TACGCTGTCTAATCAAAATAAATGTTGATA	CGTGTCTCTAGGAACAGGWACAGGATGAACWA
G20b	primer	TACAGATCGTAATCAAAATAAATGTTGATA	CGTGTCTCTAGGAACAGGWACAGGATGAACWA
G21b	primer	TACACGTGATAATCAAAATAAATGTTGATA	CGTGTCTCTAGGAACAGGWACAGGATGAACWA
G22b	primer	TACACACACTAATCAAAATAAATGTTGATA	CGTGTCTCTAGGAACAGGWACAGGATGAACWA
G23b	primer	CGACGTGACTAATCAAAATAAATGTTGATA	CGTGTCTCTAGGAACAGGWACAGGATGAACWA
G24b	primer	CAGTAGACGTAATCAAAATAAATGTTGATA	CGTGTCTCTAGGAACAGGWACAGGATGAACWA
G25b	primer	CACGCTACGTAATCAAAATAAATGTTGATA	CGTGTCTCTAGGAACAGGWACAGGATGAACWA
G26b	primer	ATAGAGTACTAATCAAAATAAATGTTGATA	CGTGTCTCTAGGAACAGGWACAGGATGAACWA
G27b	primer	AGTACGCTATAATCAAAATAAATGTTGATA	CGTGTCTCTAGGAACAGGWACAGGATGAACWA
G28b	primer	ACGCGATCGAAATCAAAATAAATGTTGATA	CGTGTCTCTAGGAACAGGWACAGGATGAACWA
G29b	primer	AGCGTCGTCTAATCAAAATAAATGTTGATA	CGTGTCTCTAGGAACAGGWACAGGATGAACWA
G30b	primer	AGACTATACTAATCAAAATAAATGTTGATA	CGTGTCTCTAGGAACAGGWACAGGATGAACWA
G31b	primer	ACTGTACAGTAATCAAAATAAATGTTGATA	CGTGTCTCTAGGAACAGGWACAGGATGAACWA
G32b	primer	ACTACTATGTAATCAAAATAAATGTTGATA	CGTGTCTCTAGGAACAGGWACAGGATGAACWA
G33b	primer	ACGCGAGTATAATCAAAATAAATGTTGATA	CGTGTCTCTAGGAACAGGWACAGGATGAACWA
G34b	primer	ACAGTATATAAATCAAAATAAATGTTGATA	CGTGTCTCTAGGAACAGGWACAGGATGAACWA
G36b	primer	TGACGTATGTAATCAAAATAAATGTTGATA	CGTGTCTCTAGGAACAGGWACAGGATGAACWA
G37b	primer	TCTATACTATAATCAAAATAAATGTTGATA	CGTGTCTCTAGGAACAGGWACAGGATGAACWA
G38b	primer	TCTAGCGACTAATCAAAATAAATGTTGATA	CGTGTCTCTAGGAACAGGWACAGGATGAACWA
G39b	primer	TCGCACTAGTAATCAAAATAAATGTTGATA	CGTGTCTCTAGGAACAGGWACAGGATGAACWA
G40b	primer	TCGATCACGTAATCAAAATAAATGTTGATA	CGTGTCTCTAGGAACAGGWACAGGATGAACWA
G41b	primer	ACTAGCAGTAAATCAAAATAAATGTTGATA	CTCGCGTGTCGGAACAGGWACAGGATGAACWA
G42b	primer	TAGTGTAGATAATCAAAATAAATGTTGATA	CTCGCGTGTCGGAACAGGWACAGGATGAACWA
G43b	primer	TACGCTGTCTAATCAAAATAAATGTTGATA	CTCGCGTGTCGGAACAGGWACAGGATGAACWA
G44b	primer	TACAGATCGTAATCAAAATAAATGTTGATA	CTCGCGTGTCGGAACAGGWACAGGATGAACWA
G45b	primer	TACACGTGATAATCAAAATAAATGTTGATA	CTCGCGTGTCGGAACAGGWACAGGATGAACWA
G46b	primer	TACACACACTAATCAAAATAAATGTTGATA	CTCGCGTGTCGGAACAGGWACAGGATGAACWA
G47b	primer	CGACGTGACTAATCAAAATAAATGTTGATA	CTCGCGTGTCGGAACAGGWACAGGATGAACWA
G49b	primer	CACGCTACGTAATCAAAATAAATGTTGATA	CTCGCGTGTCGGAACAGGWACAGGATGAACWA
G50b	primer	ATAGAGTACTAATCAAAATAAATGTTGATA	CTCGCGTGTCGGAACAGGWACAGGATGAACWA
G51b	primer	AGTACGCTATAATCAAAATAAATGTTGATA	CTCGCGTGTCGGAACAGGWACAGGATGAACWA
G52b	primer	ACGCGATCGAAATCAAAATAAATGTTGATA	CTCGCGTGTCGGAACAGGWACAGGATGAACWA
G53b	primer	AGCGTCGTCTAATCAAAATAAATGTTGATA	CTCGCGTGTCGGAACAGGWACAGGATGAACWA
G54b	primer	AGACTATACTAATCAAAATAAATGTTGATA	CTCGCGTGTCGGAACAGGWACAGGATGAACWA
G55b	primer	ACTGTACAGTAATCAAAATAAATGTTGATA	CTCGCGTGTCGGAACAGGWACAGGATGAACWA
G56b	primer	ACTACTATGTAATCAAAATAAATGTTGATA	CTCGCGTGTCGGAACAGGWACAGGATGAACWA
G58b	primer	ACAGTATATAAATCAAAATAAATGTTGATA	CTCGCGTGTCGGAACAGGWACAGGATGAACWA
G59b	primer	TGTGAGTAGTAATCAAAATAAATGTTGATA	CTCGCGTGTCGGAACAGGWACAGGATGAACWA
G60b	primer	TGACGTATGTAATCAAAATAAATGTTGATA	CTCGCGTGTCGGAACAGGWACAGGATGAACWA
G61b	primer	TCTATACTATAATCAAAATAAATGTTGATA	CTCGCGTGTCGGAACAGGWACAGGATGAACWA
G62b	primer	TCTAGCGACTAATCAAAATAAATGTTGATA	CTCGCGTGTCGGAACAGGWACAGGATGAACWA
G63b	primer	TCGCACTAGTAATCAAAATAAATGTTGATA	CTCGCGTGTCGGAACAGGWACAGGATGAACWA
G64b	primer	TCGATCACGTAATCAAAATAAATGTTGATA	CTCGCGTGTCGGAACAGGWACAGGATGAACWA
G65b	primer	ACTAGCAGTAAATCAAAATAAATGTTGATA	ATACGACGTAGGAACAGGWACAGGATGAACWA
G66b	primer	TAGTGTAGATAATCAAAATAAATGTTGATA	ATACGACGTAGGAACAGGWACAGGATGAACWA
G67b	primer	TACGCTGTCTAATCAAAATAAATGTTGATA	ATACGACGTAGGAACAGGWACAGGATGAACWA
G68b	primer	TACAGATCGTAATCAAAATAAATGTTGATA	ATACGACGTAGGAACAGGWACAGGATGAACWA
G69b	primer	TACACGTGATAATCAAAATAAATGTTGATA	ATACGACGTAGGAACAGGWACAGGATGAACWA
G70b	primer	TACACACACTAATCAAAATAAATGTTGATA	ATACGACGTAGGAACAGGWACAGGATGAACWA
G71b	primer	CGACGTGACTAATCAAAATAAATGTTGATA	ATACGACGTAGGAACAGGWACAGGATGAACWA
G72b	primer	CAGTAGACGTAATCAAAATAAATGTTGATA	ATACGACGTAGGAACAGGWACAGGATGAACWA
G73b	primer	CACGCTACGTAATCAAAATAAATGTTGATA	ATACGACGTAGGAACAGGWACAGGATGAACWA
G74b	primer	ATAGAGTACTAATCAAAATAAATGTTGATA	ATACGACGTAGGAACAGGWACAGGATGAACWA
G75b	primer	AGTACGCTATAATCAAAATAAATGTTGATA	ATACGACGTAGGAACAGGWACAGGATGAACWA
G76b	primer	ACGCGATCGAAATCAAAATAAATGTTGATA	ATACGACGTAGGAACAGGWACAGGATGAACWA
G77b	primer	AGCGTCGTCTAATCAAAATAAATGTTGATA	ATACGACGTAGGAACAGGWACAGGATGAACWA
G80b	primer	ACTACTATGTAATCAAAATAAATGTTGATA	ATACGACGTAGGAACAGGWACAGGATGAACWA
G81b	primer	ACGCGAGTATAATCAAAATAAATGTTGATA	ATACGACGTAGGAACAGGWACAGGATGAACWA
G82b	primer	ACAGTATATAAATCAAAATAAATGTTGATA	ATACGACGTAGGAACAGGWACAGGATGAACWA
G83b	primer	TGTGAGTAGTAATCAAAATAAATGTTGATA	ATACGACGTAGGAACAGGWACAGGATGAACWA
G84b	primer	TGACGTATGTAATCAAAATAAATGTTGATA	ATACGACGTAGGAACAGGWACAGGATGAACWA
G85b	primer	TCTATACTATAATCAAAATAAATGTTGATA	ATACGACGTAGGAACAGGWACAGGATGAACWA
G86b	primer	TCTAGCGACTAATCAAAATAAATGTTGATA	ATACGACGTAGGAACAGGWACAGGATGAACWA
G88b	primer	TCGATCACGTAATCAAAATAAATGTTGATA	ATACGACGTAGGAACAGGWACAGGATGAACWA
G89b	primer	ACTAGCAGTAAATCAAAATAAATGTTGATA	CGTCTAGTACGGAACAGGWACAGGATGAACWA
H04b	primer	ACTAGCAGTAAATCAAAATAAATGTTGATA	TGTACTACTCGGAACAGGWACAGGATGAACWA
H05b	primer	TAGTGTAGATAATCAAAATAAATGTTGATA	TGTACTACTCGGAACAGGWACAGGATGAACWA
H06b	primer	TACGCTGTCTAATCAAAATAAATGTTGATA	TGTACTACTCGGAACAGGWACAGGATGAACWA
H07b	primer	TACAGATCGTAATCAAAATAAATGTTGATA	TGTACTACTCGGAACAGGWACAGGATGAACWA
H08b	primer	TACACGTGATAATCAAAATAAATGTTGATA	TGTACTACTCGGAACAGGWACAGGATGAACWA
H09b	primer	TACACACACTAATCAAAATAAATGTTGATA	TGTACTACTCGGAACAGGWACAGGATGAACWA
H10b	primer	CGACGTGACTAATCAAAATAAATGTTGATA	TGTACTACTCGGAACAGGWACAGGATGAACWA
H12b	primer	CACGCTACGTAATCAAAATAAATGTTGATA	TGTACTACTCGGAACAGGWACAGGATGAACWA
H14b	primer	AGTACGCTATAATCAAAATAAATGTTGATA	TGTACTACTCGGAACAGGWACAGGATGAACWA
H15b	primer	ACGCGATCGAAATCAAAATAAATGTTGATA	TGTACTACTCGGAACAGGWACAGGATGAACWA
H16b	primer	AGCGTCGTCTAATCAAAATAAATGTTGATA	TGTACTACTCGGAACAGGWACAGGATGAACWA
H17b	primer	AGACTATACTAATCAAAATAAATGTTGATA	TGTACTACTCGGAACAGGWACAGGATGAACWA
H18b	primer	ACTGTACAGTAATCAAAATAAATGTTGATA	TGTACTACTCGGAACAGGWACAGGATGAACWA
H21b	primer	ACAGTATATAAATCAAAATAAATGTTGATA	TGTACTACTCGGAACAGGWACAGGATGAACWA
H22b	primer	TGTGAGTAGTAATCAAAATAAATGTTGATA	TGTACTACTCGGAACAGGWACAGGATGAACWA
H23b	primer	TGACGTATGTAATCAAAATAAATGTTGATA	TGTACTACTCGGAACAGGWACAGGATGAACWA
H24b	primer	TCTATACTATAATCAAAATAAATGTTGATA	TGTACTACTCGGAACAGGWACAGGATGAACWA
H25b	primer	TCTAGCGACTAATCAAAATAAATGTTGATA	TGTACTACTCGGAACAGGWACAGGATGAACWA
H26b	primer	TCGCACTAGTAATCAAAATAAATGTTGATA	TGTACTACTCGGAACAGGWACAGGATGAACWA
H27b	primer	TCGATCACGTAATCAAAATAAATGTTGATA	TGTACTACTCGGAACAGGWACAGGATGAACWA
H28b	primer	ACTAGCAGTAAATCAAAATAAATGTTGATA	ACGACTACAGGGAACAGGWACAGGATGAACWA
H30b	primer	TACGCTGTCTAATCAAAATAAATGTTGATA	ACGACTACAGGGAACAGGWACAGGATGAACWA
H31b	primer	TACAGATCGTAATCAAAATAAATGTTGATA	ACGACTACAGGGAACAGGWACAGGATGAACWA
H32b	primer	TACACGTGATAATCAAAATAAATGTTGATA	ACGACTACAGGGAACAGGWACAGGATGAACWA
H33b	primer	TACACACACTAATCAAAATAAATGTTGATA	ACGACTACAGGGAACAGGWACAGGATGAACWA
H34b	primer	CGACGTGACTAATCAAAATAAATGTTGATA	ACGACTACAGGGAACAGGWACAGGATGAACWA
H36b	primer	CACGCTACGTAATCAAAATAAATGTTGATA	ACGACTACAGGGAACAGGWACAGGATGAACWA
H37b	primer	ATAGAGTACTAATCAAAATAAATGTTGATA	ACGACTACAGGGAACAGGWACAGGATGAACWA
H40b	primer	AGCGTCGTCTAATCAAAATAAATGTTGATA	ACGACTACAGGGAACAGGWACAGGATGAACWA
H41b	primer	AGACTATACTAATCAAAATAAATGTTGATA	ACGACTACAGGGAACAGGWACAGGATGAACWA
H42b	primer	ACTGTACAGTAATCAAAATAAATGTTGATA	ACGACTACAGGGAACAGGWACAGGATGAACWA
H43b	primer	ACTACTATGTAATCAAAATAAATGTTGATA	ACGACTACAGGGAACAGGWACAGGATGAACWA
H44b	primer	ACGCGAGTATAATCAAAATAAATGTTGATA	ACGACTACAGGGAACAGGWACAGGATGAACWA
H45b	primer	ACAGTATATAAATCAAAATAAATGTTGATA	ACGACTACAGGGAACAGGWACAGGATGAACWA
H46b	primer	TGTGAGTAGTAATCAAAATAAATGTTGATA	ACGACTACAGGGAACAGGWACAGGATGAACWA
H47b	primer	TGACGTATGTAATCAAAATAAATGTTGATA	ACGACTACAGGGAACAGGWACAGGATGAACWA
H48b	primer	TCTATACTATAATCAAAATAAATGTTGATA	ACGACTACAGGGAACAGGWACAGGATGAACWA
H49b	primer	TCTAGCGACTAATCAAAATAAATGTTGATA	ACGACTACAGGGAACAGGWACAGGATGAACWA
H51b	primer	TCGATCACGTAATCAAAATAAATGTTGATA	ACGACTACAGGGAACAGGWACAGGATGAACWA
H52b	primer	ACTAGCAGTAAATCAAAATAAATGTTGATA	CGTAGACTAGGGAACAGGWACAGGATGAACWA
H53b	primer	TAGTGTAGATAATCAAAATAAATGTTGATA	CGTAGACTAGGGAACAGGWACAGGATGAACWA
H54b	primer	TACGCTGTCTAATCAAAATAAATGTTGATA	CGTAGACTAGGGAACAGGWACAGGATGAACWA
H55b	primer	TACAGATCGTAATCAAAATAAATGTTGATA	CGTAGACTAGGGAACAGGWACAGGATGAACWA
H56b	primer	ACGCGATCGAAATCAAAATAAATGTTGATA	CGTAGACTAGGGAACAGGWACAGGATGAACWA
H60b	primer	TCTATACTATAATCAAAATAAATGTTGATA	CGTAGACTAGGGAACAGGWACAGGATGAACWA
