# Supplementary material for: Insights into aphid prey consumption by ladybirds: Optimising field sampling methods and primer design for high throughput sequencing
Source: PLoS One. 2020 Jul 1;15(7):e0235054. doi: 10.1371/journal.pone.0235054 (PMC7329105; doi:10.1371/journal.pone.0235054)
Supplement: S5 File — (TXT) [file pone.0235054.s016.txt]

F40a
F41a
F42a
F43a
F44a
F45a
F46a
F47a
F48a
F49a
F50a
F51a
F52a
F53a
F54a
F55a
F56a
F57a
F58a
F59a
F60a
F61a
F62a
F64a
F66a
F67a
F68a
F69a
F70a
F71a
F72a
F73a
F74a
F75a
F76a
F77a
F78a
F80a
F81a
F82a
F83a
F84a
F85a
F86a
F87a
F88a
F89a
F90a
F91a
F92a
F93a
F94a
F95a
F96a
G01a
G02a
G03a
G04a
G05a
G06a
G07a
G08a
G10a
G11a
G12a
G13a
G14a
G16a
G17a
G18a
G19a
G20a
G21a
G22a
G23a
G24a
G25a
G26a
G27a
G28a
G29a
G30a
G31a
G32a
G33a
G34a
G36a
G37a
G38a
G39a
G40a
G41a
G42a
G43a
G44a
G45a
G46a
G47a
G49a
G50a
G51a
G52a
G53a
G54a
G55a
G56a
G58a
G59a
G60a
G61a
G62a
G63a
G64a
G65a
G66a
G67a
G68a
G69a
G70a
G71a
G72a
G73a
G74a
G75a
G76a
G77a
G80a
G81a
G82a
G83a
G84a
G85a
G86a
G88a
G89a
H04a
H05a
H06a
H07a
H08a
H09a
H10a
H12a
H14a
H15a
H16a
H17a
H18a
H21a
H22a
H23a
H24a
H25a
H26a
H27a
H28a
H30a
H31a
H32a
H33a
H34a
H36a
H37a
H40a
H41a
H42a
H43a
H44a
H45a
H46a
H47a
H48a
H49a
H51a
H52a
H53a
H54a
H55a
H56a
H60a
F40b
F41b
F42b
F43b
F44b
F45b
F46b
F47b
F48b
F49b
F50b
F51b
F52b
F53b
F54b
F55b
F56b
F57b
F58b
F59b
F60b
F61b
F62b
F64b
F66b
F67b
F68b
F69b
F70b
F71b
F72b
F73b
F74b
F75b
F76b
F77b
F78b
F80b
F81b
F82b
F83b
F84b
F85b
F86b
F87b
F88b
F89b
F90b
F91b
F92b
F93b
F94b
F95b
F96b
G01b
G02b
G03b
G04b
G05b
G06b
G07b
G08b
G10b
G11b
G12b
G13b
G14b
G16b
G17b
G18b
G19b
G20b
G21b
G22b
G23b
G24b
G25b
G26b
G27b
G28b
G29b
G30b
G31b
G32b
G33b
G34b
G36b
G37b
G38b
G39b
G40b
G41b
G42b
G43b
G44b
G45b
G46b
G47b
G49b
G50b
G51b
G52b
G53b
G54b
G55b
G56b
G58b
G59b
G60b
G61b
G62b
G63b
G64b
G65b
G66b
G67b
G68b
G69b
G70b
G71b
G72b
G73b
G74b
G75b
G76b
G77b
G80b
G81b
G82b
G83b
G84b
G85b
G86b
G88b
G89b
H04b
H05b
H06b
H07b
H08b
H09b
H10b
H12b
H14b
H15b
H16b
H17b
H18b
H21b
H22b
H23b
H24b
H25b
H26b
H27b
H28b
H30b
H31b
H32b
H33b
H34b
H36b
H37b
H40b
H41b
H42b
H43b
H44b
H45b
H46b
H47b
H48b
H49b
H51b
H52b
H53b
H54b
H55b
H56b
H60b
