# Supplementary material for: Insights into aphid prey consumption by ladybirds: Optimising field sampling methods and primer design for high throughput sequencing
Source: PLoS One. 2020 Jul 1;15(7):e0235054. doi: 10.1371/journal.pone.0235054 (PMC7329105; doi:10.1371/journal.pone.0235054)
Supplement: S6 File — (TXT) [file pone.0235054.s017.txt]

F40
F41
F42
F43
F44
F45
F46
F47
F48
F49
F50
F51
F52
F53
F54
F55
F56
F57
F58
F59
F60
F61
F62
F64
F66
F67
F68
F69
F70
F71
F72
F73
F74
F75
F76
F77
F78
F80
F81
F82
F83
F84
F85
F86
F87
F88
F89
F90
F91
F92
F93
F94
F95
F96
G01
G02
G03
G04
G05
G06
G07
G08
G10
G11
G12
G13
G14
G16
G17
G18
G19
G20
G21
G22
G23
G24
G25
G26
G27
G28
G29
G30
G31
G32
G33
G34
G36
G37
G38
G39
G40
G41
G42
G43
G44
G45
G46
G47
G49
G50
G51
G52
G53
G54
G55
G56
G58
G59
G60
G61
G62
G63
G64
G65
G66
G67
G68
G69
G70
G71
G72
G73
G74
G75
G76
G77
G80
G81
G82
G83
G84
G85
G86
G88
G89
H04
H05
H06
H07
H08
H09
H10
H12
H14
H15
H16
H17
H18
H21
H22
H23
H24
H25
H26
H27
H28
H30
H31
H32
H33
H34
H36
H37
H40
H41
H42
H43
H44
H45
H46
H47
H48
H49
H51
H52
H53
H54
H55
H56
H60
